# Supplementary material for: Interactions and exchange of CO2 and H2O in coals: an investigation by low-field NMR relaxation
Source: Sci Rep. 2016 Jan 28;6:19919. doi: 10.1038/srep19919 (PMC4730140; doi:10.1038/srep19919)
Supplement: Supplementary Dataset 1 [file srep19919-s2.xls]

## Sheet: Sheet1
DG-CO2-0-1								ds-co2-0h-1								ly-co2-4.5-0h-1-1								PL-co2-0-1								sjz-CO2-0-1								tcg-co2-0h-1								XG2-0
Peak NO.	Peak starting time	Peak time	Peak ending time	Peak area	Proportion			Peak NO.	Peak starting time	Peak time	Peak ending time	Peak area	Proportion			Peak NO.	Peak starting time	Peak time	Peak ending time	Peak area	Proportion			Peak NO.	Peak starting time	Peak time	Peak ending time	Peak area	Proportion			Peak NO.	Peak starting time	Peak time	Peak ending time	Peak area	Proportion			Peak NO.	Peak starting time	Peak time	Peak ending time	Peak area	Proportion			Peak NO.	Peak starting time
1	0.013219	0.756463	132.194	21359.1	0.999408			1	0.123285	1.14976	5.3367	12190.9	0.810922			1	0.015199	0.572237	4.64159	2752.19	0.491624			1	0.013219	0.497702	2.31013	2618.39	0.715285			1	0.013219	0.497702	2.65609	4716.35	0.793341			1	0.013219	1.14976	200.923	12464.2	1			1	0.011498
2	151.991	174.753	305.386	12.6601	0.000592374			2	16.2975	57.2237	132.194	1665.65	0.110796			2	5.3367	16.2975	49.7702	868.495	0.155139			2	10.7227	24.7708	57.2237	358.507	0.0979361			2	8.11131	18.7382	43.2876	318.155	0.0535171											2	4.64159
								3	151.991	231.013	932.603	1176.84	0.0782818			3	57.2237	265.609	811.131	1977.47	0.353237			3	65.7933	231.013	811.131	683.727	0.186779			3	49.7702	174.753	464.159	910.418	0.153142			Total area				12464.2				3	65.7933
Total area				21371.8
								Total area				15033.4				Total area				5598.16												Total area				5944.92												Total area
																								Total area				3660.63
																																									tcg-co2-0h-1
	DG-CO2-0-1								ds-co2-0h-1								ly-co2-4.5-0h-1-1								PL-co2-0-1																Sample data number = 100								XG2-0
	Sample data number = 100								Sample data number = 100								Sample data number = 100								Sample data number = 100								sjz-CO2-0-1								Inversion error = 0.040791								Sample data number = 100
	Inversion error = 0								Inversion error = 0.034095								Inversion error = 0.026742								Inversion error = 0								Sample data number = 100								SNR = 38.145704								Inversion error = 0.027411
	SNR = 48.136721								SNR = 41.568644								SNR = 30.645567								SNR = 34.567561								Inversion error = 0																SNR = 43.232657
																																	SNR = 33.342274								Time(ms)	Proportion
	Time(ms)	Proportion							Time(ms)	Proportion							Time(ms)	Proportion							Time(ms)	Proportion															0.01	0							Time(ms)
	0.01	0							0.01	0							0.01	0							0.01	0							Time(ms)	Proportion							0.011498	0							0.01
	0.011498	0							0.011498	0							0.011498	0							0.011498	0							0.01	0							0.013219	0							0.011498
	0.013219	0							0.013219	0							0.013219	0							0.013219	0							0.011498	0							0.015199	1e-06							0.013219
	0.015199	0							0.015199	0							0.015199	0							0.015199	1.1e-06							0.013219	0							0.017475	7e-06							0.015199
	0.017475	3.62812e-06							0.017475	0							0.017475	1.33495e-06							0.017475	1.76e-05							0.015199	2.28e-06							0.020092	4.9e-05							0.017475
	0.020092	4.98866e-05							0.020092	0							0.020092	1.46845e-05							0.020092	0.0001716							0.017475	3.42e-05							0.023101	0.00027							0.020092
	0.023101	0.000483447							0.023101	0							0.023101	0.00014551							0.023101	0.0012089							0.020092	0.00032262							0.026561	0.001169							0.023101
	0.026561	0.00340862							0.026561	0							0.026561	0.00104927							0.026561	0.0064889							0.023101	0.00225948							0.030539	0.004086							0.026561
	0.030539	0.0182984							0.030539	0							0.030539	0.00574429							0.030539	0.0275594							0.026561	0.0120646							0.035112	0.012258							0.030539
	0.035112	0.0777206							0.035112	0							0.035112	0.0248314							0.035112	0.0944482							0.030539	0.0509933							0.04037	0.032918							0.035112
	0.04037	0.266354							0.04037	0							0.04037	0.0863859							0.04037	0.272628							0.035112	0.174007							0.046416	0.086738							0.04037
	0.046416	0.768873							0.046416	0							0.046416	0.255425							0.046416	0.691236							0.04037	0.500396							0.053367	0.216641							0.046416
	0.053367	1.94965							0.053367	0							0.053367	0.660786							0.053367	1.66321							0.046416	1.26449							0.061359	0.525506							0.053367
	0.061359	4.69225							0.061359	0							0.061359	1.60541							0.061359	3.55926							0.053367	3.03317							0.070548	1.23806							0.061359
	0.070548	10.0464							0.070548	0							0.070548	3.4616							0.070548	6.87914							0.061359	6.47159							0.081113	2.786							0.070548
	0.081113	19.435							0.081113	0							0.081113	6.72509							0.081113	12.1687							0.070548	12.4691							0.09326	5.87986							0.081113
	0.09326	34.4336							0.09326	0							0.09326	11.9263							0.09326	19.9287							0.081113	21.9814							0.107227	11.5104							0.09326
	0.107227	56.5358							0.107227	0							0.107227	19.5245							0.107227	30.2654							0.09326	35.8571							0.123285	20.8349							0.107227
	0.123285	86.1984							0.123285	0							0.123285	29.7975							0.123285	43.6943							0.107227	54.2081							0.141747	34.9553							0.123285
	0.141747	125.171							0.141747	10.9922							0.141747	42.7593							0.141747	59.88							0.123285	77.8583							0.162975	54.6506							0.141747
	0.162975	172.968							0.162975	32.7924							0.162975	58.1316							0.162975	78.3415							0.141747	106.104							0.187382	80.1538							0.162975
	0.187382	228.904							0.187382	63.9059							0.187382	75.3711							0.187382	98.3066							0.162975	138.021							0.215443	111.043							0.187382
	0.215443	291.676							0.215443	105.782							0.215443	93.7351							0.215443	118.769							0.187382	172.237							0.247708	146.275							0.215443
	0.247708	359.466							0.247708	158.384							0.247708	112.36							0.247708	138.58							0.215443	207.065							0.284804	184.333							0.247708
	0.284804	430.077							0.284804	221.299							0.284804	130.332							0.284804	156.551							0.247708	240.654							0.327455	223.444							0.284804
	0.327455	501.069							0.327455	293.484							0.327455	146.75							0.327455	171.569							0.284804	271.155							0.376494	261.818							0.327455
	0.376494	569.891							0.376494	373.241							0.376494	160.771							0.376494	182.694							0.327455	296.874							0.432876	297.836							0.376494
	0.432876	634.007							0.432876	458.204							0.432876	171.666							0.432876	189.231							0.376494	316.396							0.497702	330.185							0.432876
	0.497702	691.011							0.497702	545.33							0.497702	178.864							0.497702	189.569							0.432876	328.68							0.572237	355.675							0.497702
	0.572237	734.04							0.572237	630.953							0.572237	181.995							0.572237	186.098							0.497702	330.986							0.657933	378.144							0.572237
	0.657933	770.579							0.657933	710.919							0.657933	180.925							0.657933	177.791							0.572237	327.417							0.756463	395.244							0.657933
	0.756463	794.842							0.756463	780.808							0.756463	174.651							0.756463	165.096							0.657933	316.014							0.869749	407.014							0.756463
	0.869749	806.108							0.869749	836.238							0.869749	165.793							0.869749	148.648							0.756463	297.27							1	413.678							0.869749
	1	804.294							1	873.226							1	153.711							1	129.204							0.869749	271.93							1.14976	415.578							1
	1.14976	789.979							1.14976	888.548							1.14976	139.07							1.14976	107.592							1	240.948							1.32194	415.478							1.14976
	1.32194	764.397							1.32194	880.08							1.32194	122.611							1.32194	84.6775							1.14976	205.462							1.51991	413.106							1.32194
	1.51991	729.384							1.51991	847.043							1.51991	105.087							1.51991	61.3374							1.32194	166.774							1.74753	406.664							1.51991
	1.74753	687.277							1.74753	790.147							1.74753	87.195							1.74753	38.4313							1.51991	126.332							2.00923	396.635							1.74753
	2.00923	640.757							2.00923	711.592							2.00923	69.5484							2.00923	16.7726							1.74753	85.6898							2.31013	383.396							2.00923
	2.31013	592.63							2.31013	614.945							2.31013	52.6685							2.31013	0							2.00923	46.4311							2.65609	367.348							2.31013
	2.65609	542.723							2.65609	504.908							2.65609	37.0143							2.65609	0							2.31013	10.0259							3.05386	348.963							2.65609
	3.05386	489.323							3.05386	387.012							3.05386	23.0258							3.05386	0							2.65609	0							3.51119	328.843							3.05386
	3.51119	452.994							3.51119	268.597							3.51119	11.1613							3.51119	0							3.05386	0							4.03702	307.729							3.51119
	4.03702	439.745							4.03702	154.764							4.03702	1.90416							4.03702	0							3.51119	0							4.64159	287.907							4.03702
	4.64159	431.703							4.64159	47.752							4.64159	1.01443							4.64159	0							4.03702	0							5.3367	271.278							4.64159
	5.3367	428.826							5.3367	0							5.3367	8.71191							5.3367	0							4.64159	0							6.13591	255.619							5.3367
	6.13591	422.982							6.13591	0							6.13591	18.323							6.13591	0							5.3367	0							7.0548	241.626							6.13591
	7.0548	417.033							7.0548	0							7.0548	29.136							7.0548	0							6.13591	0							8.11131	229.76							7.0548
	8.11131	412.478							8.11131	0							8.11131	40.06							8.11131	0							7.0548	0							9.32603	220.218							8.11131
	9.32603	408.769							9.32603	0							9.32603	50.1478							9.32603	0							8.11131	0							10.7227	212.961							9.32603
	10.7227	404.49							10.7227	0							10.7227	58.6098							10.7227	0							9.32603	1.20269							12.3285	207.77							10.7227
	12.3285	398.498							12.3285	0							12.3285	64.8895							12.3285	9.42091							10.7227	12.0684							14.1747	205.114							12.3285
	14.1747	390.005							14.1747	0							14.1747	68.7058							14.1747	19.6574							12.3285	21.6275							16.2975	203.008							14.1747
	16.2975	378.602							16.2975	0							16.2975	70.0568							16.2975	27.1013							14.1747	29.0589							18.7382	201.865							16.2975
	18.7382	364.241							18.7382	7.01311							18.7382	69.1925							18.7382	32.5147							16.2975	33.614							21.5443	201.301							18.7382
	21.5443	347.165							21.5443	26.9725							21.5443	66.5632							21.5443	35.859							18.7382	35.6326							24.7708	200.961							21.5443
	24.7708	327.809							24.7708	48.2928							24.7708	62.7566							24.7708	37.2852							21.5443	35.5944							28.4804	200.522							24.7708
	28.4804	306.689							28.4804	67.8097							28.4804	58.433							28.4804	37.1059							24.7708	34.087							32.7455	199.691							28.4804
	32.7455	284.28							32.7455	102.618							32.7455	54.2684							32.7455	35.7545							28.4804	31.769							37.6494	198.178							32.7455
	37.6494	260.922							37.6494	128.383							37.6494	50.9079							37.6494	33.7362							32.7455	29.3294							43.2876	195.662							37.6494
	43.2876	236.76							43.2876	145.114							43.2876	48.9277							43.2876	31.576							37.6494	27.444							49.7702	191.751							43.2876
	49.7702	211.721							49.7702	153.651							49.7702	48.8052							49.7702	29.7676							43.2876	26.7271							57.2237	185.955							49.7702
	57.2237	185.54							57.2237	155.472							57.2237	50.8934							57.2237	28.7286							49.7702	27.6795							65.7933	177.675							57.2237
	65.7933	157.821							65.7933	152.46							65.7933	55.3986							65.7933	28.7636							57.2237	30.6341							75.6463	166.235							65.7933
	75.6463	128.113							75.6463	146.64							75.6463	62.3639							75.6463	30.037							65.7933	35.7044							86.9749	150.945							75.6463
	86.9749	95.9943							86.9749	139.927							86.9749	71.6587							86.9749	32.5564							75.6463	42.7442							100	131.173							86.9749
	100	61.1407							100	133.907							100	82.9748							100	36.1681							86.9749	51.3286							114.976	106.441							100
	114.976	27.4794							114.976	129.671							114.976	95.8293							114.976	40.5644							100	60.7643							132.194	76.4992							114.976
	132.194	12.2969							132.194	127.715							132.194	109.572							132.194	45.3061							114.976	70.1333							151.991	41.3712							132.194
	151.991	1.26572							151.991	127.912							151.991	123.395							151.991	49.8597							132.194	78.3681							174.753	1.3772							151.991
	174.753	2.3398							174.753	129.566							174.753	136.352							174.753	53.6484							151.991	84.3548							200.923	0							174.753
	200.923	2.92304							200.923	131.529							200.923	147.384							200.923	56.1151							174.753	87.0578							231.013	0							200.923
	231.013	2.89872							231.013	132.384							231.013	155.363							231.013	56.7904							200.923	85.657							265.609	0							231.013
	265.609	2.23637							265.609	130.674							265.609	159.166							265.609	55.3583							231.013	79.6787							305.386	0							265.609
	305.386	0.996414							305.386	125.143							305.386	157.762							305.386	51.7071							265.609	69.0956							351.119	0							305.386
	351.119	0							351.119	114.956							351.119	150.324							351.119	45.9535							305.386	54.3672							403.702	0							351.119
	403.702	0							403.702	99.8575							403.702	136.352							403.702	38.4323							351.119	36.4028							464.159	0							403.702
	464.159	0							464.159	80.2303							464.159	115.767							464.159	29.6507							403.702	16.4475							533.67	0							464.159
	533.67	0							533.67	57.04							533.67	88.9845							533.67	20.2164							464.159	0							613.591	0							533.67
	613.591	0							613.591	31.6811							613.591	56.9316							613.591	10.7567							533.67	0							705.48	0							613.591
	705.48	0							705.48	11.9066							705.48	21.0019							705.48	1.84236							613.591	0							811.131	0							705.48
	811.131	0							811.131	3.96559							811.131	0							811.131	0							705.48	0							932.603	0							811.131
	932.603	0							932.603	0							932.603	0							932.603	0							811.131	0							1072.27	0							932.603
	1072.27	0							1072.27	0							1072.27	0							1072.27	0							932.603	0							1232.85	0							1072.27
	1232.85	0							1232.85	0							1232.85	0							1232.85	0							1072.27	0							1417.47	0							1232.85
	1417.47	0							1417.47	0							1417.47	0							1417.47	0							1232.85	0							1629.75	0							1417.47
	1629.75	0							1629.75	0							1629.75	0							1629.75	0							1417.47	0							1873.82	0							1629.75
	1873.82	0							1873.82	0							1873.82	0							1873.82	0							1629.75	0							2154.43	0							1873.82
	2154.43	0							2154.43	0							2154.43	0							2154.43	0							1873.82	0							2477.08	0							2154.43
	2477.08	0							2477.08	0							2477.08	0							2477.08	0							2154.43	0							2848.04	0							2477.08
	2848.04	0							2848.04	0							2848.04	0							2848.04	0							2477.08	0							3274.55	0							2848.04
	3274.55	0							3274.55	0							3274.55	0							3274.55	0							2848.04	0							3764.94	0							3274.55
	3764.94	0							3764.94	0							3764.94	0							3764.94	0							3274.55	0							4328.76	0							3764.94
	4328.76	0							4328.76	0							4328.76	0							4328.76	0							3764.94	0							4977.02	0							4328.76
	4977.02	0							4977.02	0							4977.02	0							4977.02	0							4328.76	0							5722.37	0							4977.02
	5722.37	0							5722.37	0							5722.37	0							5722.37	0							4977.02	0							6579.33	0							5722.37
	6579.33	0							6579.33	0							6579.33	0							6579.33	0							5722.37	0							7564.63	0							6579.33
	7564.63	0							7564.63	0							7564.63	0							7564.63	0							6579.33	0							8697.49	0							7564.63
	8697.49	0							8697.49	0							8697.49	0							8697.49	0							7564.63	0							10000	0							8697.49
	10000	0							10000	0							10000	0							10000	0							8697.49	0															10000
																																	10000	0
[truncated: 10 more columns]
