# Supplementary material for: Interactions and exchange of CO2 and H2O in coals: an investigation by low-field NMR relaxation
Source: Sci Rep. 2016 Jan 28;6:19919. doi: 10.1038/srep19919 (PMC4730140; doi:10.1038/srep19919)
Supplement: Supplementary Dataset 2 [file srep19919-s3.xls]

## Sheet: DG
Test remark	DG-He-1								DG-He-2								DG-He-3								DG-He-4
	Peak NO.	Peak starting time	Peak time	Peak ending time	Peak area	Proportion			Peak NO.	Peak starting time	Peak time	Peak ending time	Peak area	Proportion			Peak NO.	Peak starting time	Peak time	Peak ending time	Peak area	Proportion			Peak NO.	Peak starting time	Peak time	Peak ending time	Peak area	Proportion
	1	0.013219	0.756463	151.991	22606.6	0.999127			1	0.013219	0.756463	132.194	22584.1	0.999137			1	0.013219	0.756463	151.991	22076.5	0.998917			1	0.013219	0.756463	132.194	22759.9	0.999792
	2	174.753	231.013	403.702	19.7541	0.00087306			2	151.991	231.013	403.702	19.5158	0.000863393			2	174.753	231.013	351.119	23.9413	0.00108329			2	151.991	151.991	231.013	4.73954	0.000208197
	Total area				22626.3				Total area				22603.6				Total area				22100.5				Total area				22764.6
		DG-He-1								DG-He-2								DG-He-3								DG-He-4
		Sample data number = 100								Sample data number = 100								Sample data number = 100								Sample data number = 100
		Inversion error = 0								Inversion error = 0								Inversion error = 0								Inversion error = 0
		SNR = 45.200705								SNR = 46.629479								SNR = 41.610738								SNR = 48.288084
		Time(ms)	Proportion							Time(ms)	Proportion							Time(ms)	Proportion							Time(ms)	Proportion
		0.01	0							0.01	0							0.01	0							0.01	0
		0.011498	0							0.011498	0							0.011498	0							0.011498	0
		0.013219	0							0.013219	0							0.013219	0							0.013219	0
		0.015199	4e-06							0.015199	4e-06							0.015199	4e-06							0.015199	4e-06
		0.017475	6.1e-05							0.017475	5.3e-05							0.017475	5.3e-05							0.017475	5.4e-05
		0.020092	0.000586							0.020092	0.000517							0.020092	0.000508							0.020092	0.000524
		0.023101	0.004127							0.023101	0.003638							0.023101	0.003579							0.023101	0.003694
		0.026561	0.022158							0.026561	0.019534							0.026561	0.019214							0.026561	0.01983
		0.030539	0.094115							0.030539	0.08297							0.030539	0.081611							0.030539	0.084229
		0.035112	0.322534							0.035112	0.284347							0.035112	0.279693							0.035112	0.288659
		0.04037	0.931004							0.04037	0.82085							0.04037	0.807447							0.04037	0.833285
		0.046416	2.36048							0.046416	2.08169							0.046416	2.04791							0.046416	2.11315
		0.053367	5.67946							0.053367	5.01139							0.053367	4.93121							0.053367	5.08669
		0.061359	12.1534							0.061359	10.7354							0.061359	10.5686							0.061359	10.8949
		0.070548	23.488							0.070548	20.7876							0.070548	20.4814							0.070548	21.0904
		0.081113	41.548							0.081113	36.8857							0.081113	36.3903							0.081113	37.4062
		0.09326	68.0547							0.09326	60.6934							0.09326	59.9935							0.09326	61.5124
		0.107227	103.421							0.107227	92.7998							0.107227	91.9647							0.107227	93.9832
		0.123285	149.55							0.123285	135.211							0.123285	134.415							0.123285	136.831
		0.141747	205.609							0.141747	187.526							0.141747	187.08							0.141747	189.646
		0.162975	270.524							0.162975	249.066							0.162975	249.39							0.162975	251.771
		0.187382	342.524							0.187382	318.386							0.187382	319.924							0.187382	321.802
		0.215443	419.312							0.215443	393.369							0.215443	396.475							0.215443	397.666
		0.247708	498.245							0.247708	471.396							0.247708	476.196							0.247708	476.756
		0.284804	576.505							0.284804	549.56							0.284804	555.841							0.284804	556.097
		0.327455	651.244							0.327455	624.888							0.327455	632.028							0.327455	632.551
		0.376494	719.703							0.376494	694.551							0.376494	701.519							0.376494	703.017
		0.432876	779.327							0.432876	756.029							0.432876	761.455							0.432876	764.645
		0.497702	822.601							0.497702	802.087							0.497702	804.379							0.497702	809.837
		0.572237	858.142							0.572237	841.259							0.572237	838.852							0.572237	847.042
		0.657933	879.645							0.657933	867.561							0.657933	859.017							0.657933	870.225
		0.756463	886.543							0.756463	880.459							0.756463	864.697							0.756463	879.093
		0.869749	879.027							0.869749	879.968							0.869749	856.425							0.869749	874.12
		1	858.078							1	866.666							1	835.41							1	856.468
		1.14976	825.422							1.14976	841.7							1.14976	803.468							1.14976	827.861
		1.32194	783.416							1.32194	806.768							1.32194	762.908							1.32194	790.417
		1.51991	734.873							1.51991	764.047							1.51991	716.388							1.51991	746.483
		1.74753	682.846							1.74753	716.068							1.74753	666.725							1.74753	698.477
		2.00923	630.384							2.00923	665.521							2.00923	616.672							2.00923	648.769
		2.31013	577.244							2.31013	611.803							2.31013	565.728							2.31013	596.453
		2.65609	532.085							2.65609	563.962							2.65609	522.138							2.65609	550.128
		3.05386	493.152							3.05386	520.256							3.05386	484.05							3.05386	508.086
		3.51119	461.226							3.51119	481.878							3.51119	452.264							3.51119	471.688
		4.03702	442.801							4.03702	456.124							4.03702	433.352							4.03702	448.416
		4.64159	429.979							4.64159	435.433							4.64159	419.923							4.64159	431.175
		5.3367	421.648							5.3367	419.532							5.3367	411.303							5.3367	419.783
		6.13591	416.311							6.13591	407.734							6.13591	406.373							6.13591	413.334
		7.0548	412.334							7.0548	399.042							7.0548	403.701							7.0548	410.314
		8.11131	408.176							8.11131	392.282							8.11131	401.713							8.11131	408.834
		9.32603	402.556							9.32603	386.228							9.32603	398.88							9.32603	406.929
		10.7227	394.55							10.7227	379.741							10.7227	393.881							10.7227	402.865
		12.3285	383.619							12.3285	371.875							12.3285	385.731							12.3285	395.376
		14.1747	369.59							14.1747	361.948							14.1747	373.849							14.1747	383.804
		16.2975	352.59							16.2975	349.577							16.2975	358.072							16.2975	368.118
		18.7382	332.96							18.7382	334.651							18.7382	338.618							18.7382	348.825
		21.5443	311.171							21.5443	317.275							21.5443	316.004							21.5443	326.803
		24.7708	287.732							24.7708	297.678							24.7708	290.943							24.7708	303.087
		28.4804	263.12							28.4804	276.13							28.4804	264.22							28.4804	278.649
		32.7455	237.723							32.7455	252.866							32.7455	236.585							32.7455	254.209
		37.6494	211.801							37.6494	228.043							37.6494	208.652							37.6494	230.103
		43.2876	185.468							43.2876	201.728							43.2876	180.84							43.2876	206.24
		49.7702	158.694							49.7702	173.917							49.7702	153.341							49.7702	182.133
		57.2237	131.326							57.2237	144.559							57.2237	126.133							57.2237	156.996
		65.7933	103.115							65.7933	113.598							65.7933	99.0163							65.7933	129.887
		75.6463	73.7717							75.6463	80.9912							75.6463	71.6656							75.6463	99.8665
		86.9749	43.0086							86.9749	46.7296							86.9749	43.6949							86.9749	66.137
		100	29.8083							100	24.5896							100	29.9503							100	31.6883
		114.976	19.467							114.976	11.497							114.976	23.0387							114.976	14.8012
		132.194	6.02785							132.194	0.17098							132.194	13.2225							132.194	2.28272
		151.991	1.90425							151.991	0.99319							151.991	2.79732							151.991	2.32802
		174.753	3.25495							174.753	2.19949							174.753	4.72666							174.753	1.73295
		200.923	4.21336							200.923	3.37374							200.923	5.87906							200.923	0.678562
		231.013	4.48735							231.013	4.02425							231.013	5.93961							231.013	0
		265.609	4.01734							265.609	3.97495							265.609	4.82393							265.609	0
		305.386	2.81804							305.386	3.19955							305.386	2.57201							305.386	0
		351.119	0.9631							351.119	1.75068							351.119	0							351.119	0
		403.702	0							403.702	0							403.702	0							403.702	0
		464.159	0							464.159	0							464.159	0							464.159	0
		533.67	0							533.67	0							533.67	0							533.67	0
		613.591	0							613.591	0							613.591	0							613.591	0
		705.48	0							705.48	0							705.48	0							705.48	0
		811.131	0							811.131	0							811.131	0							811.131	0
		932.603	0							932.603	0							932.603	0							932.603	0
		1072.27	0							1072.27	0							1072.27	0							1072.27	0
		1232.85	0							1232.85	0							1232.85	0							1232.85	0
		1417.47	0							1417.47	0							1417.47	0							1417.47	0
		1629.75	0							1629.75	0							1629.75	0							1629.75	0
		1873.82	0							1873.82	0							1873.82	0							1873.82	0
		2154.43	0							2154.43	0							2154.43	0							2154.43	0
		2477.08	0							2477.08	0							2477.08	0							2477.08	0
		2848.04	0							2848.04	0							2848.04	0							2848.04	0
		3274.55	0							3274.55	0							3274.55	0							3274.55	0
		3764.94	0							3764.94	0							3764.94	0							3764.94	0
		4328.76	0							4328.76	0							4328.76	0							4328.76	0
		4977.02	0							4977.02	0							4977.02	0							4977.02	0
		5722.37	0							5722.37	0							5722.37	0							5722.37	0
		6579.33	0							6579.33	0							6579.33	0							6579.33	0
		7564.63	0							7564.63	0							7564.63	0							7564.63	0
		8697.49	0							8697.49	0							8697.49	0							8697.49	0
		10000	0							10000	0							10000	0							10000	0

## Sheet: PL
Test remark	PL-He-1								PL-He-2								PL-He-3								PL-He-4
	Peak NO.	Peak starting time	Peak time	Peak ending time	Peak area	Proportion			Peak NO.	Peak starting time	Peak time	Peak ending time	Peak area	Proportion			Peak NO.	Peak starting time	Peak time	Peak ending time	Peak area	Proportion			Peak NO.	Peak starting time	Peak time	Peak ending time	Peak area	Proportion
	1	0.013219	0.497702	2.65609	2634.48	0.678091			1	0.013219	0.432876	2.65609	2587.09	0.679535			1	0.013219	0.497702	2.65609	2616.2	0.68888			1	0.013219	0.497702	2.31013	2575.59	0.68928
	2	8.11131	21.5443	49.7702	272.72	0.0701957			2	6.13591	21.5443	49.7702	274.303	0.0720496			2	8.11131	21.5443	49.7702	248.508	0.0654356			2	10.7227	24.7708	57.2237	292.661	0.0783218
	3	57.2237	305.386	1072.27	976.067	0.251231			3	57.2237	305.386	932.603	943.419	0.247803			3	57.2237	265.609	932.603	930.941	0.245129			3	65.7933	305.386	932.603	868.389	0.232398
	4	8697.49	10000	10000	1.87358	0.000482244			4	8697.49	10000	10000	2.33144	0.000612388			4	8697.49	10000	10000	2.10622	0.000554596
	Total area				3885.14				Total area				3807.14				Total area				3797.75				Total area				3736.64
		PL-He-1								PL-He-2								PL-He-3								PL-He-4
		Sample data number = 100								Sample data number = 100								Sample data number = 100								Sample data number = 100
		Inversion error = 0								Inversion error = 0								Inversion error = 0								Inversion error = 0
		SNR = 34.154779								SNR = 34.393958								SNR = 34.286604								SNR = 33.389507
		Time(ms)	Proportion							Time(ms)	Proportion							Time(ms)	Proportion							Time(ms)	Proportion
		0.01	0							0.01	0							0.01	0							0.01	0
		0.011498	0							0.011498	0							0.011498	0							0.011498	0
		0.013219	0							0.013219	0							0.013219	0							0.013219	0
		0.015199	1.59e-06							0.015199	1.4e-06							0.015199	1.4e-06							0.015199	1.34e-06
		0.017475	1.908e-05							0.017475	1.96e-05							0.017475	1.82e-05							0.017475	1.876e-05
		0.020092	0.00017808							0.020092	0.0001932							0.020092	0.0001708							0.020092	0.00017956
		0.023101	0.00124656							0.023101	0.001351							0.023101	0.0011914							0.023101	0.00125558
		0.026561	0.00665415							0.026561	0.0072128							0.026561	0.0063616							0.026561	0.00670268
		0.030539	0.0281255							0.030539	0.0304878							0.030539	0.0268884							0.030539	0.0283289
		0.035112	0.0959772							0.035112	0.104034							0.035112	0.091756							0.035112	0.0966716
		0.04037	0.276016							0.04037	0.299172							0.04037	0.263872							0.04037	0.278012
		0.046416	0.69755							0.046416	0.755979							0.046416	0.666838							0.046416	0.702597
		0.053367	1.67359							0.053367	1.81329							0.053367	1.59979							0.053367	1.68571
		0.061359	3.57232							0.061359	3.86841							0.061359	3.4143							0.061359	3.59819
		0.070548	6.88819							0.070548	7.45186							0.070548	6.58186							0.070548	6.93815
		0.081113	12.1578							0.081113	13.1319							0.081113	11.6126							0.081113	12.2464
		0.09326	19.8677							0.09326	21.409							0.09326	18.9669							0.09326	20.0142
		0.107227	30.107							0.107227	32.3375							0.107227	28.7243							0.107227	30.3348
		0.123285	43.3683							0.123285	46.387							0.123285	41.3518							0.123285	43.7129
		0.141747	59.2953							0.141747	63.1038							0.141747	56.5169							0.141747	59.8065
		0.162975	77.3925							0.162975	81.8917							0.162975	73.7732							0.162975	78.1435
		0.187382	96.886							0.187382	101.883							0.187382	92.435							0.187382	97.9787
		0.215443	116.789							0.215443	122.026							0.215443	111.638							0.215443	118.35
		0.247708	135.997							0.247708	141.185							0.247708	130.412							0.247708	138.154
		0.284804	153.389							0.284804	158.246							0.284804	147.763							0.284804	156.235
		0.327455	167.934							0.327455	172.203							0.327455	162.739							0.327455	171.48
		0.376494	178.773							0.376494	182.223							0.376494	174.496							0.376494	182.903
		0.432876	185.283							0.432876	187.685							0.432876	182.343							0.432876	189.73
		0.497702	185.921							0.497702	187.014							0.497702	184.6							0.497702	190.243
		0.572237	183.042							0.572237	182.538							0.572237	183.392							0.572237	186.739
		0.657933	175.642							0.657933	173.189							0.657933	177.51							0.657933	178.113
		0.756463	164.147							0.756463	159.393							0.756463	167.177							0.756463	164.773
		0.869749	149.159							0.869749	141.841							0.869749	152.86							0.869749	147.351
		1	131.384							1	121.458							1	135.241							1	126.631
		1.14976	111.58							1.14976	99.339							1.14976	115.162							1.14976	103.485
		1.32194	90.5094							1.32194	76.6678							1.32194	93.5674							1.32194	78.818
		1.51991	68.9281							1.51991	54.622							1.51991	71.4334							1.51991	53.5493
		1.74753	47.5962							1.74753	34.2843							1.74753	49.7093							1.74753	28.5965
		2.00923	27.2962							2.00923	16.5653							2.00923	29.2732							2.00923	4.87379
		2.31013	8.79035							2.31013	2.13043							2.31013	10.8477							2.31013	0
		2.65609	0							2.65609	0							2.65609	0							2.65609	0
		3.05386	0							3.05386	0							3.05386	0							3.05386	0
		3.51119	0							3.51119	0							3.51119	0							3.51119	0
		4.03702	0							4.03702	0							4.03702	0							4.03702	0
		4.64159	0							4.64159	0							4.64159	0							4.64159	0
		5.3367	0							5.3367	0							5.3367	0							5.3367	0
		6.13591	0							6.13591	0							6.13591	0							6.13591	0
		7.0548	0							7.0548	0.132231							7.0548	0							7.0548	0
		8.11131	0							8.11131	5.07422							8.11131	0							8.11131	0
		9.32603	4.31665							9.32603	9.84192							9.32603	0.811258							9.32603	0
		10.7227	10.8271							10.7227	14.1656							10.7227	7.71248							10.7227	0
		12.3285	16.5427							12.3285	17.8517							12.3285	13.894							12.3285	9.07515
		14.1747	21.1306							14.1747	20.7765							14.1747	18.9442							14.1747	17.498
		16.2975	24.4132							16.2975	22.8793							16.2975	22.6217							16.2975	23.868
		18.7382	26.3631							18.7382	24.1558							18.7382	24.8584							18.7382	28.0803
		21.5443	27.0847							21.5443	24.6566							21.5443	25.7428							21.5443	30.2636
		24.7708	26.7875							24.7708	24.4872							24.7708	25.4923							24.7708	30.7232
		28.4804	25.7544							28.4804	23.8084							28.4804	24.4202							28.4804	29.8761
		32.7455	24.311							32.7455	22.8329							32.7455	22.9009							32.7455	28.191
		37.6494	22.797							37.6494	21.816							37.6494	21.3377							37.6494	26.1425
		43.2876	21.5427							43.2876	21.0387							43.2876	20.1297							43.2876	24.179
		49.7702	20.8491							49.7702	20.7857							49.7702	19.6424							49.7702	22.7036
		57.2237	20.9731							57.2237	21.3193							57.2237	20.1794							57.2237	22.0601
		65.7933	22.1154							65.7933	22.8538							65.7933	21.9589							65.7933	22.5201
		75.6463	24.4116							75.6463	25.5328							75.6463	25.0956							75.6463	24.2682
		86.9749	27.9237							86.9749	29.4109							86.9749	29.5881							86.9749	27.3863
		100	32.6309							100	34.4417							100	35.3125							100	31.839
		114.976	38.4188							114.976	40.4684							114.976	42.0227							114.976	37.4634
		132.194	45.0662							132.194	47.2185							132.194	49.3549							132.194	43.9643
		151.991	52.235							151.991	54.3036							151.991	56.8389							151.991	50.9188
		174.753	59.4684							174.753	61.2265							174.753	63.9151							174.753	57.7909
		200.923	66.2046							200.923	67.4027							200.923	69.9631							200.923	63.9612
		231.013	71.8109							231.013	72.2008							231.013	74.3441							231.013	68.7735
		265.609	75.6421							265.609	75.0046							265.609	76.4619							265.609	71.5996
		305.386	77.1181							305.386	75.2929							305.386	75.8378							305.386	71.9169
		351.119	75.8113							351.119	72.7233							351.119	72.1897							351.119	69.3895
		403.702	71.5268							403.702	67.2027							403.702	65.4958							403.702	63.9331
		464.159	64.3522							464.159	58.9231							464.159	56.0239							464.159	55.7484
		533.67	54.6635							533.67	48.3507							533.67	44.314							533.67	45.3077
		613.591	43.0793							613.591	36.167							613.591	31.1126							613.591	33.296
		705.48	30.3752							705.48	23.1764							705.48	17.2751							705.48	20.5183
		811.131	17.3778							811.131	10.1996							811.131	3.65687							811.131	7.79388
		932.603	4.86202							932.603	0							932.603	0							932.603	0
		1072.27	0							1072.27	0							1072.27	0							1072.27	0
		1232.85	0							1232.85	0							1232.85	0							1232.85	0
		1417.47	0							1417.47	0							1417.47	0							1417.47	0
		1629.75	0							1629.75	0							1629.75	0							1629.75	0
		1873.82	0							1873.82	0							1873.82	0							1873.82	0
		2154.43	0							2154.43	0							2154.43	0							2154.43	0
		2477.08	0							2477.08	0							2477.08	0							2477.08	0
		2848.04	0							2848.04	0							2848.04	0							2848.04	0
		3274.55	0							3274.55	0							3274.55	0							3274.55	0
		3764.94	0							3764.94	0							3764.94	0							3764.94	0
		4328.76	0							4328.76	0							4328.76	0							4328.76	0
		4977.02	0							4977.02	0							4977.02	0							4977.02	0
		5722.37	0							5722.37	0							5722.37	0							5722.37	0
		6579.33	0							6579.33	0							6579.33	0							6579.33	0
		7564.63	0							7564.63	0							7564.63	0							7564.63	0
		8697.49	0							8697.49	0							8697.49	0							8697.49	0
		10000	1.87358							10000	2.33144							10000	2.10622							10000	0

## Sheet: SJZ
Test remark	sjz-he-1								sjz-he-2								sjz-he-3								sjz-he-4
	Peak NO.	Peak starting time	Peak time	Peak ending time	Peak area	Proportion			Peak NO.	Peak starting time	Peak time	Peak ending time	Peak area	Proportion			Peak NO.	Peak starting time	Peak time	Peak ending time	Peak area	Proportion			Peak NO.	Peak starting time	Peak time	Peak ending time	Peak area	Proportion
	1	0.013219	0.497702	3.05386	4948.77	0.804945			1	0.013219	0.497702	2.65609	4829.54	0.791269			1	0.013219	0.497702	2.00923	4604.05	0.783262			1	0.013219	0.497702	2.00923	4604.05	0.789362
	2	10.7227	32.7455	65.7933	313.353	0.0509686			2	9.32603	24.7708	65.7933	344.284	0.0564073			2	9.32603	24.7708	65.7933	344.284	0.0585712			2	12.3285	28.4804	65.7933	318.155	0.0545476
	3	75.6463	265.609	811.131	885.84	0.144087			3	75.6463	265.609	932.603	929.714	0.152324			3	75.6463	265.609	932.603	929.714	0.158167			3	75.6463	265.609	705.48	910.418	0.156091
	Total area				6147.96				Total area				6103.54				Total area				5878.05				Total area				5832.62
		sjz-he-1								sjz-he-2								sjz-he-3								sjz-he-4
		Sample data number = 100								Sample data number = 100								Sample data number = 100								Sample data number = 100
		Inversion error = 0								Inversion error = 0								Inversion error = 0								Inversion error = 0
		SNR = 34.911947								SNR = 33.120627								SNR = 35.141667								SNR = 32.967339
		Time(ms)	Proportion							Time(ms)	Proportion							Time(ms)	Proportion							Time(ms)	Proportion
		0.01	0							0.01	0							0.01	0							0.01	0
		0.011498	0							0.011498	0							0.011498	0							0.011498	0
		0.013219	0							0.013219	0							0.013219	0							0.013219	0
		0.015199	2.1e-06							0.015199	2.33472e-06							0.015199	2.94118e-06							0.015199	2.94118e-06
		0.017475	3.465e-05							0.017475	3.50208e-05							0.017475	3.43137e-05							0.017475	3.43137e-05
		0.020092	0.00033075							0.020092	0.000330363							0.020092	0.000326471							0.020092	0.000326471
		0.023101	0.0023184							0.023101	0.00231371							0.023101	0.00228627							0.023101	0.00228627
		0.026561	0.0123753							0.026561	0.0123542							0.026561	0.0122039							0.026561	0.0122039
		0.030539	0.0523057							0.030539	0.0522172							0.030539	0.0515814							0.030539	0.0515814
		0.035112	0.178488							0.035112	0.178183							0.035112	0.176018							0.035112	0.176018
		0.04037	0.513296							0.04037	0.512406							0.04037	0.506192							0.04037	0.506192
		0.046416	1.29715							0.046416	1.29484							0.046416	1.27923							0.046416	1.27923
		0.053367	3.11189							0.053367	3.10596							0.053367	3.06905							0.053367	3.06905
		0.061359	6.64116							0.061359	6.62691							0.061359	6.55039							0.061359	6.55039
		0.070548	12.8013							0.070548	12.7684							0.070548	12.6287							0.070548	12.6287
		0.081113	22.5828							0.081113	22.509							0.081113	22.2851							0.081113	22.2851
		0.09326	36.8764							0.09326	36.7177							0.09326	36.4075							0.09326	36.4075
		0.107227	55.8286							0.107227	55.5091							0.107227	55.1568							0.107227	55.1568
		0.123285	80.3317							0.123285	79.7269							0.123285	79.4403							0.123285	79.4403
		0.141747	109.712							0.141747	108.651							0.141747	108.628							0.141747	108.628
		0.162975	143.06							0.162975	141.333							0.162975	141.862							0.162975	141.862
		0.187382	178.979							0.187382	176.371							0.187382	177.795							0.187382	177.795
		0.215443	215.705							0.215443	212.035							0.215443	214.701							0.215443	214.701
		0.247708	251.256							0.247708	246.429							0.247708	250.608							0.247708	250.608
		0.284804	283.599							0.284804	277.663							0.284804	283.456							0.284804	283.456
		0.327455	310.82							0.327455	303.998							0.327455	311.254							0.327455	311.254
		0.376494	331.271							0.376494	323.989							0.376494	332.226							0.376494	332.226
		0.432876	343.71							0.432876	336.569							0.432876	344.936							0.432876	344.936
		0.497702	345.189							0.497702	338.929							0.497702	346.166							0.497702	346.166
		0.572237	340.04							0.572237	335.275							0.572237	339.929							0.572237	339.929
		0.657933	326.426							0.657933	323.599							0.657933	323.994							0.657933	323.994
		0.756463	305.251							0.756463	304.405							0.756463	298.864							0.756463	298.864
		0.869749	277.809							0.869749	278.456							0.869749	265.494							0.869749	265.494
		1	245.629							1	246.731							1	225.221							1	225.221
		1.14976	210.304							1.14976	210.393							1.14976	179.684							1.14976	179.684
		1.32194	173.347							1.32194	170.776							1.32194	130.736							1.32194	130.736
		1.51991	136.087							1.51991	129.364							1.51991	80.3573							1.51991	80.3573
		1.74753	99.6275							1.74753	87.7464							1.74753	30.5714							1.74753	30.5714
		2.00923	64.8707							2.00923	47.5455							2.00923	0							2.00923	0
		2.31013	32.4094							2.31013	10.2666							2.31013	0							2.31013	0
		2.65609	3.43952							2.65609	0							2.65609	0							2.65609	0
		3.05386	0							3.05386	0							3.05386	0							3.05386	0
		3.51119	0							3.51119	0							3.51119	0							3.51119	0
		4.03702	0							4.03702	0							4.03702	0							4.03702	0
		4.64159	0							4.64159	0							4.64159	0							4.64159	0
		5.3367	0							5.3367	0							5.3367	0							5.3367	0
		6.13591	0							6.13591	0							6.13591	0							6.13591	0
		7.0548	0							7.0548	0							7.0548	0							7.0548	0
		8.11131	0							8.11131	0							8.11131	0							8.11131	0
		9.32603	0							9.32603	0							9.32603	0							9.32603	0
		10.7227	0							10.7227	0.495576							10.7227	0.495576							10.7227	0
		12.3285	1.3039							12.3285	9.34575							12.3285	9.34575							12.3285	0
		14.1747	8.46917							14.1747	17.7767							14.1747	17.7767							14.1747	1.20269
		16.2975	16.4326							16.2975	25.455							16.2975	25.455							16.2975	12.0684
		18.7382	22.7116							18.7382	31.1077							18.7382	31.1077							18.7382	21.6275
		21.5443	26.5229							21.5443	34.57							21.5443	34.57							21.5443	29.0589
		24.7708	29.893							24.7708	35.8679							24.7708	35.8679							24.7708	33.614
		28.4804	32.5433							28.4804	35.2302							28.4804	35.2302							28.4804	35.6326
		32.7455	33.1789							32.7455	33.0706							32.7455	33.0706							32.7455	35.5944
		37.6494	32.256							37.6494	29.9438							37.6494	29.9438							37.6494	34.087
		43.2876	30.3482							43.2876	26.4862							43.2876	26.4862							43.2876	31.769
		49.7702	28.1099							49.7702	23.3521							49.7702	23.3521							49.7702	29.3294
		57.2237	26.2272							57.2237	21.1566							57.2237	21.1566							57.2237	27.444
		65.7933	25.3562							65.7933	20.4262							65.7933	20.4262							65.7933	26.7271
		75.6463	26.0524							75.6463	21.5582							75.6463	21.5582							75.6463	27.6795
		86.9749	28.7004							86.9749	24.7833							86.9749	24.7833							86.9749	30.6341
		100	33.4548							100	30.1312							100	30.1312							100	35.7044
		114.976	40.1992							114.976	37.4026							114.976	37.4026							114.976	42.7442
		132.194	48.5297							132.194	46.1539							132.194	46.1539							132.194	51.3286
		151.991	57.7686							151.991	55.7068							151.991	55.7068							151.991	60.7643
		174.753	67.0105							174.753	65.1899							174.753	65.1899							174.753	70.1333
		200.923	75.2019							200.923	73.6175							200.923	73.6175							200.923	78.3681
		231.013	81.251							231.013	80.0005							231.013	80.0005							231.013	84.3548
		265.609	84.1591							265.609	83.4778							265.609	83.4778							265.609	87.0578
		305.386	83.1573							305.386	83.4454							305.386	83.4454							305.386	85.657
		351.119	77.8285							351.119	79.6574							351.119	79.6574							351.119	79.6787
		403.702	68.1894							403.702	72.2738							403.702	72.2738							403.702	69.0956
		464.159	54.7116							464.159	61.8414							464.159	61.8414							464.159	54.3672
		533.67	38.2724							533.67	49.2097							533.67	49.2097							533.67	36.4028
		613.591	20.0394							613.591	35.403							613.591	35.403							613.591	16.4475
		705.48	1.31408							705.48	21.4762							705.48	21.4762							705.48	0
		811.131	0							811.131	8.38509							811.131	8.38509							811.131	0
		932.603	0							932.603	0							932.603	0							932.603	0
		1072.27	0							1072.27	0							1072.27	0							1072.27	0
		1232.85	0							1232.85	0							1232.85	0							1232.85	0
		1417.47	0							1417.47	0							1417.47	0							1417.47	0
		1629.75	0							1629.75	0							1629.75	0							1629.75	0
		1873.82	0							1873.82	0							1873.82	0							1873.82	0
		2154.43	0							2154.43	0							2154.43	0							2154.43	0
		2477.08	0							2477.08	0							2477.08	0							2477.08	0
		2848.04	0							2848.04	0							2848.04	0							2848.04	0
		3274.55	0							3274.55	0							3274.55	0							3274.55	0
		3764.94	0							3764.94	0							3764.94	0							3764.94	0
		4328.76	0							4328.76	0							4328.76	0							4328.76	0
		4977.02	0							4977.02	0							4977.02	0							4977.02	0
		5722.37	0							5722.37	0							5722.37	0							5722.37	0
		6579.33	0							6579.33	0							6579.33	0							6579.33	0
		7564.63	0							7564.63	0							7564.63	0							7564.63	0
		8697.49	0							8697.49	0							8697.49	0							8697.49	0
		10000	0							10000	0							10000	0							10000	0
