# Supplementary material for: Interactions and exchange of CO2 and H2O in coals: an investigation by low-field NMR relaxation
Source: Sci Rep. 2016 Jan 28;6:19919. doi: 10.1038/srep19919 (PMC4730140; doi:10.1038/srep19919)
Supplement: Supplementary Dataset 3 [file srep19919-s4.xls]

## Sheet: DG
Test remark	DG-CO2-72-1								DG-CO2-48-1								DG-CO2-36-1								DG-CO2-24-1								DG-CO2-12-1								DG-CO2-4-1								DG-CO2-0-1
	Peak NO.	Peak starting time	Peak time	Peak ending time	Peak area	Proportion			Peak NO.	Peak starting time	Peak time	Peak ending time	Peak area	Proportion			Peak NO.	Peak starting time	Peak time	Peak ending time	Peak area	Proportion			Peak NO.	Peak starting time	Peak time	Peak ending time	Peak area	Proportion			Peak NO.	Peak starting time	Peak time	Peak ending time	Peak area	Proportion			Peak NO.	Peak starting time	Peak time	Peak ending time	Peak area	Proportion			Peak NO.
	1	0.013219	0.756463	4.64159	12009.5	0.551922			1	0.013219	0.756463	4.03702	12030.8	0.552421			1	0.013219	0.756463	4.03702	12509.4	0.57381			1	0.011498	0.657933	4.03702	12905.3	0.590572			1	0.013219	0.657933	4.03702	12715.9	0.590204			1	0.013219	0.756463	4.64159	13588.8	0.636821			1
	2	5.3367	10.7227	231.013	7244.7	0.332945			2	4.64159	12.3285	231.013	7625.8	0.350155			2	4.64159	12.3285	231.013	7295.46	0.334645			2	6.13591	10.7227	200.923	7317.61	0.334869			2	4.64159	12.3285	265.609	7498.33	0.348031			2	5.3367	10.7227	3764.94	7677.89	0.359814			2
	3	265.609	1072.27	4328.76	2505.15	0.115129			3	265.609	1072.27	4328.76	2121.19	0.0973991			3	265.609	1072.27	4328.76	1995.18	0.0915194			3	231.013	811.131	3764.94	1629.27	0.0745587			3	305.386	932.603	4328.76	1330.72	0.0617648			3	4328.76	10000	10000	71.8016	0.00336489
	4	6579.33	10000	10000	0.0862684	3.96463e-06			4	4977.02	10000	10000	0.541503	2.48643e-05			4	4977.02	10000	10000	0.56467	2.59016e-05																											Total area
																									Total area				21852.2				Total area				21545				Total area				21338.5
	Total area				21759.5				Total area				21778.4				Total area				21800.6
		DG-CO2-72-1								DG-CO2-48-1								DG-CO2-36-1								DG-CO2-24-1								DG-CO2-12-1								DG-CO2-4-1
		Sample data number = 100								Sample data number = 100								Sample data number = 100								Sample data number = 100								Sample data number = 100								Sample data number = 100
		Inversion error = 0								Inversion error = 0								Inversion error = 0								Inversion error = 0								Inversion error = 0								Inversion error = 0
		SNR = 43.931255								SNR = 44.75848								SNR = 45.416723								SNR = 44.736573								SNR = 44.956768								SNR = 45.428439
		Time(ms)	Proportion							Time(ms)	Proportion							Time(ms)	Proportion							Time(ms)	Proportion							Time(ms)	Proportion							Time(ms)	Proportion
		0.01	0							0.01	0							0.01	0							0.01	0							0.01	0							0.01	0
		0.011498	0							0.011498	0							0.011498	0							0.011498	0							0.011498	0							0.011498	0
		0.013219	0							0.013219	0							0.013219	0							0.013219	3e-06							0.013219	0							0.013219	0
		0.015199	3e-06							0.015199	3e-06							0.015199	2.9808e-06							0.015199	4.2e-05							0.015199	3e-06							0.015199	3.80952e-06
		0.017475	3.5e-05							0.017475	4.5e-05							0.017475	4.66992e-05							0.017475	0.000403							0.017475	4.8e-05							0.017475	4.85714e-05
		0.020092	0.000338							0.020092	0.000433							0.020092	0.000454075							0.020092	0.002838							0.020092	0.000459							0.020092	0.000468571
		0.023101	0.002383							0.023101	0.003054							0.023101	0.00319939							0.023101	0.015235							0.023101	0.003235							0.023101	0.0032981
		0.026561	0.012796							0.026561	0.016394							0.026561	0.0171784							0.026561	0.064713							0.026561	0.017367							0.026561	0.0177048
		0.030539	0.05435							0.030539	0.069635							0.030539	0.072965							0.030539	0.221775							0.030539	0.073767							0.030539	0.075201
		0.035112	0.186269							0.035112	0.238642							0.035112	0.250053							0.035112	0.640199							0.035112	0.252802							0.035112	0.257718
		0.04037	0.537771							0.04037	0.688869							0.04037	0.72181							0.04037	1.62344							0.04037	0.729753							0.04037	0.743954
		0.046416	1.36414							0.046416	1.74672							0.046416	1.83024							0.046416	3.90757							0.046416	1.85043							0.046416	1.88652
		0.053367	3.28584							0.053367	4.20354							0.053367	4.40449							0.053367	8.36808							0.053367	4.4534							0.053367	4.54064
		0.061359	7.04695							0.061359	8.99863							0.061359	9.42864							0.061359	16.1942							0.061359	9.53469							0.061359	9.72316
		0.070548	13.6731							0.070548	17.403							0.070548	18.2341							0.070548	28.7085							0.070548	18.4438							0.070548	18.8142
		0.081113	24.3411							0.081113	30.8183							0.081113	32.2886							0.081113	47.1758							0.081113	32.673							0.081113	33.3458
		0.09326	40.2452							0.09326	50.5604							0.09326	52.9698							0.09326	72.0079							0.09326	53.6315							0.09326	54.7762
		0.107227	61.937							0.107227	76.9973							0.107227	80.6623							0.107227	104.705							0.107227	81.733							0.107227	83.5604
		0.123285	90.9854							0.123285	111.62							0.123285	116.93							0.123285	144.902							0.123285	118.594							0.123285	121.396
		0.141747	127.407							0.141747	153.88							0.141747	161.206							0.141747	192.049							0.141747	163.674							0.141747	167.785
		0.162975	171.025							0.162975	203.001							0.162975	212.694							0.162975	245.047							0.162975	216.188							0.162975	221.981
		0.187382	221.074							0.187382	257.606							0.187382	269.979							0.187382	302.326							0.187382	274.71							0.187382	282.568
		0.215443	276.205							0.215443	315.822							0.215443	331.137							0.215443	361.963							0.215443	337.265							0.215443	347.572
		0.247708	334.557							0.247708	375.431							0.247708	393.877							0.247708	421.81							0.247708	401.49							0.247708	414.614
		0.284804	393.885							0.284804	434.032							0.284804	455.704							0.284804	479.638							0.284804	464.792							0.284804	481.09
		0.327455	451.733							0.327455	489.213							0.327455	514.083							0.327455	533.264							0.327455	524.525							0.327455	544.349
		0.376494	505.597							0.376494	538.716							0.376494	566.604							0.376494	580.675							0.376494	578.159							0.376494	601.848
		0.432876	553.102							0.432876	580.586							0.432876	611.132							0.432876	616.186							0.432876	623.438							0.432876	651.289
		0.497702	588.37							0.497702	609.376							0.497702	641.83							0.497702	646.212							0.497702	654.334							0.497702	686.34
		0.572237	617.139							0.572237	631.796							0.572237	665.655							0.572237	666.064							0.572237	677.883							0.572237	714.233
		0.657933	634.649							0.657933	643.583							0.657933	678.03							0.657933	675.321							0.657933	689.409							0.657933	729.81
		0.756463	640.361							0.756463	644.789							0.756463	678.97							0.756463	674.101							0.756463	688.996							0.756463	732.735
		0.869749	634.449							0.869749	635.997							0.869749	669.091							0.869749	663.064							0.869749	677.439							0.869749	723.304
		1	617.846							1	618.284							1	649.562							1	643.371							1	656.175							1	702.452
		1.14976	592.21							1.14976	593.177							1.14976	622.017							1.14976	616.607							1.14976	627.148							1.14976	671.734
		1.32194	559.819							1.32194	562.592							1.32194	588.447							1.32194	584.656							1.32194	592.625							1.32194	633.259
		1.51991	523.375							1.51991	528.734							1.51991	551.086							1.51991	549.554							1.51991	555.002							1.51991	589.576
		1.74753	494.75							1.74753	493.952							1.74753	512.276							1.74753	513.341							1.74753	516.623							1.74753	543.495
		2.00923	468.55							2.00923	460.537							2.00923	474.33							2.00923	475.431							2.00923	479.642							2.00923	497.86
		2.31013	441.307							2.31013	428.254							2.31013	437.079							2.31013	442.734							2.31013	443.581							2.31013	452.919
		2.65609	409.319							2.65609	403.319							2.65609	407.097							2.65609	418.995							2.65609	414.772							2.65609	415.86
		3.05386	388.21							3.05386	384.21							3.05386	383.145							3.05386	400.995							3.05386	391.682							3.05386	385.609
		3.51119	376.193							3.51119	371.193							3.51119	365.892							3.51119	390.039							3.51119	374.815							3.51119	363.029
		4.03702	373.373							4.03702	369.373							4.03702	355.667							4.03702	383.294							4.03702	369.585							4.03702	353.466
		4.64159	371.363							4.64159	372.363							4.64159	356.402							4.64159	385.278							4.64159	369.788							4.64159	350.876
		5.3367	379.12							5.3367	379.12							5.3367	361.918							5.3367	391.661							5.3367	374.57							5.3367	364.299
		6.13591	394.607							6.13591	388.335							6.13591	370.816							6.13591	399.539							6.13591	382.638							6.13591	375.279
		7.0548	409.32							7.0548	398.576							7.0548	381.348							7.0548	407.254							7.0548	392.407							7.0548	391.111
		8.11131	422.603							8.11131	408.412							8.11131	391.691							8.11131	414.97							8.11131	402.167							8.11131	402.189
		9.32603	432.519							9.32603	416.518							9.32603	400.153							9.32603	420.899							9.32603	410.252							9.32603	411.242
		10.7227	437.514							10.7227	421.742							10.7227	405.337							10.7227	423.501							10.7227	415.202							10.7227	416.312
		12.3285	436.553							12.3285	423.171							12.3285	406.246							12.3285	421.624							12.3285	415.878							12.3285	415.962
		14.1747	429.192							14.1747	420.161							14.1747	402.333							14.1747	414.585							14.1747	411.548							14.1747	409.4
		16.2975	415.573							16.2975	412.37							16.2975	393.488							16.2975	402.176							16.2975	401.919							16.2975	396.507
		18.7382	396.355							18.7382	399.754							18.7382	379.976							18.7382	384.625							18.7382	387.123							18.7382	377.781
		21.5443	372.586							21.5443	382.561							21.5443	362.353							21.5443	362.522							21.5443	367.659							21.5443	354.2
		24.7708	345.558							24.7708	361.297							24.7708	341.353							24.7708	336.734							24.7708	344.308							24.7708	327.055
		28.4804	316.637							28.4804	336.671							28.4804	317.79							28.4804	308.301							28.4804	318.023							28.4804	297.77
		32.7455	287.114							32.7455	309.532							32.7455	292.47							32.7455	278.349							32.7455	289.833							32.7455	267.738
		37.6494	258.08							37.6494	280.795							37.6494	266.13							37.6494	247.988							37.6494	260.755							37.6494	238.202
		43.2876	230.349							43.2876	251.365							43.2876	239.411							43.2876	218.232							43.2876	231.731							43.2876	210.166
		49.7702	204.43							49.7702	222.071							49.7702	212.85							49.7702	189.933							49.7702	203.596							49.7702	184.364
		57.2237	180.547							57.2237	193.621							57.2237	186.898							57.2237	163.734							57.2237	177.055							57.2237	161.255
		65.7933	158.698							65.7933	166.583							65.7933	161.938							65.7933	140.064							65.7933	152.67							65.7933	141.052
		75.6463	138.736							75.6463	141.392							75.6463	138.315							75.6463	119.157							75.6463	130.859							75.6463	123.765
		86.9749	120.461							86.9749	118.37							86.9749	116.356							86.9749	101.102							86.9749	111.885							86.9749	109.247
		100	103.712							100	97.7751							100	96.3822							100	85.9052							100	95.8667							100	97.2578
		114.976	88.4521							114.976	79.8383							114.976	78.7233							114.976	73.548							114.976	82.7919							114.976	87.5069
		132.194	74.8255							132.194	64.8108							132.194	63.7246							132.194	64.036							132.194	72.5553							132.194	79.7055
		151.991	63.1899							151.991	52.9919							151.991	51.7513							151.991	57.4174							151.991	65.002							151.991	73.5985
		174.753	54.0967							174.753	44.7374							174.753	43.1848							174.753	53.7723							174.753	59.9728							174.753	68.9803
		200.923	48.2186							200.923	40.4341							200.923	38.4011							200.923	50.7058							200.923	57.3329							200.923	65.687
		231.013	45.6581							231.013	40.4335							231.013	37.7224							231.013	53.0257							231.013	56.9721							231.013	63.5654
		265.609	52.4205							265.609	44.9457							265.609	41.3372							265.609	58.083							265.609	55.9712							265.609	62.4304
		305.386	68.4444							305.386	53.9145							305.386	49.1987							305.386	65.5097							305.386	59.5578							305.386	62.027
		351.119	81.3891							351.119	66.9071							351.119	60.9288							351.119	74.6998							351.119	64.7142							351.119	62.0162
		403.702	98.3248							403.702	83.0598							403.702	75.7612							403.702	84.8344							403.702	70.9788							403.702	61.996
		464.159	117.796							464.159	101.11							464.159	92.5574							464.159	94.9602							464.159	77.7451							464.159	61.5527
		533.67	137.998							533.67	119.518							533.67	109.904							533.67	104.103							533.67	84.3176							533.67	60.3272
		613.591	157.015							613.591	136.653							613.591	126.275							613.591	111.389							613.591	89.9974							613.591	58.0741
		705.48	173.079							705.48	150.996							705.48	140.222							705.48	116.141							705.48	94.1732							705.48	54.694
		811.131	184.775							811.131	161.323							811.131	150.541							811.131	117.939							811.131	96.3921							811.131	50.2349
		932.603	191.167							932.603	166.814							932.603	156.398							932.603	116.635							932.603	96.399							932.603	44.865
		1072.27	191.842							1072.27	167.097							1072.27	157.375							1072.27	112.324							1072.27	94.1394							1072.27	38.83
		1232.85	186.866							1232.85	162.223							1232.85	153.457							1232.85	105.296							1232.85	89.7347							1232.85	32.407
		1417.47	176.691							1417.47	152.592							1417.47	144.97							1417.47	95.9733							1417.47	83.4392							1417.47	25.8646
		1629.75	162.043							1629.75	138.849							1629.75	132.49							1629.75	84.8471							1629.75	75.5913							1629.75	21.1915
		1873.82	143.8							1873.82	121.786							1873.82	116.746							1873.82	72.425							1873.82	66.5675							1873.82	16.9254
		2154.43	122.889							2154.43	102.247							2154.43	98.5303							2154.43	59.1906							2154.43	56.7446							2154.43	13.2387
		2477.08	100.211							2477.08	81.0539							2477.08	78.6273							2477.08	45.5764							2477.08	46.4723							2477.08	11.5953
		2848.04	76.5798							2848.04	58.9584							2848.04	57.7595							2848.04	31.9489							2848.04	36.056							2848.04	10.0628
		3274.55	52.6952							3274.55	36.6083							3274.55	36.557							3274.55	18.6033							3274.55	25.7487							3274.55	9.31904
		3764.94	29.1278							3764.94	14.5356							3764.94	15.5416							3764.94	5.7653							3764.94	15.749							3764.94	9.03979
		4328.76	0							4328.76	0							4328.76	0.00306544							4328.76	0							4328.76	6.20456							4328.76	9.06677
		4977.02	0							4977.02	0							4977.02	0.0198225							4977.02	0							4977.02	0							4977.02	9.30059
		5722.37	0							5722.37	0.011375							5722.37	0.0476427							5722.37	0							5722.37	0							5722.37	9.686
		6579.33	0							6579.33	0.051708							6579.33	0.0786793							6579.33	0							6579.33	0							6579.33	10.1521
		7564.63	0.00734045							7564.63	0.104052							7564.63	0.109819							7564.63	0							7564.63	0							7564.63	10.6691
		8697.49	0.0269698							8697.49	0.159565							8697.49	0.139998							8697.49	0							8697.49	0							8697.49	11.1985
		10000	0.0519581							10000	0.214803							10000	0.168709							10000	0							10000	0							10000	11.7285
[truncated: 5 more columns]

## Sheet: DS
Test remark	ds-co2-72h-1								ds-co2-48h-1								ds-co2-36h-1								ds-co2-24h-1								ds-co2-12h-1								ds-co2-4h-1								ds-co2-0h-1
	Peak NO.	Peak starting time	Peak time	Peak ending time	Peak area	Proportion			Peak NO.	Peak starting time	Peak time	Peak ending time	Peak area	Proportion			Peak NO.	Peak starting time	Peak time	Peak ending time	Peak area	Proportion			Peak NO.	Peak starting time	Peak time	Peak ending time	Peak area	Proportion			Peak NO.	Peak starting time	Peak time	Peak ending time	Peak area	Proportion			Peak NO.	Peak starting time	Peak time	Peak ending time	Peak area	Proportion			Peak NO.
	1	0.013219	0.756463	6.13591	4430.59	0.287898			1	0.013219	0.657933	6.13591	4816.81	0.311934			1	0.013219	0.756463	8.11131	5422.44	0.350579			1	0.013219	0.869749	9.32603	6033.54	0.390954			1	0.013219	1.14976	8.11131	7727.67	0.500195			1	0.061359	1.32194	8.11131	9823.84	0.643705			1
	2	7.0548	37.6494	100	1802.65	0.117136			2	7.0548	37.6494	114.976	2017.73	0.130668			2	9.32603	43.2876	114.976	1819.02	0.117606			2	10.7227	49.7702	100	1641.67	0.106375			2	10.7227	43.2876	86.9749	1527.17	0.0988505			2	14.1747	464.159	2154.43	5437.55	0.356295			2
	3	114.976	705.48	1629.75	9156.19	0.594966			3	132.194	613.591	1629.75	8508.89	0.551032			3	132.194	613.591	1873.82	8225.63	0.531815			3	114.976	613.591	1873.82	7757.66	0.502671			3	100	613.591	2154.43	6194.47	0.400954											3
																																									Total area				15261.4
	Total area				15389.4				Total area				15441.7				Total area				15467.1				Total area				15432.9				Total area				15449.3												Total area
		ds-co2-72h-1								ds-co2-48h-1								ds-co2-36h-1								ds-co2-24h-1								ds-co2-12h-1								ds-co2-4h-1
		Sample data number = 100								Sample data number = 100								Sample data number = 100								Sample data number = 100								Sample data number = 100								Sample data number = 100
		Inversion error = 0.020244								Inversion error = 0.020587								Inversion error = 0.021438								Inversion error = 0.024178								Inversion error = 0.0201								Inversion error = 0.023153
		SNR = 41.74837								SNR = 41.604607								SNR = 43.233163								SNR = 43.371006								SNR = 43.099788								SNR = 42.422043
		Time(ms)	Proportion							Time(ms)	Proportion							Time(ms)	Proportion							Time(ms)	Proportion							Time(ms)	Proportion							Time(ms)	Proportion
		0.01	0							0.01	0							0.01	0							0.01	0							0.01	0							0.01	0
		0.011498	0							0.011498	0							0.011498	0							0.011498	0							0.011498	0							0.011498	0
		0.013219	0							0.013219	0							0.013219	0							0.013219	0							0.013219	0							0.013219	0
		0.015199	1.029e-06							0.015199	1.11576e-06							0.015199	1e-06							0.015199	8.49708e-07							0.015199	8.48069e-07							0.015199	0
		0.017475	1.3377e-05							0.017475	1.78522e-05							0.017475	1.7e-05							0.017475	1.61445e-05							0.017475	1.52652e-05							0.017475	0
		0.020092	0.000127596							0.020092	0.000175174							0.020092	0.000168							0.020092	0.000160595							0.020092	0.000151804							0.020092	0
		0.023101	0.000916839							0.023101	0.00125523							0.023101	0.001206							0.023101	0.0011522							0.023101	0.00110503							0.023101	0
		0.026561	0.00499477							0.026561	0.00683626							0.026561	0.00657							0.026561	0.00627509							0.026561	0.00598567							0.026561	0
		0.030539	0.0214835							0.030539	0.0294036							0.030539	0.02826							0.030539	0.0269918							0.030539	0.0252538							0.030539	0
		0.035112	0.0744265							0.035112	0.101862							0.035112	0.097905							0.035112	0.0935104							0.035112	0.0883823							0.035112	0
		0.04037	0.216916							0.04037	0.296849							0.04037	0.285329							0.04037	0.272512							0.04037	0.256649							0.04037	0
		0.046416	0.565847							0.046416	0.774171							0.046416	0.744219							0.046416	0.710723							0.046416	0.667434							0.046416	0
		0.053367	1.37283							0.053367	1.8772							0.053367	1.80509							0.053367	1.72347							0.053367	1.61529							0.053367	0.0216848
		0.061359	2.96136							0.061359	4.04468							0.061359	3.89157							0.061359	3.71399							0.061359	3.47812							0.061359	0.32318
		0.070548	5.77092							0.070548	7.86554							0.070548	7.57572							0.070548	7.22451							0.070548	6.77143							0.070548	1.23588
		0.081113	10.3029							0.081113	13.9938							0.081113	13.5013							0.081113	12.8601							0.081113	12.0895							0.081113	3.41331
		0.09326	17.0586							0.09326	23.0471							0.09326	22.2932							0.09326	21.1995							0.09326	20.0405							0.09326	7.82352
		0.107227	26.4717							0.107227	35.4963							0.107227	34.4572							0.107227	32.702							0.107227	31.1755							0.107227	15.6888
		0.123285	38.8487							0.123285	51.5719							0.123285	50.2921							0.123285	47.6335							0.123285	45.9252							0.123285	28.3313
		0.141747	54.3229							0.141747	71.2068							0.141747	69.8271							0.141747	66.0295							0.141747	64.5505							0.141747	46.9649
		0.162975	72.8241							0.162975	94.0245							0.162975	92.7941							0.162975	87.6948							0.162975	87.1105							0.162975	72.4941
		0.187382	94.0628							0.187382	119.369							0.187382	118.636							0.187382	112.232							0.187382	113.451							0.187382	104.607
		0.215443	117.531							0.215443	146.371							0.215443	146.548							0.215443	139.083							0.215443	143.21							0.215443	144.497
		0.247708	142.52							0.247708	174.027							0.247708	175.541							0.247708	167.57							0.247708	174.572							0.247708	191.059
		0.284804	168.152							0.284804	201.275							0.284804	204.514							0.284804	196.929							0.284804	209.166							0.284804	243.277
		0.327455	193.415							0.327455	227.046							0.327455	232.326							0.327455	226.33							0.327455	245.105							0.327455	299.753
		0.376494	215.739							0.376494	248.594							0.376494	256.101							0.376494	253.158							0.376494	281.446							0.376494	358.775
		0.432876	236.844							0.432876	268.221							0.432876	278.19							0.432876	279.813							0.432876	317.147							0.432876	418.352
		0.497702	254.315							0.497702	283.424							0.497702	296.067							0.497702	303.772							0.497702	351.088							0.497702	476.247
		0.572237	267.204							0.572237	293.392							0.572237	308.992							0.572237	324.064							0.572237	382.105							0.572237	530.021
		0.657933	274.766							0.657933	297.507							0.657933	316.433							0.657933	339.732							0.657933	409.038							0.657933	577.115
		0.756463	276.527							0.756463	295.417							0.756463	318.087							0.756463	349.879							0.756463	430.776							0.756463	614.981
		0.869749	272.312							0.869749	287.093							0.869749	313.882							0.869749	353.744							0.869749	446.3							0.869749	641.255
		1	262.256							1	272.859							1	303.981							1	350.793							1	454.722							1	653.957
		1.14976	246.779							1.14976	253.386							1.14976	288.775							1.14976	340.815							1.14976	455.322							1.14976	651.691
		1.32194	226.575							1.32194	229.639							1.32194	268.879							1.32194	324.009							1.32194	447.595							1.32194	633.804
		1.51991	202.576							1.51991	202.796							1.51991	245.125							1.51991	301.019							1.51991	431.301							1.51991	600.513
		1.74753	175.925							1.74753	174.142							1.74753	218.522							1.74753	272.922							1.74753	406.54							1.74753	552.958
		2.00923	147.924							2.00923	144.969							2.00923	190.201							2.00923	241.143							2.00923	373.813							2.00923	493.18
		2.31013	119.962							2.31013	116.497							2.31013	161.323							2.31013	207.316							2.31013	334.087							2.31013	424.031
		2.65609	93.4229							2.65609	89.8397							2.65609	132.987							2.65609	173.115							2.65609	288.824							2.65609	348.999
		3.05386	69.584							3.05386	65.9905							3.05386	106.151							3.05386	140.082							3.05386	239.962							3.05386	271.965
		3.51119	49.507							3.51119	45.8089							3.51119	81.5834							3.51119	109.493							3.51119	189.839							3.51119	197.893
		4.03702	33.9425							4.03702	29.9892							4.03702	59.8655							4.03702	82.2916							4.03702	141.025							4.03702	130.128
		4.64159	23.382							4.64159	19.0988							4.64159	41.643							4.64159	59.3772							4.64159	96.5686							4.64159	69.5188
		5.3367	17.8118							5.3367	13.3058							5.3367	27.1774							5.3367	40.9835							5.3367	58.4758							5.3367	18.967
		6.13591	16.7421							6.13591	12.4108							6.13591	16.3493							6.13591	26.5922							6.13591	27.4463							6.13591	0
		7.0548	19.1825							7.0548	15.098							7.0548	9.61193							7.0548	16.3708							7.0548	4.94085							7.0548	0
		8.11131	25.4509							8.11131	22.5158							8.11131	7.34737							8.11131	10.3896							8.11131	0							8.11131	0
		9.32603	34.4093							9.32603	33.1737							9.32603	9.78273							9.32603	8.62643							9.32603	0							9.32603	0
		10.7227	45.4002							10.7227	46.3217							10.7227	16.8946							10.7227	12.8795							10.7227	0							10.7227	0
		12.3285	57.8138							12.3285	61.1828							12.3285	28.3313							12.3285	20.0682							12.3285	2.01673							12.3285	0
		14.1747	71.0875							14.1747	76.9915							14.1747	43.3794							14.1747	31.1616							14.1747	20.1112							14.1747	3.82656
		16.2975	84.674							16.2975	92.9962							16.2975	60.9886							16.2975	45.373							16.2975	41.5686							16.2975	15.1415
		18.7382	97.9989							18.7382	108.439							18.7382	79.8531							18.7382	61.7049							18.7382	64.1271							18.7382	30.3151
		21.5443	110.427							21.5443	122.532							21.5443	98.5338							21.5443	78.999							21.5443	85.7877							21.5443	46.6836
		24.7708	121.255							24.7708	134.457							24.7708	115.599							24.7708	96.0152							24.7708	104.952							24.7708	70.6577
		28.4804	129.736							28.4804	143.398							28.4804	129.759							28.4804	111.531							28.4804	120.502							28.4804	93.4964
		32.7455	135.145							32.7455	148.622							32.7455	139.983							32.7455	124.451							32.7455	131.827							32.7455	112.32
		37.6494	136.874							37.6494	149.583							37.6494	145.589							37.6494	133.925							37.6494	138.806							37.6494	126.709
		43.2876	134.549							43.2876	146.046							43.2876	146.312							43.2876	139.451							43.2876	141.756							43.2876	136.766
		49.7702	128.163							49.7702	138.208							49.7702	142.355							49.7702	140.962							49.7702	141.372							49.7702	143.042
		57.2237	118.202							57.2237	126.786							57.2237	134.424							57.2237	138.888							57.2237	138.653							57.2237	146.432
		65.7933	105.738							65.7933	113.082							65.7933	123.751							65.7933	134.178							65.7933	134.833							65.7933	148.065
		75.6463	92.4788							75.6463	98.9941							75.6463	112.083							75.6463	128.28							75.6463	131.307							75.6463	149.183
		86.9749	80.7385							86.9749	86.9802							86.9749	101.629							86.9749	123.069							86.9749	129.552							86.9749	151.022
		100	73.3309							100	79.9607							100	94.9549							100	120.73							100	131.028							100	154.692
		114.976	68.9755							114.976	72.3677							114.976	94.8142							114.976	123.583							114.976	137.067							114.976	161.063
		132.194	78.9994							132.194	83.6217							132.194	103.921							132.194	133.88							132.194	148.743							132.194	170.662
		151.991	101.7							151.991	107.694							151.991	124.672							151.991	153.556							151.991	166.746							151.991	183.59
		174.753	139.143							174.753	146.581							174.753	158.835							174.753	183.975							174.753	191.265							174.753	199.476
		200.923	192.397							200.923	201.274							200.923	207.236							200.923	225.67							200.923	221.897							200.923	217.471
		231.013	261.177							231.013	271.399							231.013	269.465							231.013	278.117							231.013	257.602							231.013	236.284
		265.609	343.553							265.609	354.921							265.609	343.64							265.609	339.553							265.609	296.697							265.609	254.272
		305.386	435.787							305.386	447.979							305.386	426.278							305.386	406.905							305.386	336.905							305.386	269.582
		351.119	532.326							351.119	544.899							351.119	512.324							351.119	475.853							351.119	375.475							351.119	280.344
		403.702	626.034							403.702	638.442							403.702	595.372							403.702	541.08							403.702	409.37							403.702	284.898
		464.159	708.669							464.159	720.287							464.159	668.119							464.159	596.703							464.159	435.522							464.159	282.028
		533.67	771.581							533.67	781.737							533.67	723.017							533.67	636.857							533.67	451.152							533.67	271.15
		613.591	828.574							613.591	814.571							613.591	753.043							613.591	656.346							613.591	454.069							613.591	252.393
		705.48	833.931							705.48	811.905							705.48	752.469							705.48	651.224							705.48	442.925							705.48	226.582
		811.131	806.766							811.131	768.926							811.131	717.472							811.131	619.218							811.131	417.35							811.131	195.089
		932.603	747.332							932.603	683.36							932.603	646.492							932.603	559.9							932.603	377.945							932.603	159.623
		1072.27	655.969							1072.27	555.61							1072.27	540.285							1072.27	474.612							1072.27	326.148							1072.27	121.997
		1232.85	523.036							1232.85	388.56							1232.85	401.678							1232.85	366.173							1232.85	264.018							1232.85	83.9229
		1417.47	371.353							1417.47	187.126							1417.47	235.132							1417.47	238.468							1417.47	193.965							1417.47	46.856
		1629.75	128.886							1629.75	0							1629.75	46.18							1629.75	95.9819							1629.75	118.51							1629.75	11.9177
		1873.82	0							1873.82	0							1873.82	0							1873.82	0							1873.82	40.0677							1873.82	0
		2154.43	0							2154.43	0							2154.43	0							2154.43	0							2154.43	0							2154.43	0
		2477.08	0							2477.08	0							2477.08	0							2477.08	0							2477.08	0							2477.08	0
		2848.04	0							2848.04	0							2848.04	0							2848.04	0							2848.04	0							2848.04	0
		3274.55	0							3274.55	0							3274.55	0							3274.55	0							3274.55	0							3274.55	0
		3764.94	0							3764.94	0							3764.94	0							3764.94	0							3764.94	0							3764.94	0
		4328.76	0							4328.76	0							4328.76	0							4328.76	0							4328.76	0							4328.76	0
		4977.02	0							4977.02	0							4977.02	0							4977.02	0							4977.02	0							4977.02	0
		5722.37	0							5722.37	0							5722.37	0							5722.37	0							5722.37	0							5722.37	0
		6579.33	0							6579.33	0							6579.33	0							6579.33	0							6579.33	0							6579.33	0
		7564.63	0							7564.63	0							7564.63	0							7564.63	0							7564.63	0							7564.63	0
		8697.49	0							8697.49	0							8697.49	0							8697.49	0							8697.49	0							8697.49	0
		10000	0							10000	0							10000	0							10000	0							10000	0							10000	0
[truncated: 5 more columns]

## Sheet: LY
Test remark	ly-co2-72-1								ly-co2-48-1								ly-co2-36-1								ly-co2-24-1								ly-co2-12-1								ly-co2-4-1								ly-co2-4.5-0h-1-1
	Peak NO.	Peak starting time	Peak time	Peak ending time	Peak area	Proportion			Peak NO.	Peak starting time	Peak time	Peak ending time	Peak area	Proportion			Peak NO.	Peak starting time	Peak time	Peak ending time	Peak area	Proportion			Peak NO.	Peak starting time	Peak time	Peak ending time	Peak area	Proportion			Peak NO.	Peak starting time	Peak time	Peak ending time	Peak area	Proportion			Peak NO.	Peak starting time	Peak time	Peak ending time	Peak area	Proportion			Peak NO.
	1	0.013219	0.497702	2.65609	1172.47	0.214071			1	0.015199	0.572237	2.65609	1188.7	0.217665			1	0.015199	0.497702	3.51119	1517.26	0.265229			1	0.015199	0.497702	3.05386	1532.98	0.279832			1	0.015199	0.497702	3.05386	1760.72	0.319067			1	0.053367	0.572237	4.03702	2136.42	0.259152			1
	2	3.05386	21.5443	28.4804	858.601	0.156764			2	3.05386	10.7227	24.7708	795.772	0.145715			2	4.03702	14.1747	28.4804	774.88	0.135456			2	3.51119	14.1747	28.4804	681.862	0.124468			2	3.51119	12.3285	32.7455	908.919	0.164708			2	4.64159	12.3285	28.4804	794.784	0.158253			2
	3	32.7455	200.923	533.67	3445.96	0.629165			3	28.4804	200.923	533.67	3476.68	0.63662			3	32.7455	200.923	533.67	3428.41	0.599315			3	32.7455	231.013	613.591	3263.38	0.595701			3	37.6494	265.609	705.48	2848.71	0.516225			3	32.7455	231.013	705.48	2651.95	0.582595			3
	Total area				5477.03				Total area				5461.15				Total area				5720.54				Total area				5478.23				Total area				5518.35				Total area				5583.16				Total area
		ly-co2-72-1								ly-co2-48-1								ly-co2-36-1								ly-co2-20-1								ly-co2-12-1								ly-co24-1
		Sample data number = 100								Sample data number = 100								Sample data number = 100								Sample data number = 100								Sample data number = 100								Sample data number = 100
		Inversion error = 0.045553								Inversion error = 0.03968								Inversion error = 0.044609								Inversion error = 0.028373								Inversion error = 0.023698								Inversion error = 0.022088
		SNR = 35.505275								SNR = 34.420101								SNR = 33.364612								SNR = 36.280085								SNR = 35.386104								SNR = 30.660019
		Time(ms)	Proportion							Time(ms)	Proportion							Time(ms)	Proportion							Time(ms)	Proportion							Time(ms)	Proportion							Time(ms)	Proportion
		0.01	0							0.01	0							0.01	0							0.01	0							0.01	0							0.01	0
		0.011498	0							0.011498	0							0.011498	0							0.011498	0							0.011498	0							0.011498	0
		0.013219	0							0.013219	0							0.013219	0							0.013219	0							0.013219	0							0.013219	0
		0.015199	7.685e-07							0.015199	0							0.015199	0							0.015199	0							0.015199	0							0.015199	0
		0.017475	6.148e-06							0.017475	4e-06							0.017475	7e-06							0.017475	1.04141e-06							0.017475	1.15594e-06							0.017475	0
		0.020092	5.91745e-05							0.020092	4.1e-05							0.020092	6.5e-05							0.020092	9.37265e-06							0.020092	1.04034e-05							0.020092	0
		0.023101	0.000425749							0.023101	0.000297							0.023101	0.000464							0.023101	9.06023e-05							0.023101	0.00010519							0.023101	0
		0.026561	0.00231856							0.026561	0.001616							0.026561	0.002529							0.026561	0.000658168							0.026561	0.000761763							0.026561	0
		0.030539	0.00997129							0.030539	0.006951							0.030539	0.010877							0.030539	0.00362722							0.030539	0.00412785							0.030539	0
		0.035112	0.0345441							0.035112	0.024082							0.035112	0.037682							0.035112	0.0157544							0.035112	0.0174142							0.035112	0
		0.04037	0.10067							0.04037	0.070193							0.04037	0.109818							0.04037	0.0557412							0.04037	0.0609411							0.04037	0
		0.046416	0.262555							0.046416	0.18315							0.046416	0.286443							0.046416	0.163367							0.046416	0.176944							0.046416	0
		0.053367	0.6367							0.053367	0.444593							0.053367	0.694789							0.053367	0.424046							0.053367	0.460012							0.053367	0
		0.061359	1.37212							0.061359	0.960098							0.061359	1.49799							0.061359	1.03341							0.061359	1.1125							0.061359	0.984536
		0.070548	2.66919							0.070548	1.8747							0.070548	2.9164							0.070548	2.23487							0.070548	2.39202							0.070548	3.91465
		0.081113	4.7512							0.081113	3.35775							0.081113	5.19773							0.081113	4.35516							0.081113	4.64452							0.081113	8.4959
		0.09326	7.83015							0.09326	5.58601							0.09326	8.5806							0.09326	7.74918							0.09326	8.25495							0.09326	14.8147
		0.107227	12.0682							0.107227	8.72447							0.107227	13.2514							0.107227	12.7332							0.107227	13.5876							0.107227	22.7542
		0.123285	17.5427							0.123285	12.9063							0.123285	19.3013							0.123285	19.511							0.123285	20.9169							0.123285	32.0375
		0.141747	24.2198							0.141747	18.2116							0.141747	26.689							0.141747	28.1123							0.141747	30.3603							0.141747	42.311
		0.162975	31.9407							0.162975	24.6435							0.162975	35.2182							0.162975	38.3584							0.162975	41.8231							0.162975	53.2346
		0.187382	40.4214							0.187382	32.1037							0.187382	44.5368							0.187382	49.8614							0.187382	54.9649							0.187382	64.5448
		0.215443	49.2677							0.215443	40.3734							0.215443	54.1654							0.215443	62.0547							0.215443	69.1971							0.215443	76.0684
		0.247708	58.003							0.247708	49.1084							0.247708	63.5513							0.247708	74.2485							0.247708	83.7159							0.247708	87.679
		0.284804	66.1077							0.284804	57.8536							0.284804	72.1377							0.284804	85.6974							0.284804	96.8656							0.284804	98.5897
		0.327455	73.0628							0.327455	66.078							0.327455	79.4306							0.327455	95.6716							0.327455	108.992							0.327455	109.698
		0.376494	77.8621							0.376494	72.7261							0.376494	84.4718							0.376494	103.52							0.376494	118.544							0.376494	119.961
		0.432876	81.1745							0.432876	78.2397							0.432876	88.1672							0.432876	108.725							0.432876	124.765							0.432876	128.696
		0.497702	82.2313							0.497702	81.7197							0.497702	89.8732							0.497702	110.935							0.497702	127.156							0.497702	135.087
		0.572237	80.923							0.572237	82.8614							0.572237	89.6306							0.572237	109.997							0.572237	125.544							0.572237	138.299
		0.657933	77.3123							0.657933	81.5395							0.657933	87.5907							0.657933	105.963							0.657933	120.097							0.657933	137.629
		0.756463	71.6396							0.756463	77.8379							0.756463	83.9925							0.756463	99.0925							0.756463	111.307							0.756463	132.67
		0.869749	64.3104							0.869749	72.0579							0.869749	79.1405							0.869749	89.8314							0.869749	99.9255							0.869749	123.453
		1	55.8646							1	64.6976							1	73.3858							1	78.7803							1	86.8769							1	110.553
		1.14976	46.9318							1.14976	56.4028							1.14976	67.1027							1.14976	66.641							1.14976	73.1568							1.14976	95.1165
		1.32194	38.1801							1.32194	47.8984							1.32194	60.6604							1.32194	54.1541							1.32194	59.734							1.32194	78.7818
		1.51991	30.2622							1.51991	39.9136							1.51991	54.3905							1.51991	41.7947							1.51991	47.4687							1.51991	63.474
		1.74753	23.7568							1.74753	33.1102							1.74753	48.5614							1.74753	30.7597							1.74753	37.054							1.74753	52.9114
		2.00923	19.1045							2.00923	28.0212							2.00923	43.3723							2.00923	21.2867							2.00923	28.9865							2.00923	45.1924
		2.31013	16.5447							2.31013	24.9971							2.31013	38.9699							2.31013	13.8471							2.31013	23.5622							2.31013	39.4938
		2.65609	16.0709							2.65609	24.1637							2.65609	35.482							2.65609	8.84685							2.65609	20.8925							2.65609	34.5194
		3.05386	20.7424							3.05386	27.6081							3.05386	33.0441							3.05386	6.52334							3.05386	18.1056							3.05386	32.3003
		3.51119	26.3243							3.51119	30.8015							3.51119	31.8031							3.51119	7.06749							3.51119	20.4127							3.51119	27.2946
		4.03702	30.9865							4.03702	35.2409							4.03702	31.8849							4.03702	8.92444							4.03702	24.5423							4.03702	25.8602
		4.64159	36.2143							4.64159	40.4096							4.64159	33.5028							4.64159	13.9101							4.64159	30.1845							4.64159	30.2673
		5.3367	41.7189							5.3367	45.8988							5.3367	36.7819							5.3367	21.4415							5.3367	37.0083							5.3367	36.8262
		6.13591	46.7981							6.13591	50.7532							6.13591	41.1733							6.13591	30.3427							6.13591	44.7255							6.13591	44.3275
		7.0548	51.2366							7.0548	54.5609							7.0548	46.2473							7.0548	39.4493							7.0548	52.3681							7.0548	51.7404
		8.11131	54.9552							8.11131	57.1439							8.11131	51.4265							8.11131	47.6941							8.11131	59.2625							8.11131	58.1842
		9.32603	57.9463							9.32603	58.54							9.32603	56.0853							9.32603	54.2569							9.32603	64.8208							9.32603	63.0541
		10.7227	60.2168							10.7227	58.9363							10.7227	59.6734							10.7227	58.6621							10.7227	68.6258							10.7227	66.0833
		12.3285	61.7601							12.3285	58.5843							12.3285	61.8282							12.3285	60.811							12.3285	70.485							12.3285	67.3473
		14.1747	62.5651							14.1747	57.7294							14.1747	62.4501							14.1747	60.9512							14.1747	70.4441							14.1747	67.2219
		16.2975	62.6563							16.2975	56.5809							16.2975	61.7268							16.2975	59.5998							16.2975	68.7666							16.2975	66.3069
		18.7382	62.1496							18.7382	55.3278							18.7382	60.1072							18.7382	57.4478							18.7382	65.8892							18.7382	65.3263
		21.5443	61.3034							21.5443	54.1882							21.5443	58.2401							21.5443	55.2666							21.5443	62.3692							21.5443	63.0937
		24.7708	60.5477							24.7708	53.4684							24.7708	56.892							24.7708	53.8331							24.7708	58.8315							24.7708	58.9313
		28.4804	60.4791							28.4804	53.6034							28.4804	56.8605							28.4804	52.2044							28.4804	55.9212							28.4804	56.0742
		32.7455	61.8193							32.7455	55.1624							32.7455	58.8929							32.7455	53.0919							32.7455	54.2615							32.7455	56.9548
		37.6494	65.3409							37.6494	58.8134							37.6494	63.6202							37.6494	54.391							37.6494	54.4163							37.6494	60.9998
		43.2876	71.7752							43.2876	65.2528							43.2876	71.5094							43.2876	56.9988							43.2876	56.8557							43.2876	64.8477
		49.7702	81.7166							49.7702	75.1147							49.7702	82.8372							49.7702	59.6061							49.7702	61.9243							49.7702	73.8279
		57.2237	95.5391							57.2237	88.8734							57.2237	97.6794							57.2237	68.6738							57.2237	69.8158							57.2237	80.9644
		65.7933	113.331							65.7933	106.75							65.7933	115.908							65.7933	82.3496							65.7933	80.5557							65.7933	90.1836
		75.6463	134.847							75.6463	128.63							75.6463	137.179							75.6463	100.458							75.6463	93.9916							75.6463	101.226
		86.9749	159.476							86.9749	153.991							86.9749	160.908							86.9749	122.464							86.9749	109.789							86.9749	113.707
		100	186.204							100	181.847							100	186.224							100	147.464							100	127.429							100	127.135
		114.976	213.602							114.976	210.716							114.976	211.918							114.976	174.179							114.976	146.197							114.976	140.911
		132.194	239.816							132.194	238.622							132.194	236.404							132.194	200.989							132.194	165.176							132.194	154.32
		151.991	262.616							151.991	263.162							151.991	257.729							151.991	225.983							151.991	183.241							151.991	166.521
		174.753	279.492							174.753	281.649							174.753	273.634							174.753	247.049							174.753	199.07							174.753	176.554
		200.923	287.839							200.923	291.328							200.923	281.712							200.923	261.996							200.923	211.194							200.923	183.371
		231.013	285.199							231.013	289.65							231.013	279.621							231.013	268.712							231.013	218.086							231.013	185.898
		265.609	269.546							265.609	274.581							265.609	265.361							265.609	265.349							265.609	218.297							265.609	183.128
		305.386	239.586							305.386	244.885							305.386	237.561							305.386	250.518							305.386	210.625							305.386	174.248
		351.119	195.011							351.119	200.353							351.119	195.735							351.119	223.475							351.119	194.288							351.119	158.773
		403.702	136.657							403.702	141.937							403.702	140.472							403.702	184.276							403.702	169.083							403.702	136.665
		464.159	66.5482							464.159	71.7547							464.159	73.5019							464.159	133.859							464.159	135.488							464.159	108.421
		533.67	0							533.67	0							533.67	0							533.67	74.0482							533.67	94.6867							533.67	75.0898
		613.591	0							613.591	0							613.591	0							613.591	7.45339							613.591	48.5052							613.591	38.2077
		705.48	0							705.48	0							705.48	0							705.48	0							705.48	0							705.48	0
		811.131	0							811.131	0							811.131	0							811.131	0							811.131	0							811.131	0
		932.603	0							932.603	0							932.603	0							932.603	0							932.603	0							932.603	0
		1072.27	0							1072.27	0							1072.27	0							1072.27	0							1072.27	0							1072.27	0
		1232.85	0							1232.85	0							1232.85	0							1232.85	0							1232.85	0							1232.85	0
		1417.47	0							1417.47	0							1417.47	0							1417.47	0							1417.47	0							1417.47	0
		1629.75	0							1629.75	0							1629.75	0							1629.75	0							1629.75	0							1629.75	0
		1873.82	0							1873.82	0							1873.82	0							1873.82	0							1873.82	0							1873.82	0
		2154.43	0							2154.43	0							2154.43	0							2154.43	0							2154.43	0							2154.43	0
		2477.08	0							2477.08	0							2477.08	0							2477.08	0							2477.08	0							2477.08	0
		2848.04	0							2848.04	0							2848.04	0							2848.04	0							2848.04	0							2848.04	0
		3274.55	0							3274.55	0							3274.55	0							3274.55	0							3274.55	0							3274.55	0
		3764.94	0							3764.94	0							3764.94	0							3764.94	0							3764.94	0							3764.94	0
		4328.76	0							4328.76	0							4328.76	0							4328.76	0							4328.76	0							4328.76	0
		4977.02	0							4977.02	0							4977.02	0							4977.02	0							4977.02	0							4977.02	0
		5722.37	0							5722.37	0							5722.37	0							5722.37	0							5722.37	0							5722.37	0
		6579.33	0							6579.33	0							6579.33	0							6579.33	0							6579.33	0							6579.33	0
		7564.63	0							7564.63	0							7564.63	0							7564.63	0							7564.63	0							7564.63	0
		8697.49	0							8697.49	0							8697.49	0							8697.49	0							8697.49	0							8697.49	0
		10000	0							10000	0							10000	0							10000	0							10000	0							10000	0
[truncated: 5 more columns]

## Sheet: PL
Test remark	PL-co2-72-1								PL-co2-48-1								PL-co2-36-1								PL-co2-24-1								PL-co2-12-1								PL-co2-4-1								PL-co2-0-1
	Peak NO.	Peak starting time	Peak time	Peak ending time	Peak area	Proportion			Peak NO.	Peak starting time	Peak time	Peak ending time	Peak area	Proportion			Peak NO.	Peak starting time	Peak time	Peak ending time	Peak area	Proportion			Peak NO.	Peak starting time	Peak time	Peak ending time	Peak area	Proportion			Peak NO.	Peak starting time	Peak time	Peak ending time	Peak area	Proportion			Peak NO.	Peak starting time	Peak time	Peak ending time	Peak area	Proportion			Peak NO.
	1	0.015199	0.497702	2.00923	1702.67	0.474395			1	0.013219	0.497702	2.65609	1854.53	0.514054			1	0.013219	0.497702	2.65609	1907.09	0.519436			1	0.013219	0.497702	3.05386	1974.01	0.548248			1	0.013219	0.432876	2.65609	2098.05	0.582179			1	0.013219	0.497702	2.31013	2308.03	0.635072			1
	2	9.32603	21.5443	57.2237	339.296	0.094534			2	9.32603	28.4804	65.7933	374.105	0.103698			2	12.3285	32.7455	57.2237	330.189	0.0899341			2	8.11131	24.7708	49.7702	335.808	0.093265			2	9.32603	32.7455	49.7702	333.687	0.0925934			2	8.11131	21.5443	49.7702	339.757	0.0934868			2
	3	65.7933	305.386	811.131	1547.17	0.431071			3	75.6463	305.386	705.48	1379.02	0.382248			3	65.7933	265.609	811.131	1432.01	0.390038			3	57.2237	265.609	811.131	1290.76	0.358487			3	57.2237	265.609	932.603	1172.05	0.325227			3	57.2237	265.609	932.603	982.861	0.270442			3
																	4	8697.49	10000	10000	2.17412	0.000592169																			4	8697.49	10000	10000	3.6314	0.000999208
	Total area				3589.14				Total area				3607.65												Total area				3600.58				Total area				3603.78
																	Total area				3671.46																				Total area				3634.28				Total area
		PL-co2-72-1								PL-co2-48-1								PL-co2-36.2-1								PL-co2-24-1								PL-co2-12-1								PL-co2-4-1
		Sample data number = 100								Sample data number = 100								Sample data number = 100								Sample data number = 100								Sample data number = 100								Sample data number = 100
		Inversion error = 0								Inversion error = 0								Inversion error = 0								Inversion error = 0								Inversion error = 0								Inversion error = 0
		SNR = 32.811805								SNR = 34.057038								SNR = 28.821985								SNR = 31.253394								SNR = 33.867021								SNR = 34.391358
		Time(ms)	Proportion							Time(ms)	Proportion							Time(ms)	Proportion							Time(ms)	Proportion							Time(ms)	Proportion							Time(ms)	Proportion
		0.01	0							0.01	0							0.01	0							0.01	0							0.01	0							0.01	0
		0.011498	0							0.011498	0							0.011498	0							0.011498	0							0.011498	0							0.011498	0
		0.013219	0							0.013219	0							0.013219	0							0.013219	0							0.013219	0							0.013219	0
		0.015199	0							0.015199	1e-06							0.015199	9.275e-06							0.015199	1.11778e-06							0.015199	1e-06							0.015199	1e-06
		0.017475	1.07238e-06							0.017475	1.1e-05							0.017475	8.3475e-05							0.017475	1.45311e-05							0.017475	1.5e-05							0.017475	1.5e-05
		0.020092	1.28686e-05							0.020092	0.000104							0.020092	0.000584325							0.020092	0.000135251							0.020092	0.000142							0.020092	0.000147
		0.023101	0.000123324							0.023101	0.00073							0.023101	0.00312037							0.023101	0.000950113							0.023101	0.000999							0.023101	0.001038
		0.026561	0.000870773							0.026561	0.003917							0.026561	0.0131864							0.026561	0.0050736							0.026561	0.005362							0.026561	0.005572
		0.030539	0.00467558							0.030539	0.016638							0.030539	0.045001							0.030539	0.0214446							0.030539	0.022776							0.030539	0.023668
		0.035112	0.0198605							0.035112	0.057018							0.035112	0.129446							0.035112	0.0731777							0.035112	0.078052							0.035112	0.08111
		0.04037	0.0680608							0.04037	0.164593							0.04037	0.327333							0.04037	0.210435							0.04037	0.225296							0.04037	0.234131
		0.046416	0.19646							0.046416	0.417369							0.046416	0.786426							0.046416	0.531747							0.046416	0.571204							0.046416	0.593642
		0.053367	0.498121							0.053367	1.00452							0.053367	1.68323							0.053367	1.27542							0.053367	1.37426							0.053367	1.42846
		0.061359	1.19857							0.061359	2.15088							0.061359	3.26154							0.061359	2.72086							0.061359	2.94037							0.061359	3.05727
		0.070548	2.56508							0.070548	4.16127							0.070548	5.80259							0.070548	5.24109							0.070548	5.68103							0.070548	5.91017
		0.081113	4.95806							0.081113	7.37324							0.081113	9.59516							0.081113	9.23576							0.081113	10.0437							0.081113	10.4585
		0.09326	8.77176							0.09326	12.1056							0.09326	14.7793							0.09326	15.0578							0.09326	16.4347							0.09326	17.138
		0.107227	14.3687							0.107227	18.4504							0.107227	21.7405							0.107227	22.7495							0.107227	24.9299							0.107227	26.0508
		0.123285	21.8288							0.123285	26.7641							0.123285	30.4903							0.123285	32.6531							0.123285	35.9361							0.123285	37.6598
		0.141747	31.529							0.141747	36.9003							0.141747	40.9778							0.141747	44.4741							0.141747	49.1541							0.141747	51.7071
		0.162975	43.2347							0.162975	48.6305							0.162975	52.9771							0.162975	57.8334							0.162975	64.1638							0.162975	67.8214
		0.187382	56.6064							0.187382	61.5435							0.187382	66.0741							0.187382	72.1728							0.187382	80.3083							0.187382	85.3878
		0.215443	71.0887							0.215443	75.0671							0.215443	79.678							0.215443	86.8033							0.215443	96.7461							0.215443	103.59
		0.247708	85.9423							0.247708	88.5113							0.247708	93.0672							0.247708	100.96							0.247708	112.529							0.247708	121.473
		0.284804	100.296							0.284804	101.13							0.284804	105.462							0.284804	113.86							0.284804	126.69							0.284804	138.021
		0.327455	113.213							0.327455	112.195							0.327455	116.112							0.327455	124.755							0.327455	138.338							0.327455	152.243
		0.376494	123.778							0.376494	121.062							0.376494	124.381							0.376494	132.986							0.376494	146.731							0.376494	163.246
		0.432876	131.178							0.432876	127.225							0.432876	128.981							0.432876	138.034							0.432876	151.334							0.432876	170.298
		0.497702	134.793							0.497702	129.52							0.497702	131.316							0.497702	138.673							0.497702	150.892							0.497702	171.776
		0.572237	133.402							0.572237	129.464							0.572237	130.527							0.572237	136.59							0.572237	147.343							0.572237	169.628
		0.657933	128.677							0.657933	126.239							0.657933	126.738							0.657933	130.997							0.657933	139.913							0.657933	162.706
		0.756463	119.922							0.756463	119.996							0.756463	120.194							0.756463	122.216							0.756463	129.036							0.756463	151.214
		0.869749	107.531							0.869749	111.021							0.869749	111.203							0.869749	110.759							0.869749	115.332							0.869749	135.6
		1	92.048							1	99.7076							1	100.094							1	97.2701							1	99.5564							1	116.542
		1.14976	74.1065							1.14976	86.5362							1.14976	87.1836							1.14976	82.467							1.14976	82.5425							1.14976	94.9126
		1.32194	54.4002							1.32194	72.0376							1.32194	72.7864							1.32194	67.0787							1.32194	65.1334							1.32194	71.7362
		1.51991	33.6786							1.51991	56.7521							1.51991	57.2414							1.51991	51.7889							1.51991	48.1243							1.51991	48.129
		1.74753	12.7649							1.74753	41.1996							1.74753	40.9509							1.74753	37.1926							1.74753	32.2131							1.74753	25.2293
		2.00923	0							2.00923	25.8787							2.00923	24.2863							2.00923	23.7692							2.00923	17.9648							2.00923	4.12858
		2.31013	0							2.31013	11.2386							2.31013	8.19984							2.31013	11.8114							2.31013	5.75958							2.31013	0
		2.65609	0							2.65609	0							2.65609	0							2.65609	1.74087							2.65609	0							2.65609	0
		3.05386	0							3.05386	0							3.05386	0							3.05386	0							3.05386	0							3.05386	0
		3.51119	0							3.51119	0							3.51119	0							3.51119	0							3.51119	0							3.51119	0
		4.03702	0							4.03702	0							4.03702	0							4.03702	0							4.03702	0							4.03702	0
		4.64159	0							4.64159	0							4.64159	0							4.64159	0							4.64159	0							4.64159	0
		5.3367	0							5.3367	0							5.3367	0							5.3367	0							5.3367	0							5.3367	0
		6.13591	0							6.13591	0							6.13591	0							6.13591	0							6.13591	0							6.13591	0
		7.0548	0							7.0548	0							7.0548	0							7.0548	0							7.0548	0							7.0548	0
		8.11131	0							8.11131	0							8.11131	0							8.11131	0							8.11131	0							8.11131	0
		9.32603	0							9.32603	0							9.32603	0							9.32603	2.69344							9.32603	0							9.32603	1.20067
		10.7227	7.02331							10.7227	0.281495							10.7227	0							10.7227	9.89768							10.7227	3.65252							10.7227	11.6594
		12.3285	18.0951							12.3285	9.90979							12.3285	0							12.3285	16.8813							12.3285	10.4416							12.3285	20.4979
		14.1747	26.8543							14.1747	18.6564							14.1747	8.00667							14.1747	23.079							14.1747	17.0637							14.1747	27.2835
		16.2975	32.9868							16.2975	26.0646							16.2975	16.8669							16.2975	28.0607							16.2975	23.1334							16.2975	31.8504
		18.7382	36.44							18.7382	31.7959							18.7382	24.3057							18.7382	31.576							18.7382	28.3167							18.7382	34.2794
		21.5443	37.3851							21.5443	35.6418							21.5443	30.0442							21.5443	33.5689							21.5443	32.3709							21.5443	34.8555
		24.7708	36.1737							24.7708	37.5393							24.7708	33.9989							24.7708	34.1682							24.7708	35.1768							24.7708	34.0104
		28.4804	33.2985							28.4804	37.5872							28.4804	36.2642							28.4804	33.6567							28.4804	36.7582							28.4804	32.2622
		32.7455	29.3613							32.7455	36.0571							32.7455	37.092							32.7455	32.4292							32.7455	37.2845							32.7455	30.1569
		37.6494	25.0454							37.6494	33.3932							37.6494	36.8696							37.6494	30.9475							37.6494	37.0549							37.6494	28.2177
		43.2876	21.0892							43.2876	30.1939							43.2876	36.0969							43.2876	29.6973							43.2876	36.4663							43.2876	26.9037
		49.7702	18.255							49.7702	27.1718							49.7702	35.3582							49.7702	29.1521							49.7702	35.9673							49.7702	26.5795
		57.2237	17.2878							57.2237	25.0956							57.2237	35.286							57.2237	29.7413							57.2237	36.0063							57.2237	27.4952
		65.7933	19.2306							65.7933	24.7167							65.7933	36.5135							65.7933	31.8209							65.7933	36.9806							65.7933	29.7769
		75.6463	23.9698							75.6463	26.6891							75.6463	39.6135							75.6463	35.644							75.6463	39.1928							75.6463	33.4233
		86.9749	32.1715							86.9749	31.4894							86.9749	45.0254							86.9749	41.3298							86.9749	42.8175							86.9749	38.3098
		100	43.868							100	39.345							100	52.9743							100	48.8347							100	47.8786							100	44.1968
		114.976	58.7327							114.976	50.1739							114.976	63.3908							114.976	57.9261							114.976	54.2359							114.976	50.7431
		132.194	76.0411							132.194	63.5435							132.194	75.8475							132.194	68.1658							132.194	61.578							132.194	57.5233
		151.991	94.6699							151.991	78.6559							151.991	89.5297							151.991	78.906							151.991	69.4246							151.991	64.0479
		174.753	113.146							174.753	94.3674							174.753	103.257							174.753	89.3077							174.753	77.1414							174.753	69.7865
		200.923	129.747							200.923	109.253							200.923	115.569							200.923	98.3877							200.923	83.9746							200.923	74.1969
		231.013	142.657							231.013	121.72							231.013	124.879							231.013	105.1							231.013	89.1094							231.013	76.7609
		265.609	150.157							265.609	130.164							265.609	129.678							265.609	108.451							265.609	91.7537							265.609	77.032
		305.386	150.839							305.386	133.162							305.386	128.761							305.386	107.638							305.386	91.2407							305.386	74.6907
		351.119	143.81							351.119	129.668							351.119	121.434							351.119	102.18							351.119	87.1356							351.119	69.6011
		403.702	128.845							403.702	119.19							403.702	107.653							403.702	92.0247							403.702	79.3226							403.702	61.8537
		464.159	106.467							464.159	101.893							464.159	88.0645							464.159	77.5855							464.159	68.0504							464.159	51.7792
		533.67	77.9136							533.67	78.6213							533.67	63.9272							533.67	59.7067							533.67	53.9178							533.67	39.9249
		613.591	45.0026							613.591	50.8048							613.591	36.9306							613.591	39.5534							613.591	37.7997							613.591	26.9935
		705.48	9.90486							705.48	20.2772							705.48	8.95916							705.48	18.4541							705.48	20.7287							705.48	13.7577
		811.131	0							811.131	0							811.131	0							811.131	0							811.131	3.75955							811.131	0.967446
		932.603	0							932.603	0							932.603	0							932.603	0							932.603	0							932.603	0
		1072.27	0							1072.27	0							1072.27	0							1072.27	0							1072.27	0							1072.27	0
		1232.85	0							1232.85	0							1232.85	0							1232.85	0							1232.85	0							1232.85	0
		1417.47	0							1417.47	0							1417.47	0							1417.47	0							1417.47	0							1417.47	0
		1629.75	0							1629.75	0							1629.75	0							1629.75	0							1629.75	0							1629.75	0
		1873.82	0							1873.82	0							1873.82	0							1873.82	0							1873.82	0							1873.82	0
		2154.43	0							2154.43	0							2154.43	0							2154.43	0							2154.43	0							2154.43	0
		2477.08	0							2477.08	0							2477.08	0							2477.08	0							2477.08	0							2477.08	0
		2848.04	0							2848.04	0							2848.04	0							2848.04	0							2848.04	0							2848.04	0
		3274.55	0							3274.55	0							3274.55	0							3274.55	0							3274.55	0							3274.55	0
		3764.94	0							3764.94	0							3764.94	0							3764.94	0							3764.94	0							3764.94	0
		4328.76	0							4328.76	0							4328.76	0							4328.76	0							4328.76	0							4328.76	0
		4977.02	0							4977.02	0							4977.02	0							4977.02	0							4977.02	0							4977.02	0
		5722.37	0							5722.37	0							5722.37	0							5722.37	0							5722.37	0							5722.37	0
		6579.33	0							6579.33	0							6579.33	0							6579.33	0							6579.33	0							6579.33	0
		7564.63	0							7564.63	0							7564.63	0							7564.63	0							7564.63	0							7564.63	0
		8697.49	0							8697.49	0							8697.49	0							8697.49	0							8697.49	0							8697.49	0
		10000	0							10000	0							10000	2.17412							10000	0							10000	0							10000	3.6314
						21.5
						22
						17.8
						24
						21.325
[truncated: 5 more columns]

## Sheet: SJZ
Test remark	sjz-CO2-72-1								sjz-CO2-48-1								sjz-CO2-36-1								sjz-CO2-24-1								sjz-CO2-12-1								sjz-CO2-4-1								sjz-CO2-0-1
	Peak NO.	Peak starting time	Peak time	Peak ending time	Peak area	Proportion			Peak NO.	Peak starting time	Peak time	Peak ending time	Peak area	Proportion			Peak NO.	Peak starting time	Peak time	Peak ending time	Peak area	Proportion			Peak NO.	Peak starting time	Peak time	Peak ending time	Peak area	Proportion			Peak NO.	Peak starting time	Peak time	Peak ending time	Peak area	Proportion			Peak NO.	Peak starting time	Peak time	Peak ending time	Peak area	Proportion			Peak NO.
	1	0.011498	0.497702	3.05386	1750.63	0.259492			1	0.013219	0.432876	1.51991	1831.08	0.278821			1	0.013219	0.497702	2.00923	2092.9	0.333457			1	0.013219	0.432876	2.31013	2381.67	0.380112			1	0.013219	0.432876	3.51119	2651.62	0.435701			1	0.013219	0.432876	2.00923	3415.17	0.578416			1
	2	5.3367	18.7382	49.7702	451.691	0.0669531			2	9.32603	18.7382	57.2237	451.283	0.0687176			2	7.0548	16.2975	49.7702	413.308	0.0658517			2	6.13591	16.2975	49.7702	431.693	0.0688976			2	6.13591	18.7382	43.2876	361.212	0.0593526			2	8.11131	18.7382	49.7702	421.423	0.0713752			2
	3	57.2237	351.119	932.603	4544.05	0.673555			3	65.7933	305.386	811.131	4284.85	0.652461			3	57.2237	305.386	811.131	3770.15	0.600691			3	57.2237	305.386	811.131	3452.35	0.550991			3	49.7702	305.386	932.603	3073.04	0.504946			3	57.2237	265.609	811.131	2067.75	0.350208			3
	Total area				6746.37				Total area				6567.21				Total area				6276.35				Total area				6265.72				Total area				6085.87				Total area				5904.34				Total area
		sjz-CO2-72-1								sjz-CO2-48-1								sjz-CO2-36-1								sjz-CO2-24-1								sjz-CO2-12-1								sjz-CO2-4-1
		Sample data number = 100								Sample data number = 100								Sample data number = 100								Sample data number = 100								Sample data number = 100								Sample data number = 100
		Inversion error = 0								Inversion error = 0								Inversion error = 0								Inversion error = 0								Inversion error = 0								Inversion error = 0
		SNR = 42.55877								SNR = 36.399711								SNR = 36.334827								SNR = 36.147237								SNR = 32.112941								SNR = 33.76603

		Time(ms)	Proportion							Time(ms)	Proportion							Time(ms)	Proportion							Time(ms)	Proportion							Time(ms)	Proportion							Time(ms)	Proportion
		0.01	0							0.01	0							0.01	0							0.01	0							0.01	0							0.01	0
		0.011498	0							0.011498	0							0.011498	0							0.011498	0							0.011498	0							0.011498	0
		0.013219	0							0.013219	0							0.013219	0							0.013219	0							0.013219	0							0.013219	0
		0.015199	7.2359e-07							0.015199	1e-06							0.015199	1.04902e-06							0.015199	1.092e-06							0.015199	2e-06							0.015199	2.098e-06
		0.017475	1.08539e-05							0.017475	1.6e-05							0.017475	1.57353e-05							0.017475	1.8564e-05							0.017475	2.2e-05							0.017475	2.9372e-05
		0.020092	0.000101303							0.020092	0.000153							0.020092	0.000145814							0.020092	0.000182364							0.020092	0.000214							0.020092	0.000282181
		0.023101	0.000709119							0.023101	0.001071							0.023101	0.00102279							0.023101	0.00127436							0.023101	0.001499							0.023101	0.00197317
		0.026561	0.00378438							0.026561	0.005718							0.026561	0.00546015							0.026561	0.00680316							0.026561	0.008004							0.026561	0.010532
		0.030539	0.0159957							0.030539	0.024169							0.030539	0.0230774							0.030539	0.0287535							0.030539	0.03383							0.030539	0.0445154
		0.035112	0.0545862							0.035112	0.082473							0.035112	0.078751							0.035112	0.0981184							0.035112	0.11544							0.035112	0.151903
		0.04037	0.156989							0.04037	0.237174							0.04037	0.226483							0.04037	0.282173							0.04037	0.33196							0.04037	0.436817
		0.046416	0.396807							0.046416	0.59936							0.046416	0.572438							0.046416	0.713109							0.046416	0.838764							0.046416	1.10374
		0.053367	0.952372							0.053367	1.43786							0.053367	1.37378							0.053367	1.71091							0.053367	2.01147							0.053367	2.6471
		0.061359	2.0343							0.061359	3.06847							0.061359	2.93387							0.061359	3.65192							0.061359	4.28956							0.061359	5.64588
		0.070548	3.9276							0.070548	5.91438							0.070548	5.66235							0.070548	7.04142							0.070548	8.25741							0.070548	10.8712
		0.081113	6.94699							0.081113	10.4325							0.081113	10.0091							0.081113	12.4272							0.081113	14.5348							0.081113	19.1446
		0.09326	11.3892							0.09326	17.0328							0.09326	16.3923							0.09326	20.3042							0.09326	23.6545							0.09326	31.1809
		0.107227	17.339							0.107227	25.7794							0.107227	24.9144							0.107227	30.7567							0.107227	35.6388							0.107227	47.0362
		0.123285	25.1331							0.123285	37.0769							0.123285	36.0229							0.123285	44.2717							0.123285	50.9458							0.123285	67.3632
		0.141747	34.6429							0.141747	50.5993							0.141747	49.4695							0.141747	60.453							0.141747	68.9905							0.141747	91.4673
		0.162975	45.6754							0.162975	65.8999							0.162975	64.8838							0.162975	78.7385							0.162975	89.012							0.162975	118.445
		0.187382	57.8832							0.187382	82.2908							0.187382	81.6478							0.187382	98.2545							0.187382	109.941							0.187382	146.993
		0.215443	70.7845							0.215443	98.8932							0.215443	98.9418							0.215443	117.886							0.215443	130.515							0.215443	175.521
		0.247708	83.7967							0.247708	114.708							0.247708	115.82							0.247708	136.385							0.247708	149.416							0.247708	202.295
		0.284804	96.2775							0.284804	128.696							0.284804	131.3							0.284804	152.501							0.284804	165.415							0.284804	225.59
		0.327455	107.57							0.327455	139.863							0.327455	144.439							0.327455	165.117							0.327455	177.502							0.327455	243.841
		0.376494	117.05							0.376494	147.338							0.376494	154.404							0.376494	173.371							0.376494	184.965							0.376494	255.778
		0.432876	124.173							0.432876	150.434							0.432876	160.503							0.432876	176.742							0.432876	187.44							0.432876	260.532
		0.497702	127.693							0.497702	147.749							0.497702	161.183							0.497702	173.964							0.497702	183.72							0.497702	256.053
		0.572237	127.107							0.572237	141.036							0.572237	158.218							0.572237	167.536							0.572237	176.509							0.572237	245.788
		0.657933	122.137							0.657933	129.373							0.657933	150.448							0.657933	156.797							0.657933	165.129							0.657933	228.553
		0.756463	114.28							0.756463	113.069							0.756463	137.995							0.756463	142.429							0.756463	150.332							0.756463	205.241
		0.869749	103.895							0.869749	92.6635							0.869749	121.241							0.869749	125.21							0.869749	133.026							0.869749	177.048
		1	91.4636							1	68.9033							1	100.845							1	105.959							1	114.208							1	145.393
		1.14976	77.5778							1.14976	42.7116							1.14976	77.7328							1.14976	85.5081							1.14976	94.884							1.14976	111.834
		1.32194	62.9109							1.32194	15.1602							1.32194	53.062							1.32194	64.7052							1.32194	75.9749							1.32194	77.9881
		1.51991	48.1909							1.51991	0							1.51991	28.1531							1.51991	44.4225							1.51991	58.2473							1.51991	45.4531
		1.74753	34.1605							1.74753	0							1.74753	4.39484							1.74753	25.5345							1.74753	42.267							1.74753	15.7146
		2.00923	21.4141							2.00923	0							2.00923	0							2.00923	8.86578							2.00923	28.3952							2.00923	0
		2.31013	10.8482							2.31013	0							2.31013	0							2.31013	0							2.31013	16.7331							2.31013	0
		2.65609	2.74554							2.65609	0							2.65609	0							2.65609	0							2.65609	7.57353							2.65609	0
		3.05386	0							3.05386	0							3.05386	0							3.05386	0							3.05386	0.763202							3.05386	0
		3.51119	0							3.51119	0							3.51119	0							3.51119	0							3.51119	0							3.51119	0
		4.03702	0							4.03702	0							4.03702	0							4.03702	0							4.03702	0							4.03702	0
		4.64159	0							4.64159	0							4.64159	0							4.64159	0							4.64159	0							4.64159	0
		5.3367	0							5.3367	0							5.3367	0							5.3367	0							5.3367	0							5.3367	0
		6.13591	1.70516							6.13591	0							6.13591	0							6.13591	0							6.13591	0							6.13591	0
		7.0548	8.57426							7.0548	0							7.0548	0							7.0548	6.92732							7.0548	3.78127							7.0548	0
		8.11131	16.3218							8.11131	0							8.11131	4.19663							8.11131	17.5002							8.11131	9.61769							8.11131	0
		9.32603	24.1383							9.32603	0							9.32603	18.1485							9.32603	27.5974							9.32603	15.8474							9.32603	9.32521
		10.7227	31.2644							10.7227	15.33							10.7227	30.4623							10.7227	36.2788							10.7227	21.9049							10.7227	21.1231
		12.3285	37.0557							12.3285	33.0591							12.3285	40.2875							12.3285	42.7641							12.3285	27.259							12.3285	30.8833
		14.1747	41.0299							14.1747	46.5676							14.1747	47.008							14.1747	46.5267							14.1747	31.467							14.1747	38.0961
		16.2975	44.8877							16.2975	56.3709							16.2975	50.2819							16.2975	47.3524							16.2975	34.2233							16.2975	42.5319
		18.7382	47.6982							18.7382	60.7684							18.7382	50.0626							18.7382	45.3525							18.7382	35.3978							18.7382	44.2435
		21.5443	47.3071							21.5443	59.8934							21.5443	46.6052							21.5443	40.9387							21.5443	35.0616							21.5443	43.5386
		24.7708	43.6947							24.7708	54.3651							24.7708	40.46							24.7708	34.7726							24.7708	33.4945							24.7708	40.9336
		28.4804	37.0913							28.4804	45.2519							28.4804	32.4516							28.4804	27.7061							28.4804	31.17							28.4804	37.1017
		32.7455	27.8398							32.7455	34.0087							32.7455	23.6451							32.7455	20.723							32.7455	28.7182							32.7455	32.8217
		37.6494	18.2111							37.6494	22.3908							37.6494	15.2984							37.6494	14.8881							37.6494	26.8707							37.6494	28.9289
		43.2876	13.5346							43.2876	12.348							43.2876	8.80074							43.2876	11.3029							43.2876	26.3986							43.2876	26.2657
		49.7702	11.3367							49.7702	5.90398							49.7702	5.59984							49.7702	11.062							49.7702	28.0546							49.7702	25.6298
		57.2237	12.927							57.2237	5.02492							57.2237	7.1163							57.2237	15.2026							57.2237	32.5261							57.2237	27.7191
		65.7933	19.6358							65.7933	11.4775							65.7933	14.6441							65.7933	24.639							65.7933	40.4001							65.7933	33.0764
		75.6463	32.6927							75.6463	26.6761							75.6463	29.234							75.6463	40.075							75.6463	52.1316							75.6463	42.0349
		86.9749	53.0761							86.9749	51.5172							86.9749	51.5584							86.9749	61.8946							86.9749	68.0017							86.9749	54.6696
		100	81.3456							100	86.2055							100	81.7632							100	90.0358							100	88.0552							100	70.7526
		114.976	117.475							114.976	130.084							114.976	119.316							114.976	123.865							114.976	112.015							114.976	89.7175
		132.194	160.71							132.194	181.493							132.194	162.877							132.194	162.074							132.194	139.187							132.194	110.633
		151.991	209.467							151.991	237.689							151.991	210.218							151.991	202.622							151.991	168.373							151.991	132.201
		174.753	261.306							174.753	294.876							174.753	258.229							174.753	242.769							174.753	197.836							174.753	152.785
		200.923	312.98							200.923	348.379							200.923	303.051							200.923	279.212							200.923	225.341							200.923	170.503
		231.013	360.595							231.013	392.993							231.013	340.362							231.013	308.349							231.013	248.302							231.013	183.377
		265.609	399.863							265.609	423.52							265.609	365.81							265.609	326.668							265.609	264.043							265.609	189.548
		305.386	426.46							305.386	435.414							305.386	375.576							305.386	331.203							305.386	270.141							305.386	187.54
		351.119	436.439							351.119	425.463							351.119	366.947							351.119	320.004							351.119	264.812							351.119	176.507
		403.702	426.654							403.702	392.347							403.702	338.806							403.702	292.498							403.702	247.239							403.702	156.428
		464.159	395.117							464.159	336.931							464.159	291.887							464.159	249.662							464.159	217.768							464.159	128.18
		533.67	341.218							533.67	262.207							533.67	228.738							533.67	193.934							533.67	177.906							533.67	93.457
		613.591	265.761							613.591	172.88							613.591	153.362							613.591	128.892							613.591	130.124							613.591	54.5552
		705.48	170.83							705.48	74.6958							705.48	70.6507							705.48	58.7529							705.48	77.4966							705.48	14.0652
		811.131	59.4967							811.131	0							811.131	0							811.131	0							811.131	23.2848							811.131	0
		932.603	0							932.603	0							932.603	0							932.603	0							932.603	0							932.603	0
		1072.27	0							1072.27	0							1072.27	0							1072.27	0							1072.27	0							1072.27	0
		1232.85	0							1232.85	0							1232.85	0							1232.85	0							1232.85	0							1232.85	0
		1417.47	0							1417.47	0							1417.47	0							1417.47	0							1417.47	0							1417.47	0
		1629.75	0							1629.75	0							1629.75	0							1629.75	0							1629.75	0							1629.75	0
		1873.82	0							1873.82	0							1873.82	0							1873.82	0							1873.82	0							1873.82	0
		2154.43	0							2154.43	0							2154.43	0							2154.43	0							2154.43	0							2154.43	0
		2477.08	0							2477.08	0							2477.08	0							2477.08	0							2477.08	0							2477.08	0
		2848.04	0							2848.04	0							2848.04	0							2848.04	0							2848.04	0							2848.04	0
		3274.55	0							3274.55	0							3274.55	0							3274.55	0							3274.55	0							3274.55	0
		3764.94	0							3764.94	0							3764.94	0							3764.94	0							3764.94	0							3764.94	0
		4328.76	0							4328.76	0							4328.76	0							4328.76	0							4328.76	0							4328.76	0
		4977.02	0							4977.02	0							4977.02	0							4977.02	0							4977.02	0							4977.02	0
		5722.37	0							5722.37	0							5722.37	0							5722.37	0							5722.37	0							5722.37	0
		6579.33	0							6579.33	0							6579.33	0							6579.33	0							6579.33	0							6579.33	0
		7564.63	0							7564.63	0							7564.63	0							7564.63	0							7564.63	0							7564.63	0
		8697.49	0							8697.49	0							8697.49	0							8697.49	0							8697.49	0							8697.49	0
		10000	0							10000	0							10000	0							10000	0							10000	0							10000	0
																			3770.15
[truncated: 5 more columns]

## Sheet: TCG
Test remark	tcg-72-1								tcg-48-1								tcg-co2-36-1								tcg-co2-24h-1								tcg-co2-12h-1								tcg-co2-4h-1								tcg-co2-0h-1
	Peak NO.	Peak starting time	Peak time	Peak ending time	Peak area	Proportion			Peak NO.	Peak starting time	Peak time	Peak ending time	Peak area	Proportion			Peak NO.	Peak starting time	Peak time	Peak ending time	Peak area	Proportion			Peak NO.	Peak starting time	Peak time	Peak ending time	Peak area	Proportion			Peak NO.	Peak starting time	Peak time	Peak ending time	Peak area	Proportion			Peak NO.	Peak starting time	Peak time	Peak ending time	Peak area	Proportion			Peak NO.
	1	0.015199	2.00923	5.3367	6418.26	0.428606			1	0.081113	2.65609	7.0548	6860.61	0.457497			1	0.070548	1.74753	9.32603	7703.16	0.513803			1	0.123285	1.51991	8.11131	7991.6	0.532627			1	0.017475	2.00923	12.3285	8627.48	0.607583			1	0.015199	1.32194	12.3285	9098.62	0.687269			1
	2	6.13591	32.7455	200.923	8556.46	0.571394			2	8.11131	37.6494	200.923	8135.34	0.542503			2	10.7227	49.7702	231.013	7289.29	0.486197			2	9.32603	49.7702	200.923	7012.52	0.467373			2	14.1747	65.7933	231.013	5572.2	0.392417			2	14.1747	57.2237	200.923	4140.19	0.312731
																																																	Total area
	Total area				14974.7				Total area				14995.9				Total area				14992.5				Total area				15004.1				Total area				14199.7				Total area				13238.8
		tcg-72-1								tcg-48-1								tcg-co2-36-1								tcg-co2-24h-1								tcg-co2-12h-1								tcg-co2-4h-1
		Sample data number = 100								Sample data number = 100								Sample data number = 100								Sample data number = 100								Sample data number = 100								Sample data number = 100
		Inversion error = 0.022465								Inversion error = 0.033816								Inversion error = 0.029163								Inversion error = 0.036844								Inversion error = 0.037772								Inversion error = 0.04128
		SNR = 38.025864								SNR = 43.859535								SNR = 43.996563								SNR = 37.76541								SNR = 35.872911								SNR = 39.895737
		Time(ms)	Proportion							Time(ms)	Proportion							Time(ms)	Proportion							Time(ms)	Proportion							Time(ms)	Proportion							Time(ms)	Proportion
		0.01	0							0.01	0							0.01	0							0.01	0							0.01	0							0.01	0
		0.011498	0							0.011498	0							0.011498	0							0.011498	0							0.011498	0							0.011498	0
		0.013219	0							0.013219	0							0.013219	0							0.013219	0							0.013219	0							0.013219	0
		0.015199	0							0.015199	0							0.015199	0							0.015199	0							0.015199	0							0.015199	0
		0.017475	6.58e-06							0.017475	0							0.017475	0							0.017475	0							0.017475	0							0.017475	5e-06
		0.020092	6.204e-05							0.020092	0							0.020092	0							0.020092	0							0.020092	1e-06							0.020092	4.8e-05
		0.023101	0.00045026							0.023101	0							0.023101	0							0.023101	0							0.023101	1.2e-05							0.023101	0.000348
		0.026561	0.00248066							0.026561	0							0.026561	0							0.026561	0							0.026561	0.000116							0.026561	0.001908
		0.030539	0.0107771							0.030539	0							0.030539	0							0.030539	0							0.030539	0.000838							0.030539	0.008248
		0.035112	0.0381349							0.035112	0							0.035112	0							0.035112	0							0.035112	0.004588							0.035112	0.028707
		0.04037	0.111814							0.04037	0							0.04037	0							0.04037	0							0.04037	0.019833							0.04037	0.084998
		0.046416	0.290566							0.046416	0							0.046416	0							0.046416	0							0.046416	0.069003							0.046416	0.220703
		0.053367	0.709999							0.053367	0							0.053367	0							0.053367	0							0.053367	0.204078							0.053367	0.540774
		0.061359	1.54377							0.061359	0							0.061359	0							0.061359	0							0.061359	0.528297							0.061359	1.18605
		0.070548	3.03796							0.070548	0							0.070548	0							0.070548	0							0.070548	1.28547							0.070548	2.37522
		0.081113	5.49284							0.081113	0							0.081113	1.61199							0.081113	0							0.081113	2.7803							0.081113	4.42111
		0.09326	9.24502							0.09326	0.209175							0.09326	3.49221							0.09326	0							0.09326	5.43189							0.09326	7.76035
		0.107227	14.6447							0.107227	1.4525							0.107227	6.82699							0.107227	0							0.107227	9.72271							0.107227	12.978
		0.123285	22.0257							0.123285	4.23087							0.123285	12.2112							0.123285	0							0.123285	16.1432							0.123285	20.8006
		0.141747	31.6668							0.141747	9.37863							0.141747	20.2252							0.141747	4.75809							0.141747	25.1326							0.141747	32.0314
		0.162975	43.7465							0.162975	17.7057							0.162975	31.3404							0.162975	15.3779							0.162975	37.028							0.162975	47.4248
		0.187382	58.3053							0.187382	29.7975							0.187382	45.8337							0.187382	31.1759							0.187382	52.0269							0.187382	67.5254
		0.215443	75.2273							0.215443	45.8514							0.215443	63.7279							0.215443	52.4228							0.215443	70.1608							0.215443	92.5204
		0.247708	94.2512							0.247708	65.6058							0.247708	84.7692							0.247708	78.9041							0.247708	91.2777							0.247708	122.147
		0.284804	115.003							0.284804	88.383							0.284804	108.448							0.284804	109.95							0.284804	115.035							0.284804	155.674
		0.327455	137.043							0.327455	113.226							0.327455	134.063							0.327455	144.515							0.327455	140.909							0.327455	191.967
		0.376494	159.904							0.376494	139.081							0.376494	160.799							0.376494	181.284							0.376494	168.218							0.376494	229.594
		0.432876	183.125							0.432876	164.978							0.432876	187.821							0.432876	218.799							0.432876	196.176							0.432876	266.982
		0.497702	206.263							0.497702	190.157							0.497702	214.336							0.497702	255.591							0.497702	223.946							0.497702	302.571
		0.572237	228.895							0.572237	214.12							0.572237	239.641							0.572237	290.285							0.572237	255.781							0.572237	334.962
		0.657933	250.604							0.657933	236.609							0.657933	263.147							0.657933	321.688							0.657933	284.569							0.657933	360.757
		0.756463	270.968							0.756463	257.532							0.756463	284.397							0.756463	348.837							0.756463	306.717							0.756463	383.665
		0.869749	289.553							0.869749	276.872							0.869749	306.837							0.869749	371.013							0.869749	330.007							0.869749	401.165
		1	305.923							1	294.598							1	324.655							1	387.744							1	349.547							1	413.229
		1.14976	319.659							1.14976	310.612							1.14976	338.743							1.14976	396.506							1.14976	363.977							1.14976	420.096
		1.32194	328.504							1.32194	324.723							1.32194	348.33							1.32194	401.903							1.32194	375.188							1.32194	422.161
		1.51991	335.987							1.51991	336.653							1.51991	354.556							1.51991	401.91							1.51991	382.146							1.51991	419.866
		1.74753	340.117							1.74753	346.07							1.74753	356.295							1.74753	397.004							1.74753	384.759							1.74753	413.607
		2.00923	340.95							2.00923	352.636							2.00923	355.143							2.00923	387.874							2.00923	384.81							2.00923	403.694
		2.31013	338.74							2.31013	354.162							2.31013	351.463							2.31013	375.392							2.31013	382.011							2.31013	390.358
		2.65609	333.96							2.65609	354.369							2.65609	345.972							2.65609	360.569							2.65609	376.084							2.65609	373.802
		3.05386	327.301							3.05386	351.407							3.05386	338.905							3.05386	344.485							3.05386	366.87							3.05386	354.288
		3.51119	319.647							3.51119	345.621							3.51119	330.508							3.51119	328.215							3.51119	354.439							3.51119	332.24
		4.03702	312.01							4.03702	337.655							4.03702	321.039							4.03702	314.3							4.03702	339.169							4.03702	308.317
		4.64159	306.947							4.64159	330.067							4.64159	310.782							4.64159	304.824							4.64159	323.369							4.64159	284.856
		5.3367	306.805							5.3367	325.433							5.3367	301.515							5.3367	297.165							5.3367	309.254							5.3367	263.91
		6.13591	309.247							6.13591	321.608							6.13591	294.378							6.13591	291.764							6.13591	294.549							6.13591	243.662
		7.0548	314.747							7.0548	319.803							7.0548	288.524							7.0548	288.851							7.0548	280.447							7.0548	225.383
		8.11131	323.424							8.11131	321.034							8.11131	285.447							8.11131	288.493							8.11131	268.072							8.11131	210.171
		9.32603	335.052							9.32603	325.967							9.32603	285.38							9.32603	290.64							9.32603	258.356							9.32603	198.824
		10.7227	349.121							10.7227	334.816							10.7227	288.833							10.7227	295.173							10.7227	251.967							10.7227	191.757
		12.3285	364.915							12.3285	347.321							12.3285	295.111							12.3285	301.925							12.3285	249.29							12.3285	189.001
		14.1747	381.587							14.1747	362.801							14.1747	305.267							14.1747	310.686							14.1747	250.437							14.1747	190.259
		16.2975	398.231							16.2975	380.254							16.2975	317.953							16.2975	321.197							16.2975	255.282							16.2975	194.994
		18.7382	413.93							18.7382	398.481							18.7382	335.479							18.7382	333.136							18.7382	263.491							18.7382	202.526
		21.5443	427.802							21.5443	416.211							21.5443	354.874							21.5443	346.106							21.5443	274.56							21.5443	212.114
		24.7708	439.033							24.7708	432.205							24.7708	374.955							24.7708	359.61							24.7708	287.835							24.7708	223.016
		28.4804	446.889							28.4804	445.339							28.4804	394.397							28.4804	373.025							28.4804	302.54							28.4804	234.503
		32.7455	450.724							32.7455	454.638							32.7455	411.784							32.7455	385.574							32.7455	317.786							32.7455	245.864
		37.6494	449.954							37.6494	459.286							37.6494	425.652							37.6494	396.307							37.6494	332.578							37.6494	256.374
		43.2876	444.046							43.2876	458.598							43.2876	434.524							43.2876	404.089							43.2876	345.811							43.2876	265.265
		49.7702	432.492							49.7702	451.971							49.7702	438.284							49.7702	407.619							49.7702	356.253							49.7702	271.693
		57.2237	414.81							57.2237	438.838							57.2237	436.95							57.2237	405.478							57.2237	362.557							57.2237	274.713
		65.7933	390.56							65.7933	418.641							65.7933	431.552							65.7933	396.197							65.7933	363.274							65.7933	273.286
		75.6463	359.382							75.6463	390.837							75.6463	417.088							75.6463	378.369							75.6463	356.922							75.6463	266.317
		86.9749	321.043							86.9749	354.941							86.9749	392.532							86.9749	350.758							86.9749	342.082							86.9749	252.726
		100	275.493							100	310.606							100	357.155							100	312.425							100	317.526							100	231.55
		114.976	222.911							114.976	257.704							114.976	310.605							114.976	262.842							114.976	282.354							114.976	202.062
		132.194	163.732							132.194	196.41							132.194	252.969							132.194	201.976							132.194	236.112							132.194	163.878
		151.991	98.6634							151.991	127.261							151.991	184.805							151.991	130.348							151.991	178.881							151.991	117.031
		174.753	28.67							174.753	51.1772							174.753	107.132							174.753	49.0406							174.753	111.31							174.753	62.0175
		200.923	0							200.923	0							200.923	21.3839							200.923	0							200.923	34.6109							200.923	0
		231.013	0							231.013	0							231.013	0							231.013	0							231.013	0							231.013	0
		265.609	0							265.609	0							265.609	0							265.609	0							265.609	0							265.609	0
		305.386	0							305.386	0							305.386	0							305.386	0							305.386	0							305.386	0
		351.119	0							351.119	0							351.119	0							351.119	0							351.119	0							351.119	0
		403.702	0							403.702	0							403.702	0							403.702	0							403.702	0							403.702	0
		464.159	0							464.159	0							464.159	0							464.159	0							464.159	0							464.159	0
		533.67	0							533.67	0							533.67	0							533.67	0							533.67	0							533.67	0
		613.591	0							613.591	0							613.591	0							613.591	0							613.591	0							613.591	0
		705.48	0							705.48	0							705.48	0							705.48	0							705.48	0							705.48	0
		811.131	0							811.131	0							811.131	0							811.131	0							811.131	0							811.131	0
		932.603	0							932.603	0							932.603	0							932.603	0							932.603	0							932.603	0
		1072.27	0							1072.27	0							1072.27	0							1072.27	0							1072.27	0							1072.27	0
		1232.85	0							1232.85	0							1232.85	0							1232.85	0							1232.85	0							1232.85	0
		1417.47	0							1417.47	0							1417.47	0							1417.47	0							1417.47	0							1417.47	0
		1629.75	0							1629.75	0							1629.75	0							1629.75	0							1629.75	0							1629.75	0
		1873.82	0							1873.82	0							1873.82	0							1873.82	0							1873.82	0							1873.82	0
		2154.43	0							2154.43	0							2154.43	0							2154.43	0							2154.43	0							2154.43	0
		2477.08	0							2477.08	0							2477.08	0							2477.08	0							2477.08	0							2477.08	0
		2848.04	0							2848.04	0							2848.04	0							2848.04	0							2848.04	0							2848.04	0
		3274.55	0							3274.55	0							3274.55	0							3274.55	0							3274.55	0							3274.55	0
		3764.94	0							3764.94	0							3764.94	0							3764.94	0							3764.94	0							3764.94	0
		4328.76	0							4328.76	0							4328.76	0							4328.76	0							4328.76	0							4328.76	0
		4977.02	0							4977.02	0							4977.02	0							4977.02	0							4977.02	0							4977.02	0
		5722.37	0							5722.37	0							5722.37	0							5722.37	0							5722.37	0							5722.37	0
		6579.33	0							6579.33	0							6579.33	0							6579.33	0							6579.33	0							6579.33	0
		7564.63	0							7564.63	0							7564.63	0							7564.63	0							7564.63	0							7564.63	0
		8697.49	0							8697.49	0							8697.49	0							8697.49	0							8697.49	0							8697.49	0
		10000	0							10000	0							10000	0							10000	0							10000	0							10000	0
												0
[truncated: 5 more columns]

## Sheet: XG
Test remark	XG2-72								XG2-48								XG2-36								XG2-24								XG2-12								XG2-4								XG2-0
	Peak NO.	Peak starting time	Peak time	Peak ending time	Peak area	Proportion			Peak NO.	Peak starting time	Peak time	Peak ending time	Peak area	Proportion			Peak NO.	Peak starting time	Peak time	Peak ending time	Peak area	Proportion			Peak NO.	Peak starting time	Peak time	Peak ending time	Peak area	Proportion			Peak NO.	Peak starting time	Peak time	Peak ending time	Peak area	Proportion			Peak NO.	Peak starting time	Peak time	Peak ending time	Peak area	Proportion			Peak NO.
	1	0.013219	0.572237	3.51119	10908.3	0.527917			1	0.013219	0.572237	4.03702	10953.1	0.533327			1	0.013219	0.572237	4.03702	11086.9	0.5389			1	0.013219	0.572237	4.03702	11235.1	0.546037			1	0.013219	0.572237	4.03702	11678.5	0.568373			1	0.013219	0.572237	4.03702	12075.6	0.591563			1
	2	4.03702	12.3285	37.6494	3978.36	0.192537			2	4.64159	16.2975	37.6494	3783.2	0.184211			2	4.64159	14.1747	37.6494	3800.13	0.184712			2	4.64159	16.2975	37.6494	3740.04	0.18177			2	4.64159	16.2975	43.2876	4115.97	0.200318			2	4.64159	18.7382	65.7933	4808.29	0.23555			2
	3	43.2876	174.753	464.159	5776.21	0.279546			3	43.2876	174.753	464.159	5801.02	0.282462			3	43.2876	174.753	464.159	5686.21	0.276388			3	43.2876	174.753	464.159	5600.58	0.272194			3	49.7702	174.753	613.591	4752.75	0.231309			3	75.6463	200.923	705.48	3529.16	0.172887			3
	Total area				20662.9				Total area				20537.4				Total area				20573.3				Total area				20575.7				Total area				20547.2				Total area				20413.1				Total area
		XG2-72								XG2-48								XG2-36								XG2-24								XG2-12								XG2-4
		Sample data number = 100								Sample data number = 100								Sample data number = 100								Sample data number = 100								Sample data number = 100								Sample data number = 100
		Inversion error = 0.222828								Inversion error = 0.223623								Inversion error = 0.228439								Inversion error = 4.170694								Inversion error = 0.184181								Inversion error = 0.131133
		SNR = 43.558984								SNR = 43.854892								SNR = 43.099927								SNR = 42.851582								SNR = 43.894122								SNR = 43.341263
		Time(ms)	Proportion							Time(ms)	Proportion							Time(ms)	Proportion							Time(ms)	Proportion							Time(ms)	Proportion							Time(ms)	Proportion
		0.01	0							0.01	0							0.01	0							0.01	0							0.01	0							0.01	0
		0.011498	0							0.011498	0							0.011498	0							0.011498	0							0.011498	0							0.011498	0
		0.013219	0							0.013219	0							0.013219	0							0.013219	0							0.013219	0							0.013219	0
		0.015199	3.4347e-06							0.015199	3.23528e-06							0.015199	3.5965e-06							0.015199	2.46758e-06							0.015199	3.43484e-06							0.015199	3.339e-06
		0.017475	4.69409e-05							0.017475	4.52939e-05							0.017475	4.67545e-05							0.017475	4.44165e-05							0.017475	5.03776e-05							0.017475	4.7859e-05
		0.020092	0.000460249							0.020092	0.00044539							0.020092	0.000461551							0.020092	0.000437996							0.020092	0.000501486							0.020092	0.000476364
		0.023101	0.00331792							0.023101	0.00320724							0.023101	0.00332916							0.023101	0.00315481							0.023101	0.00361231							0.023101	0.00343694
		0.026561	0.0181718							0.026561	0.0175665							0.026561	0.0182355							0.026561	0.017278							0.026561	0.0197881							0.026561	0.0188242
		0.030539	0.0785458							0.030539	0.0759276							0.030539	0.0788186							0.030539	0.0746827							0.030539	0.0855321							0.030539	0.0813636
		0.035112	0.273271							0.035112	0.264164							0.035112	0.274223							0.035112	0.259833							0.035112	0.297577							0.035112	0.283078
		0.04037	0.808103							0.04037	0.781167							0.04037	0.810911							0.04037	0.768364							0.04037	0.879959							0.04037	0.837117
		0.046416	2.09126							0.046416	2.02153							0.046416	2.09849							0.046416	1.98842							0.046416	2.27706							0.046416	2.16644
		0.053367	5.08473							0.053367	4.91507							0.053367	5.10212							0.053367	4.83468							0.053367	5.53562							0.053367	5.26806
		0.061359	10.9809							0.061359	10.614							0.061359	11.0176							0.061359	10.4409							0.061359	11.9508							0.061359	11.3792
		0.070548	21.3936							0.070548	20.6771							0.070548	21.4621							0.070548	20.3416							0.070548	23.2701							0.070548	22.1779
		0.081113	38.1149							0.081113	36.8338							0.081113	38.2277							0.081113	36.2413							0.081113	41.4193							0.081113	39.5369
		0.09326	62.8305							0.09326	60.7087							0.09326	62.9924							0.09326	59.7444							0.09326	68.1812							0.09326	65.2359
		0.107227	96.8054							0.107227	93.5208							0.107227	97.0002							0.107227	92.0595							0.107227	104.843							0.107227	100.644
		0.123285	140.615							0.123285	135.828							0.123285	140.786							0.123285	133.748							0.123285	151.903							0.123285	146.443
		0.141747	193.967							0.141747	187.369							0.141747	193.999							0.141747	184.564							0.141747	208.887							0.141747	202.438
		0.162975	255.642							0.162975	247.012							0.162975	255.34							0.162975	243.402							0.162975	274.316							0.162975	267.47
		0.187382	323.537							0.187382	312.806							0.187382	322.625							0.187382	308.345							0.187382	345.795							0.187382	339.446
		0.215443	394.801							0.215443	382.105							0.215443	392.94							0.215443	376.799							0.215443	420.198							0.215443	415.457
		0.247708	466.049							0.247708	451.755							0.247708	462.873							0.247708	445.68							0.247708	493.936							0.247708	491.993
		0.284804	533.61							0.284804	518.317							0.284804	528.796							0.284804	511.643							0.284804	563.249							0.284804	565.218
		0.327455	593.809							0.327455	578.316							0.327455	587.149							0.327455	571.325							0.327455	624.505							0.327455	631.289
		0.376494	643.235							0.376494	628.503							0.376494	634.721							0.376494	621.593							0.376494	674.477							0.376494	686.662
		0.432876	679.007							0.432876	666.101							0.432876	668.896							0.432876	659.767							0.432876	710.561							0.432876	728.363
		0.497702	698.988							0.497702	689.016							0.497702	687.85							0.497702	683.818							0.497702	730.945							0.497702	754.199
		0.572237	701.975							0.572237	695.998							0.572237	690.678							0.572237	692.526							0.572237	734.696							0.572237	762.889
		0.657933	683.491							0.657933	682.406							0.657933	673.196							0.657933	681.268							0.657933	717.262							0.657933	749.384
		0.756463	653.414							0.756463	657.738							0.756463	645.224							0.756463	659.523							0.756463	688.878							0.756463	724.091
		0.869749	609.277							0.869749	619.053							0.869749	604.261							0.869749	624.398							0.869749	646.567							0.869749	683.708
		1	554.068							1	568.679							1	552.993							1	578.251							1	592.811							1	630.656
		1.14976	491.515							1.14976	509.61							1.14976	494.695							1.14976	524.075							1.14976	530.706							1.14976	568.039
		1.32194	425.774							1.32194	445.327							1.32194	433.018							1.32194	465.265							1.32194	463.782							1.32194	499.464
		1.51991	361.07							1.51991	379.578							1.51991	371.732							1.51991	405.358							1.51991	395.792							1.51991	428.803
		1.74753	301.349							1.74753	316.131							1.74753	314.455							1.74753	347.765							1.74753	330.473							1.74753	359.95
		2.00923	249.974							2.00923	258.496							2.00923	264.371							2.00923	295.537							2.00923	271.307							2.00923	296.567
		2.31013	209.489							2.31013	209.656							2.31013	223.978							2.31013	251.167							2.31013	221.279							2.31013	241.837
		2.65609	181.455							2.65609	171.817							2.65609	194.884							2.65609	212.449							2.65609	182.66							2.65609	198.23
		3.05386	164.773							3.05386	146.234							3.05386	177.689							3.05386	188.874							3.05386	156.821							3.05386	167.288
		3.51119	158.908							3.51119	133.129							3.51119	165.501							3.51119	174.352							3.51119	144.108							3.51119	148.051
		4.03702	163.338							4.03702	131.719							4.03702	165.198							4.03702	166.818							4.03702	143.801							4.03702	140.06
		4.64159	174.404							4.64159	142.307							4.64159	173.401							4.64159	167.027							4.64159	147.579							4.64159	142.117
		5.3367	187.97							5.3367	157.126							5.3367	185.137							5.3367	170.673							5.3367	154.668							5.3367	152.11
		6.13591	205.814							6.13591	170.95							6.13591	202.245							6.13591	185.54							6.13591	178.491							6.13591	172.523
		7.0548	228.797							7.0548	196.402							7.0548	218.691							7.0548	201.046							7.0548	204.763							7.0548	195.923
		8.11131	249.102							8.11131	222.011							8.11131	237.498							8.11131	221.947							8.11131	230.775							8.11131	219.863
		9.32603	264.914							9.32603	245.401							9.32603	252.986							9.32603	241.197							9.32603	254.121							9.32603	242.234
		10.7227	275.082							10.7227	264.597							10.7227	264.065							10.7227	257.036							10.7227	272.917							10.7227	261.4
		12.3285	279.161							12.3285	278.187							12.3285	270.212							12.3285	268.157							12.3285	285.934							12.3285	276.252
		14.1747	277.387							14.1747	285.429							14.1747	271.455							14.1747	273.838							14.1747	292.645							14.1747	286.191
		16.2975	270.595							16.2975	286.301							16.2975	268.325							16.2975	274.013							16.2975	293.199							16.2975	291.083
		18.7382	260.112							18.7382	281.489							18.7382	261.787							18.7382	269.277							18.7382	288.347							18.7382	291.196
		21.5443	247.631							21.5443	272.321							21.5443	253.158							21.5443	260.833							21.5443	279.332							21.5443	287.135
		24.7708	235.077							24.7708	260.635							24.7708	244.003							24.7708	250.377							24.7708	267.745							24.7708	279.772
		28.4804	224.472							28.4804	248.62							28.4804	236.024							28.4804	239.931							28.4804	255.373							28.4804	270.176
		32.7455	217.777							32.7455	238.602							32.7455	230.918							32.7455	231.634							32.7455	244.023							32.7455	259.536
		37.6494	216.73							37.6494	232.826							37.6494	230.229							37.6494	227.512							37.6494	235.353							37.6494	249.072
		43.2876	222.672							43.2876	233.21							43.2876	235.192							43.2876	229.257							43.2876	230.71							43.2876	239.941
		49.7702	236.374							49.7702	241.131							49.7702	246.586							49.7702	238.025							49.7702	231.013							49.7702	233.14
		57.2237	257.898							57.2237	257.223							57.2237	264.604							57.2237	254.279							57.2237	236.666							57.2237	229.42
		65.7933	286.49							65.7933	281.239							65.7933	288.764							65.7933	277.679							65.7933	247.528							65.7933	229.21
		75.6463	320.557							75.6463	311.986							75.6463	317.863							75.6463	307.045							75.6463	262.92							75.6463	232.568
		86.9749	357.708							86.9749	347.337							86.9749	349.996							86.9749	340.379							86.9749	281.663							86.9749	239.166
		100	394.892							100	384.345							100	382.63							100	374.961							100	302.146							100	248.294
		114.976	428.601							114.976	419.434							114.976	412.747							114.976	407.512							114.976	322.411							114.976	258.895
		132.194	455.13							132.194	448.667							132.194	437.039							132.194	434.413							132.194	340.259							132.194	269.62
		151.991	470.865							151.991	468.054							151.991	452.135							151.991	451.955							151.991	353.387							151.991	278.907
		174.753	472.563							174.753	473.881							174.753	454.865							174.753	456.618							174.753	359.538							174.753	285.079
		200.923	457.615							200.923	463.023							200.923	442.497							200.923	445.336							200.923	356.674							200.923	286.462
		231.013	424.255							231.013	433.215							231.013	412.964							231.013	415.73							231.013	343.14							231.013	281.522
		265.609	371.714							265.609	383.254							265.609	365.013							265.609	366.284							265.609	317.807							265.609	268.995
		305.386	300.291							305.386	313.109							305.386	298.297							305.386	296.442							305.386	280.167							305.386	248.007
		351.119	211.353							351.119	223.933							351.119	213.376							351.119	206.608							351.119	230.385							351.119	218.169
		403.702	107.233							403.702	117.973							403.702	111.646							403.702	98.0545							403.702	169.293							403.702	179.625
		464.159	0							464.159	0							464.159	0							464.159	0							464.159	98.3291							464.159	133.064
		533.67	0							533.67	0							533.67	0							533.67	0							533.67	19.424							533.67	79.6836
		613.591	0							613.591	0							613.591	0							613.591	0							613.591	0							613.591	21.0986
		705.48	0							705.48	0							705.48	0							705.48	0							705.48	0							705.48	0
		811.131	0							811.131	0							811.131	0							811.131	0							811.131	0							811.131	0
		932.603	0							932.603	0							932.603	0							932.603	0							932.603	0							932.603	0
		1072.27	0							1072.27	0							1072.27	0							1072.27	0							1072.27	0							1072.27	0
		1232.85	0							1232.85	0							1232.85	0							1232.85	0							1232.85	0							1232.85	0
		1417.47	0							1417.47	0							1417.47	0							1417.47	0							1417.47	0							1417.47	0
		1629.75	0							1629.75	0							1629.75	0							1629.75	0							1629.75	0							1629.75	0
		1873.82	0							1873.82	0							1873.82	0							1873.82	0							1873.82	0							1873.82	0
		2154.43	0							2154.43	0							2154.43	0							2154.43	0							2154.43	0							2154.43	0
		2477.08	0							2477.08	0							2477.08	0							2477.08	0							2477.08	0							2477.08	0
		2848.04	0							2848.04	0							2848.04	0							2848.04	0							2848.04	0							2848.04	0
		3274.55	0							3274.55	0							3274.55	0							3274.55	0							3274.55	0							3274.55	0
		3764.94	0							3764.94	0							3764.94	0							3764.94	0							3764.94	0							3764.94	0
		4328.76	0							4328.76	0							4328.76	0							4328.76	0							4328.76	0							4328.76	0
		4977.02	0							4977.02	0							4977.02	0							4977.02	0							4977.02	0							4977.02	0
		5722.37	0							5722.37	0							5722.37	0							5722.37	0							5722.37	0							5722.37	0
		6579.33	0							6579.33	0							6579.33	0							6579.33	0							6579.33	0							6579.33	0
		7564.63	0							7564.63	0							7564.63	0							7564.63	0							7564.63	0							7564.63	0
		8697.49	0							8697.49	0							8697.49	0							8697.49	0							8697.49	0							8697.49	0
		10000	0							10000	0							10000	0							10000	0							10000	0							10000	0
[truncated: 5 more columns]

## Sheet: WTP
Test remark	WTP-72								WTP-48								WTP-36								WTP-24								WTP-12								WTP-4								WTP-0
	Peak NO.	Peak starting time	Peak time	Peak ending time	Peak area	Proportion			Peak NO.	Peak starting time	Peak time	Peak ending time	Peak area	Proportion			Peak NO.	Peak starting time	Peak time	Peak ending time	Peak area	Proportion			Peak NO.	Peak starting time	Peak time	Peak ending time	Peak area	Proportion			Peak NO.	Peak starting time	Peak time	Peak ending time	Peak area	Proportion			Peak NO.	Peak starting time	Peak time	Peak ending time	Peak area	Proportion			Peak NO.
	1	0.035112	1	8.11131	7783.34	0.39842			1	0.035112	1.14976	8.11131	8064.97	0.414153			1	0.053367	1.14976	8.11131	8795.15	0.451352			1	0.070548	1.14976	9.32603	9901.93	0.508829			1	0.046416	1.14976	9.32603	11559.8	0.596994			1	0.123285	1.14976	6.13591	13765.6	0.715072			1
	2	9.32603	21.5443	65.7933	1080.97	0.0553333			2	9.32603	21.5443	57.2237	1110.5	0.0570265			2	9.32603	24.7708	65.7933	1095.95	0.0562425			2	10.7227	24.7708	65.7933	1097.27	0.056385			2	10.7227	28.4804	65.7933	1044.96	0.0539657			2	14.1747	43.2876	75.6463	1306.26	0.0678552			2
	3	75.6463	351.119	811.131	10671.2	0.546247			3	65.7933	351.119	811.131	10297.9	0.52882			3	75.6463	351.119	811.131	9595.14	0.492406			3	75.6463	403.702	811.131	8461.03	0.434786			3	75.6463	403.702	932.603	6758.59	0.34904			3	86.9749	403.702	932.603	4178.81	0.217073			3
	Total area				19535.5				Total area				19473.4				Total area				19486.2				Total area				19460.2				Total area				19363.4				Total area				19250.7				Total area
		WTP-72								WTP-48								WTP-36								WTP-24								WTP-12								WTP-4
		Sample data number = 100								Sample data number = 100								Sample data number = 100								Sample data number = 100								Sample data number = 100								Sample data number = 100
		Inversion error = 0.134276								Inversion error = 0.101466								Inversion error = 0.08994								Inversion error = 0.090003								Inversion error = 0.05593								Inversion error = 0.035817
		SNR = 44.418624								SNR = 44.266908								SNR = 41.666015								SNR = 43.087692								SNR = 43.901496								SNR = 41.786337
		Time(ms)	Proportion							Time(ms)	Proportion							Time(ms)	Proportion							Time(ms)	Proportion							Time(ms)	Proportion							Time(ms)	Proportion
		0.01	0							0.01	0							0.01	0							0.01	0							0.01	0							0.01	0
		0.011498	0							0.011498	0							0.011498	0							0.011498	0							0.011498	0							0.011498	0
		0.013219	0							0.013219	0							0.013219	0							0.013219	0							0.013219	0							0.013219	0
		0.015199	0							0.015199	0							0.015199	0							0.015199	0							0.015199	0							0.015199	0
		0.017475	0							0.017475	0							0.017475	0							0.017475	0							0.017475	0							0.017475	0
		0.020092	0							0.020092	0							0.020092	0							0.020092	0							0.020092	0							0.020092	0
		0.023101	0							0.023101	0							0.023101	0							0.023101	0							0.023101	0							0.023101	0
		0.026561	0							0.026561	0							0.026561	0							0.026561	0							0.026561	0							0.026561	0
		0.030539	0							0.030539	0							0.030539	0							0.030539	0							0.030539	0							0.030539	0
		0.035112	0							0.035112	0							0.035112	0							0.035112	0							0.035112	0							0.035112	0
		0.04037	2.12366							0.04037	3.56326							0.04037	0							0.04037	0							0.04037	0							0.04037	0
		0.046416	6.96473							0.046416	10.6395							0.046416	0							0.046416	0							0.046416	0							0.046416	0
		0.053367	10.4653							0.053367	16.0711							0.053367	0							0.053367	0							0.053367	3.05129							0.053367	0
		0.061359	15.1575							0.061359	23.2568							0.061359	2.76238							0.061359	0							0.061359	5.90252							0.061359	0
		0.070548	21.215							0.070548	32.4083							0.070548	8.81681							0.070548	0							0.070548	10.4801							0.070548	0
		0.081113	29.0045							0.081113	43.6666							0.081113	18.2341							0.081113	4.07342							0.081113	17.3062							0.081113	0
		0.09326	38.2489							0.09326	57.545							0.09326	31.5581							0.09326	15.1609							0.09326	27.1126							0.09326	0
		0.107227	49.2351							0.107227	73.2353							0.107227	48.3934							0.107227	30.471							0.107227	40.0802							0.107227	0
		0.123285	62.1063							0.123285	91.0255							0.123285	68.6194							0.123285	50.0053							0.123285	56.8772							0.123285	0
		0.141747	77.057							0.141747	110.815							0.141747	91.8471							0.141747	73.5783							0.141747	78.0565							0.141747	4.30181
		0.162975	94.3396							0.162975	132.481							0.162975	117.685							0.162975	100.981							0.162975	104.183							0.162975	33.5739
		0.187382	115.052							0.187382	155.884							0.187382	145.809							0.187382	132.07							0.187382	135.782							0.187382	71.6294
		0.215443	138.049							0.215443	182.128							0.215443	177.199							0.215443	167.949							0.215443	174.456							0.215443	118.4
		0.247708	164.276							0.247708	208.651							0.247708	209.352							0.247708	206.47							0.247708	218.189							0.247708	174.591
		0.284804	193.884							0.284804	236.326							0.284804	243.002							0.284804	248.401							0.284804	267.705							0.284804	240.386
		0.327455	226.804							0.327455	264.841							0.327455	277.681							0.327455	293.305							0.327455	322.275							0.327455	315.501
		0.376494	262.642							0.376494	293.772							0.376494	312.703							0.376494	340.357							0.376494	380.641							0.376494	399
		0.432876	302.449							0.432876	322.545							0.432876	347.156							0.432876	388.285							0.432876	441.022							0.432876	492.179
		0.497702	341.342							0.497702	352.591							0.497702	382.326							0.497702	438.084							0.497702	504.32							0.497702	586.764
		0.572237	379.153							0.572237	378.693							0.572237	412.421							0.572237	482.435							0.572237	561.987							0.572237	681.67
		0.657933	413.638							0.657933	401.758							0.657933	438.469							0.657933	521.462							0.657933	614.04							0.657933	772.449
		0.756463	442.348							0.756463	420.502							0.756463	459.359							0.756463	552.783							0.756463	657.647							0.756463	854.04
		0.869749	462.924							0.869749	433.576							0.869749	474.09							0.869749	574.225							0.869749	690.122							0.869749	921.099
		1	476.073							1	439.678							1	481.781							1	584.077							1	709.134							1	973.909
		1.14976	475.104							1.14976	440.154							1.14976	484.417							1.14976	584.601							1.14976	716.955							1.14976	997.067
		1.32194	462.236							1.32194	429.164							1.32194	475.923							1.32194	568.906							1.32194	704.426							1.32194	992.632
		1.51991	437.94							1.51991	408.95							1.51991	458.826							1.51991	541.06							1.51991	675.628							1.51991	959.174
		1.74753	403.54							1.74753	379.892							1.74753	433.305							1.74753	502.6							1.74753	631.635							1.74753	897.445
		2.00923	361.053							2.00923	343.133							2.00923	400.066							2.00923	455.725							2.00923	574.58							2.00923	810.483
		2.31013	314.585							2.31013	300.567							2.31013	360.395							2.31013	403.079							2.31013	507.513							2.31013	707.035
		2.65609	263.362							2.65609	256.005							2.65609	317.764							2.65609	349.306							2.65609	436.384							2.65609	585.888
		3.05386	212.037							3.05386	209.394							3.05386	270.933							3.05386	293.346							3.05386	360.326							3.05386	458.896
		3.51119	165.625							3.51119	165.155							3.51119	224.337							3.51119	239.951							3.51119	285.99							3.51119	338.739
		4.03702	122.567							4.03702	127.692							4.03702	183.257							4.03702	194.278							4.03702	220.218							4.03702	223.904
		4.64159	84.8857							4.64159	96.0718							4.64159	142.387							4.64159	154.02							4.64159	160.851							4.64159	120.733
		5.3367	54.1124							5.3367	71.8421							5.3367	104.867							5.3367	120.825							5.3367	110.429							5.3367	34.1357
		6.13591	36.709							6.13591	55.7903							6.13591	78.0558							6.13591	95.8125							6.13591	70.6447							6.13591	0
		7.0548	32.9931							7.0548	47.9336							7.0548	61.1677							7.0548	76.8663							7.0548	42.3057							7.0548	0
		8.11131	32.0397							8.11131	47.58							8.11131	50.1811							8.11131	62.2792							8.11131	25.3598							8.11131	0
		9.32603	46.2432							9.32603	54.3027							9.32603	50.5308							9.32603	55.1038							9.32603	16.1969							9.32603	0
		10.7227	60.8291							10.7227	65.8378							10.7227	56.6908							10.7227	55.7627							10.7227	16.5369							10.7227	0
		12.3285	77.2435							12.3285	77.3007							12.3285	66.3248							12.3285	60.7186							12.3285	24.1311							12.3285	0
		14.1747	92.1276							14.1747	93.4147							14.1747	77.1736							14.1747	70.5628							14.1747	35.539							14.1747	0
		16.2975	105.566							16.2975	107.412							16.2975	95.538							16.2975	80.7511							16.2975	55.5484							16.2975	25.2664
		18.7382	117.544							18.7382	123.568							18.7382	114.777							18.7382	97.7805							18.7382	78.7141							18.7382	56.7864
		21.5443	123.944							21.5443	131.193							21.5443	126.138							21.5443	111.275							21.5443	96.6248							21.5443	84.3763
		24.7708	123.483							24.7708	129.086							24.7708	128.104							24.7708	116.773							24.7708	107.549							24.7708	105.185
		28.4804	113.504							28.4804	116.813							28.4804	119.893							28.4804	113.298							28.4804	110.38							28.4804	117.424
		32.7455	94.22							32.7455	94.3991							32.7455	101.695							32.7455	100.551							32.7455	104.61							32.7455	123.462
		37.6494	66.987							37.6494	64.0005							37.6494	75.0908							37.6494	80.7606							37.6494	92.9311							37.6494	133.032
		43.2876	35.89							43.2876	32.4871							43.2876	43.1044							43.2876	68.2095							43.2876	88.7115							43.2876	136.985
		49.7702	15.3356							49.7702	14.4359							49.7702	23.3478							49.7702	55.3196							49.7702	82.7886							49.7702	136.453
		57.2237	4.5732							57.2237	6.24985							57.2237	10.5263							57.2237	44.9553							57.2237	77.0461							57.2237	133.041
		65.7933	3.47551							65.7933	9.54013							65.7933	7.02137							65.7933	40.5482							65.7933	73.8473							65.7933	128.695
		75.6463	18.4558							75.6463	28.9583							75.6463	17.4442							75.6463	45.8484							75.6463	75.8928							75.6463	125.552
		86.9749	53.5118							86.9749	68.7387							86.9749	46.1705							86.9749	64.5761							86.9749	86.0082							86.9749	125.756
		100	112.885							100	132.1							100	96.7925							100	99.9865							100	106.858							100	131.258
		114.976	198.856							114.976	220.608							114.976	171.511							114.976	154.375							114.976	140.592							114.976	143.594
		132.194	311.486							132.194	333.567							132.194	270.523							132.194	228.569							132.194	188.455							132.194	163.665
		151.991	448.019							151.991	467.521							151.991	391.482							151.991	321.46							151.991	250.384							151.991	191.527
		174.753	602.448							174.753	615.943							174.753	529.105							174.753	429.642							174.753	324.66							174.753	226.222
		200.923	765.332							200.923	769.186							200.923	675.017							200.923	547.21							200.923	407.667							200.923	265.681
		231.013	923.941							231.013	914.751							231.013	817.887							231.013	665.787							231.013	493.816							231.013	306.718
		265.609	1062.77							265.609	1037.89							265.609	943.913							265.609	774.804							265.609	575.679							265.609	345.145
		305.386	1164.45							305.386	1122.52							305.386	1037.65							305.386	862.048							305.386	644.368							305.386	376.034
		351.119	1210.98							351.119	1152.43							351.119	1083.15							351.119	914.488							351.119	690.146							351.119	394.115
		403.702	1185.23							403.702	1112.64							403.702	1065.33							403.702	919.316							403.702	703.253							403.702	394.284
		464.159	1072.48							464.159	990.758							464.159	971.366							464.159	865.11							464.159	674.833							464.159	372.149
		533.67	861.978							533.67	778.258							533.67	792.012							533.67	742.979							533.67	597.861							533.67	324.515
		613.591	547.978							613.591	471.312							613.591	522.546							613.591	547.506							613.591	467.9							613.591	249.737
		705.48	130.396							705.48	71.2031							705.48	163.241							705.48	277.33							705.48	283.57							705.48	147.86
		811.131	0							811.131	0							811.131	0							811.131	0							811.131	46.6434							811.131	20.5544
		932.603	0							932.603	0							932.603	0							932.603	0							932.603	0							932.603	0
		1072.27	0							1072.27	0							1072.27	0							1072.27	0							1072.27	0							1072.27	0
		1232.85	0							1232.85	0							1232.85	0							1232.85	0							1232.85	0							1232.85	0
		1417.47	0							1417.47	0							1417.47	0							1417.47	0							1417.47	0							1417.47	0
		1629.75	0							1629.75	0							1629.75	0							1629.75	0							1629.75	0							1629.75	0
		1873.82	0							1873.82	0							1873.82	0							1873.82	0							1873.82	0							1873.82	0
		2154.43	0							2154.43	0							2154.43	0							2154.43	0							2154.43	0							2154.43	0
		2477.08	0							2477.08	0							2477.08	0							2477.08	0							2477.08	0							2477.08	0
		2848.04	0							2848.04	0							2848.04	0							2848.04	0							2848.04	0							2848.04	0
		3274.55	0							3274.55	0							3274.55	0							3274.55	0							3274.55	0							3274.55	0
		3764.94	0							3764.94	0							3764.94	0							3764.94	0							3764.94	0							3764.94	0
		4328.76	0							4328.76	0							4328.76	0							4328.76	0							4328.76	0							4328.76	0
		4977.02	0							4977.02	0							4977.02	0							4977.02	0							4977.02	0							4977.02	0
		5722.37	0							5722.37	0							5722.37	0							5722.37	0							5722.37	0							5722.37	0
		6579.33	0							6579.33	0							6579.33	0							6579.33	0							6579.33	0							6579.33	0
		7564.63	0							7564.63	0							7564.63	0							7564.63	0							7564.63	0							7564.63	0
		8697.49	0							8697.49	0							8697.49	0							8697.49	0							8697.49	0							8697.49	0
		10000	0							10000	0							10000	0							10000	0							10000	0							10000	0
[truncated: 5 more columns]
