# Supplementary material for: Interactions and exchange of CO2 and H2O in coals: an investigation by low-field NMR relaxation
Source: Sci Rep. 2016 Jan 28;6:19919. doi: 10.1038/srep19919 (PMC4730140; doi:10.1038/srep19919)
Supplement: Supplementary Dataset 4 [file srep19919-s5.xls]

## Sheet: DS
Silica Alumina iso N2@77 K, 004/16821/00				|	Silica Alumina iso N2@77 K, 004/16821/00					|	Silica Alumina iso N2@77 K, 004/16821/00				|	Silica Alumina iso N2@77 K, 004/16821/00				|	Silica Alumina iso N2@77 K, 004/16821/00				|	Silica Alumina iso N2@77 K, 004/16821/00				|	Silica Alumina iso N2@77 K, 004/16821/00				|	Silica Alumina iso N2@77 K, 004/16821/00				|	Silica Alumina iso N2@77 K, 004/16821/00						|	Silica Alumina iso N2@77 K, 004/16821/00
ASAP 2020 V4.00 (V4.00 G)	Unit 1	Serial #: 1469	Page 1	|	ASAP 2020 V4.00 (V4.00 G)	Unit 1	Serial #: 1469	Page 1		|	ASAP 2020 V4.00 (V4.00 G)	Unit 1	Serial #: 1469	Page 1	|	ASAP 2020 V4.00 (V4.00 G)	Unit 1	Serial #: 1469	Page 1	|	ASAP 2020 V4.00 (V4.00 G)	Unit 1	Serial #: 1469	Page 1	|	ASAP 2020 V4.00 (V4.00 G)	Unit 1	Serial #: 1469	Page 1	|	ASAP 2020 V4.00 (V4.00 G)	Unit 1	Serial #: 1469	Page 1	|	ASAP 2020 V4.00 (V4.00 G)	Unit 1	Serial #: 1469	Page 1	|	ASAP 2020 V4.00 (V4.00 G)	Unit 1	Serial #: 1469	Page 1			|	ASAP 2020 V4.00 (V4.00 G)	Unit 1
				|						|					|					|					|					|					|					|							|
				|						|					|					|					|					|					|					|							|
Sample:	Iso, N2@77K, 004/16821/00			|	Sample:	Iso, N2@77K, 004/16821/00				|	Sample:	Iso, N2@77K, 004/16821/00			|	Sample:	Iso, N2@77K, 004/16821/00			|	Sample:	Iso, N2@77K, 004/16821/00			|	Sample:	Iso, N2@77K, 004/16821/00			|	Sample:	Iso, N2@77K, 004/16821/00			|	Sample:	Iso, N2@77K, 004/16821/00			|	Sample:	Iso, N2@77K, 004/16821/00					|	Sample:	Iso, N2@77K, 004/16821/00
Operator:	yutingxu			|	Operator:	yutingxu				|	Operator:	yutingxu			|	Operator:	yutingxu			|	Operator:	yutingxu			|	Operator:	yutingxu			|	Operator:	yutingxu			|	Operator:	yutingxu			|	Operator:	yutingxu					|	Operator:	yutingxu
Submitter:	qiaowendong			|	Submitter:	qiaowendong				|	Submitter:	qiaowendong			|	Submitter:	qiaowendong			|	Submitter:	qiaowendong			|	Submitter:	qiaowendong			|	Submitter:	qiaowendong			|	Submitter:	qiaowendong			|	Submitter:	qiaowendong					|	Submitter:	qiaowendong
File:	C:\2020\DATA\DS(2).SMP			|	File:	C:\2020\DATA\DS(2).SMP				|	File:	C:\2020\DATA\DS(2).SMP			|	File:	C:\2020\DATA\DS(2).SMP			|	File:	C:\2020\DATA\DS(2).SMP			|	File:	C:\2020\DATA\DS(2).SMP			|	File:	C:\2020\DATA\DS(2).SMP			|	File:	C:\2020\DATA\DS(2).SMP			|	File:	C:\2020\DATA\DS(2).SMP					|	File:	C:\2020\DATA\DS(2).SMP
				|						|					|					|					|					|					|					|							|
				|						|					|					|					|					|					|					|							|
Started:	6/14/2015 6:27:36AM	Analysis Adsorptive:	N2	|	Started:	6/14/2015 6:27:36AM	Analysis Adsorptive:	N2		|	Started:	6/14/2015 6:27:36AM	Analysis Adsorptive:	N2	|	Started:	6/14/2015 6:27:36AM	Analysis Adsorptive:	N2	|	Started:	6/14/2015 6:27:36AM	Analysis Adsorptive:	N2	|	Started:	6/14/2015 6:27:36AM	Analysis Adsorptive:	N2	|	Started:	6/14/2015 6:27:36AM	Analysis Adsorptive:	N2	|	Started:	6/14/2015 6:27:36AM	Analysis Adsorptive:	N2	|	Started:	6/14/2015 6:27:36AM	Analysis Adsorptive:	N2			|	Started:	6/14/2015 6:27:36AM
Completed:	6/14/2015 10:36:49AM	Analysis Bath Temp.:	-195.849 °C	|	Completed:	6/14/2015 10:36:49AM	Analysis Bath Temp.:	-195.849 °C		|	Completed:	6/14/2015 10:36:49AM	Analysis Bath Temp.:	-195.849 °C	|	Completed:	6/14/2015 10:36:49AM	Analysis Bath Temp.:	-195.849 °C	|	Completed:	6/14/2015 10:36:49AM	Analysis Bath Temp.:	-195.849 °C	|	Completed:	6/14/2015 10:36:49AM	Analysis Bath Temp.:	-195.849 °C	|	Completed:	6/14/2015 10:36:49AM	Analysis Bath Temp.:	-195.849 °C	|	Completed:	6/14/2015 10:36:49AM	Analysis Bath Temp.:	-195.849 °C	|	Completed:	6/14/2015 10:36:49AM	Analysis Bath Temp.:	-195.849 °C			|	Completed:	6/14/2015 10:36:49AM
Report Time:	6/14/2015 10:36:50AM	Thermal Correction:	No	|	Report Time:	6/14/2015 10:36:50AM	Thermal Correction:	No		|	Report Time:	6/14/2015 10:36:50AM	Thermal Correction:	No	|	Report Time:	6/14/2015 10:36:50AM	Thermal Correction:	No	|	Report Time:	6/14/2015 10:36:50AM	Thermal Correction:	No	|	Report Time:	6/14/2015 10:36:50AM	Thermal Correction:	No	|	Report Time:	6/14/2015 10:36:50AM	Thermal Correction:	No	|	Report Time:	6/14/2015 10:36:50AM	Thermal Correction:	No	|	Report Time:	6/14/2015 10:36:50AM	Thermal Correction:	No			|	Report Time:	6/14/2015 10:36:50AM
Sample Mass:	0.8993 g	Warm Free Space:	27.1911 cm³ Measured	|	Sample Mass:	0.8993 g	Warm Free Space:	27.1911 cm³ Measured		|	Sample Mass:	0.8993 g	Warm Free Space:	27.1911 cm³ Measured	|	Sample Mass:	0.8993 g	Warm Free Space:	27.1911 cm³ Measured	|	Sample Mass:	0.8993 g	Warm Free Space:	27.1911 cm³ Measured	|	Sample Mass:	0.8993 g	Warm Free Space:	27.1911 cm³ Measured	|	Sample Mass:	0.8993 g	Warm Free Space:	27.1911 cm³ Measured	|	Sample Mass:	0.8993 g	Warm Free Space:	27.1911 cm³ Measured	|	Sample Mass:	0.8993 g	Warm Free Space:	27.1911 cm³ Measured			|	Sample Mass:	0.8993 g
Cold Free Space:	87.2199 cm³	Equilibration Interval:	5 s	|	Cold Free Space:	87.2199 cm³	Equilibration Interval:	5 s		|	Cold Free Space:	87.2199 cm³	Equilibration Interval:	5 s	|	Cold Free Space:	87.2199 cm³	Equilibration Interval:	5 s	|	Cold Free Space:	87.2199 cm³	Equilibration Interval:	5 s	|	Cold Free Space:	87.2199 cm³	Equilibration Interval:	5 s	|	Cold Free Space:	87.2199 cm³	Equilibration Interval:	5 s	|	Cold Free Space:	87.2199 cm³	Equilibration Interval:	5 s	|	Cold Free Space:	87.2199 cm³	Equilibration Interval:	5 s			|	Cold Free Space:	87.2199 cm³
Ambient Temperature:	22.00 °C	Low Pressure Dose:	None	|	Ambient Temperature:	22.00 °C	Low Pressure Dose:	None		|	Ambient Temperature:	22.00 °C	Low Pressure Dose:	None	|	Ambient Temperature:	22.00 °C	Low Pressure Dose:	None	|	Ambient Temperature:	22.00 °C	Low Pressure Dose:	None	|	Ambient Temperature:	22.00 °C	Low Pressure Dose:	None	|	Ambient Temperature:	22.00 °C	Low Pressure Dose:	None	|	Ambient Temperature:	22.00 °C	Low Pressure Dose:	None	|	Ambient Temperature:	22.00 °C	Low Pressure Dose:	None			|	Ambient Temperature:	22.00 °C
Automatic Degas:	Yes			|	Automatic Degas:	Yes				|	Automatic Degas:	Yes			|	Automatic Degas:	Yes			|	Automatic Degas:	Yes			|	Automatic Degas:	Yes			|	Automatic Degas:	Yes			|	Automatic Degas:	Yes			|	Automatic Degas:	Yes					|	Automatic Degas:	Yes
				|						|					|					|					|					|					|					|							|
				|						|					|					|					|					|					|					|							|
Comments: Use sample tube with isothermal jacket and filler rod. Follow the instructions on the Silica-Alumina sample data sheet for sample preparation and special instructions. Be sure to use specifications for the current lot.				|	Comments: Use sample tube with isothermal jacket and filler rod. Follow the instructions on the Silica-Alumina sample data sheet for sample preparation and special instructions. Be sure to use specifications for the current lot.					|	Comments: Use sample tube with isothermal jacket and filler rod. Follow the instructions on the Silica-Alumina sample data sheet for sample preparation and special instructions. Be sure to use specifications for the current lot.				|	Comments: Use sample tube with isothermal jacket and filler rod. Follow the instructions on the Silica-Alumina sample data sheet for sample preparation and special instructions. Be sure to use specifications for the current lot.				|	Comments: Use sample tube with isothermal jacket and filler rod. Follow the instructions on the Silica-Alumina sample data sheet for sample preparation and special instructions. Be sure to use specifications for the current lot.				|	Comments: Use sample tube with isothermal jacket and filler rod. Follow the instructions on the Silica-Alumina sample data sheet for sample preparation and special instructions. Be sure to use specifications for the current lot.				|	Comments: Use sample tube with isothermal jacket and filler rod. Follow the instructions on the Silica-Alumina sample data sheet for sample preparation and special instructions. Be sure to use specifications for the current lot.				|	Comments: Use sample tube with isothermal jacket and filler rod. Follow the instructions on the Silica-Alumina sample data sheet for sample preparation and special instructions. Be sure to use specifications for the current lot.				|	Comments: Use sample tube with isothermal jacket and filler rod. Follow the instructions on the Silica-Alumina sample data sheet for sample preparation and special instructions. Be sure to use specifications for the current lot.						|	Comments: Use sample tube with isothermal jacket and filler rod. Follow the instructions on the Silica-Alumina sample data sheet for sample preparation and special instructions. Be sure to use specifications for the current lot.
				|						|					|					|					|					|					|					|							|
				|						|					|					|					|					|					|					|							|
				|						|					|					|					|					|					|					|							|
				|						|					|					|					|					|					|					|							|
Summary Report				|	Isotherm Tabular Report					|	Isotherm Linear Plot				|	BET Surface Area Report				|	BET Surface Area Plot				|	Langmuir Reports				|	t-Plot Report				|	t-Plot				|	BJH Adsorption Pore Distribution Report						|	BJH Adsorption Cumulative Pore Volume (Larger)
				|						|					|					|					|					|					|	Harkins and Jura				|							|	Halsey : Standard
				|	Relative Pressure (p/p°)	Absolute Pressure (mmHg)	Quantity Adsorbed (cm³/g STP)	Elapsed Time (h:min)	Saturation Pressure (mmHg)	|					|	BET Surface Area:	9.4845 ± 0.2058 m²/g			|					|	Primary Data				|	Micropore Volume:	0.002466 cm³/g			|					|	Standard						|
				|				01:17	755.675	|	Iso, N2@77K, 004/16821/00 - Adsorption		Iso, N2@77K, 004/16821/00 - Desorption		|	Slope:	0.463331 ± 0.009844 g/cm³ STP			|	Iso, N2@77K, 004/16821/00				|	4052- Fewer than two points are selected for this report.				|	Micropore Area:	5.0380 m²/g			|	Iso, N2@77K, 004/16821/00				|	Halsey						|	Iso, N2@77K, 004/16821/00
Surface Area				|	0.0631999	47.7397	2.52017	02:36		|	Relative Pressure (p/p°)	Quantity Adsorbed (cm³/g STP)	Relative Pressure (p/p°)	Quantity Adsorbed (cm³/g STP)	|	Y-Intercept:	-0.004353 ± 0.001525 g/cm³ STP			|	Relative Pressure (p/p°)	1/[Q(p°/p - 1)]			|	Primary Data				|	External Surface Area:	4.4466 m²/g			|	Thickness (nm)	Quantity Adsorbed (cm³/g STP)			|	t = 3.54 [ -5 / ln(p/p°) ] ^ 0.333						|	Pore Width (nm)	Pore Volume (cm³/g)
				|	0.0800179	60.4424	2.58891	02:40		|	0.0631999	2.52017	0.994426	6.07742	|	C:	-105.447100			|	0.0631999	0.0267695			|	4052- Fewer than two points are selected for this report.				|	Slope:	2.874691 ± 0.170710 cm³/g·nm STP			|	0.351733	2.58891			|							|	229.257	0.000335218
Single point surface area at p/p° = 0.250624996:	9.5093 m²/g			|	0.100434	75.8625	2.6428	02:43		|	0.0800179	2.58891	0.97257	5.90348	|	Qm:	2.1788 cm³/g STP			|	0.0800179	0.0335962			|					|	Y-Intercept:	1.594012 ± 0.069448 cm³/g STP			|	0.368166	2.6428			|							|	105.523	0.000987077
				|	0.12035	90.9056	2.70007	02:45		|	0.100434	2.6428	0.954887	5.75964	|	Correlation Coefficient:	0.9984239			|	0.100434	0.0422455			|					|	Correlation Coefficient:	0.989586			|	0.383033	2.70007			|	Width Range:	1.7000 nm to 300.0000 nm					|	81.283	0.00139669
BET Surface Area:	9.4845 m²/g			|	0.140394	106.045	2.74462	02:47		|	0.12035	2.70007	0.932151	5.64225	|	Molecular Cross-Sectional Area:	0.1620 nm²			|	0.12035	0.0506713			|					|	Surface Area Correction Factor:	1.000			|	0.397221	2.74462			|	Adsorbate Property Factor:	0.95300 nm					|	41.5238	0.00241248
				|	0.160427	121.175	2.78803	02:49		|	0.140394	2.74462	0.898908	5.51589	|					|	0.140394	0.0595069			|					|	Density Conversion Factor:	0.0015468			|	0.41087	2.78803			|	Density Conversion Factor:	0.0015468					|	27.8425	0.0029463
t-Plot Micropore Area:	5.0380 m²/g			|	0.18044	136.291	2.82703	02:50		|	0.160427	2.78803	0.848041	5.37356	|					|	0.160427	0.0685366			|					|	Total Surface Area (BET):	9.4845 m²/g			|	0.424143	2.82703			|	Fraction of Pores Open at Both Ends:	0.00					|	21.0026	0.00332048
				|	0.200599	151.516	2.86486	02:51		|	0.18044	2.82703	0.798263	5.26027	|	Relative Pressure (p/p°)	Quantity Adsorbed (cm³/g STP)	1/[Q(p°/p - 1)]		|	0.18044	0.0778794			|					|	Thickness Range:	0.35000 nm to 0.50000 nm			|	0.437271	2.86486			|							|	16.8055	0.00362919
t-Plot External Surface Area:	4.4466 m²/g			|	0.250625	189.3	2.91501	02:53		|	0.200599	2.86486	0.748212	5.16962	|	0.0631999	2.52017	0.0267695		|	0.200599	0.0875913			|					|	Thickness Equation:	Harkins and Jura			|	0.469386	2.91501			|							|	14.1616	0.00388052
				|	0.301349	227.611	2.96144	02:54		|	0.250625	2.91501	0.698337	5.10237	|	0.0800179	2.58891	0.0335962		|	0.250625	0.114732			|					|					|					|	Pore Width Range (nm)	Average Width (nm)	Incremental Pore Volume (cm³/g)	Cumulative Pore Volume (cm³/g)	Incremental Pore Area (m²/g)	Cumulative Pore Area (m²/g)	|	11.7583	0.00412577
BJH Adsorption cumulative surface area of pores				|	0.351517	265.501	3.01027	02:56		|	0.301349	2.96144	0.648488	5.05447	|	0.100434	2.6428	0.0422455		|					|					|					|					|	347.8 - 229.3	264.872	0.000335218	0.000335218	0.00506234	0.00506234	|	10.6614	0.00430358
between 1.7000 nm and 300.0000 nm width:	3.964 m²/g			|	0.401306	303.105	3.0628	02:57		|	0.351517	3.01027	0.598534	5.01927	|	0.12035	2.70007	0.0506713		|										|	t = [ 13.99 / ( 0.034 - log(p/p°) ) ] ^ 0.5				|					|	229.3 - 105.5	126.583	0.000651859	0.000987077	0.0205986	0.0256609	|	8.53674	0.0045221
				|	0.451533	341.038	3.11283	02:59		|	0.401306	3.0628	0.548682	4.99671	|	0.140394	2.74462	0.0595069		|										|					|					|	105.5 - 81.3	90.2226	0.000409614	0.00139669	0.0181602	0.0438211	|	7.10175	0.00470043
BJH Desorption cumulative surface area of pores				|	0.501597	378.848	3.16309	03:00		|	0.451533	3.11283	0.498982	4.96349	|	0.160427	2.78803	0.0685366		|										|					|					|	81.3 - 41.5	49.4033	0.00101579	0.00241248	0.0822449	0.126066	|	6.06115	0.00486073
between 1.7000 nm and 300.0000 nm width:	1.4356 m²/g			|	0.551735	416.715	3.22033	03:01		|	0.501597	3.16309	0.450301	4.73504	|	0.18044	2.82703	0.0778794		|										|	Relative Pressure (p/p°)	Statistical Thickness (nm)	Quantity Adsorbed (cm³/g STP)	Fitted	|					|	41.5 - 27.8	31.9508	0.000533817	0.0029463	0.06683	0.192896	|	5.27129	0.00500493
				|	0.601927	454.619	3.28408	03:03		|	0.551735	3.22033	0.395633	4.72018	|	0.200599	2.86486	0.0875913		|										|	0.0631999	0.336804	2.52017		|					|	27.8 - 21.0	23.418	0.000374183	0.00332048	0.0639137	0.25681	|	4.64369	0.00514274
				|	0.651963	492.408	3.35332	03:04		|	0.601927	3.28408	0.33052	4.73099	|	0.250625	2.91501	0.114732		|										|	0.0800179	0.351733	2.58891	*	|					|	21.0 - 16.8	18.405	0.000308705	0.00362919	0.0670915	0.323901	|	4.13167	0.00526848
				|	0.702194	530.341	3.43258	03:06		|	0.651963	3.35332	0.299646	4.739	|					|										|	0.100434	0.368166	2.6428	*	|					|	16.8 - 14.2	15.2375	0.000251327	0.00388052	0.0659759	0.389877	|	3.70318	0.00537758
Pore Volume				|	0.75234	568.211	3.52412	03:07		|	0.702194	3.43258	0.24953	4.7446	|					|										|	0.12035	0.383033	2.70007	*	|					|	14.2 - 11.8	12.7146	0.000245252	0.00412577	0.0771558	0.467033	|	3.33479	0.00549243
				|	0.802412	606.023	3.6391	03:09		|	0.75234	3.52412	0.199357	4.74723	|															|	0.140394	0.397221	2.74462	*	|					|	11.8 - 10.7	11.1496	0.000177814	0.00430358	0.0637919	0.530825	|	3.01527	0.00562398
Single point adsorption total pore volume of pores				|	0.821265	620.258	3.72628	03:10		|	0.802412	3.6391	0.149631	4.74344	|															|	0.160427	0.41087	2.78803	*	|					|	10.7 - 8.5	9.3355	0.000218522	0.0045221	0.0936303	0.624455	|	2.72791	0.00574309
less than 347.7992 nm width at p/p° = 0.994426033:	0.009401 cm³/g			|	0.852377	643.752	3.85329	03:11		|	0.821265	3.72628	0.10025	4.71073	|															|	0.18044	0.424143	2.82703	*	|					|	8.5 - 7.1	7.66816	0.00017833	0.00470043	0.0930236	0.717479	|	2.46333	0.00585187
				|	0.876275	661.794	3.98471	03:13		|	0.852377	3.85329			|															|	0.200599	0.437271	2.86486	*	|					|	7.1 - 6.1	6.48511	0.000160294	0.00486073	0.0988692	0.816348	|	2.21979	0.00598023
t-Plot micropore volume:	0.002466 cm³/g			|	0.901734	681.018	4.15021	03:14		|	0.876275	3.98471			|															|	0.250625	0.469386	2.91501	*	|					|	6.1 - 5.3	5.60052	0.000144198	0.00500493	0.102989	0.919337	|	2.12467	0.00612595
				|	0.92657	699.772	4.35609	03:15		|	0.901734	4.15021			|															|	0.301349	0.502099	2.96144		|					|	5.3 - 4.6	4.90923	0.000137816	0.00514274	0.112291	1.03163	|	2.03104	0.006277
BJH Adsorption cumulative volume of pores				|	0.951378	718.5	4.65634	03:17		|	0.92657	4.35609			|															|	0.351517	0.535396	3.01027		|					|	4.6 - 4.1	4.35076	0.000125739	0.00526848	0.115602	1.14723	|	1.93737	0.00645123
between 1.7000 nm and 300.0000 nm width:	0.006880 cm³/g			|				03:19	755.213	|	0.951378	4.65634			|															|	0.401306	0.570046	3.0628		|					|	4.1 - 3.7	3.88797	0.000109097	0.00537758	0.11224	1.25947	|	1.84273	0.00662728
				|	0.975593	736.78	5.23537	03:20		|	0.975593	5.23537			|															|	0.451533	0.607312	3.11283		|					|	3.7 - 3.3	3.49434	0.000114853	0.00549243	0.131473	1.39094	|	1.74648	0.00688001
BJH Desorption cumulative volume of pores				|	0.981303	741.093	5.47867	03:22		|	0.981303	5.47867			|															|	0.501597	0.64754	3.16309		|					|	3.3 - 3.0	3.15413	0.000131554	0.00562398	0.166834	1.55778	|
between 1.7000 nm and 300.0000 nm width:	0.002919 cm³/g			|	0.991502	748.796	5.87075	03:23		|	0.991502	5.87075			|															|	0.551735	0.691859	3.22033		|					|	3.0 - 2.7	2.85258	0.000119107	0.00574309	0.167017	1.72479	|
				|	0.994426	751.004	6.07742	03:25		|	0.994426	6.07742			|															|	0.601927	0.741484	3.28408		|					|	2.7 - 2.5	2.57746	0.000108783	0.00585187	0.168822	1.89362	|
				|	0.97257	734.497	5.90348	03:26		|					|															|	0.651963	0.797844	3.35332		|					|	2.5 - 2.2	2.32417	0.000128357	0.00598023	0.220908	2.11452	|
				|	0.954887	721.143	5.75964	03:27		|																				|	0.702194	0.863692	3.43258		|					|	2.2 - 2.1	2.16932	0.000145719	0.00612595	0.268691	2.38321	|
Pore Size				|	0.932151	703.973	5.64225	03:29		|																				|	0.75234	0.942215	3.52412		|					|	2.1 - 2.0	2.07488	0.000151045	0.006277	0.291189	2.6744	|
				|	0.898908	678.867	5.51589	03:30		|																				|	0.802412	1.03897	3.6391		|					|	2.0 - 1.9	1.98105	0.000174239	0.00645123	0.351811	3.02621	|
Adsorption average pore width (4V/A by BET):	3.96458 nm			|	0.848041	640.452	5.37356	03:32		|																				|					|					|	1.9 - 1.8	1.88663	0.000176042	0.00662728	0.373241	3.39946	|
				|	0.798263	602.859	5.26027	03:33		|																				|					|					|	1.8 - 1.7	1.79084	0.00025273	0.00688001	0.564494	3.96395	|
BJH Adsorption average pore width (4V/A):	6.9426 nm			|	0.748212	565.06	5.16962	03:35		|																				|					|					|							|
				|	0.698337	527.393	5.10237	03:36		|																														|							|
BJH Desorption average pore width (4V/A):	8.1321 nm			|	0.648488	489.747	5.05447	03:37		|
				|	0.598534	452.02	5.01927	03:39		|
				|	0.548682	414.372	4.99671	03:40		|
				|	0.498982	376.838	4.96349	03:42		|
				|	0.450301	340.073	4.73504	03:44		|
				|	0.395633	298.787	4.72018	03:45		|
				|	0.33052	249.613	4.73099	03:47		|
				|	0.299646	226.297	4.739	03:48		|
				|	0.24953	188.448	4.7446	03:49		|
				|	0.199357	150.557	4.74723	03:51		|
				|	0.149631	113.003	4.74344	03:53		|
				|	0.10025	75.7099	4.71073	03:55		|
				|						|
				|						|
[truncated: 102 more columns]

## Sheet: DG
Silica Alumina iso N2@77 K, 004/16821/00				|	Silica Alumina iso N2@77 K, 004/16821/00					|	Silica Alumina iso N2@77 K, 004/16821/00				|	Silica Alumina iso N2@77 K, 004/16821/00				|	Silica Alumina iso N2@77 K, 004/16821/00				|	Silica Alumina iso N2@77 K, 004/16821/00				|	Silica Alumina iso N2@77 K, 004/16821/00				|	Silica Alumina iso N2@77 K, 004/16821/00				|	Silica Alumina iso N2@77 K, 004/16821/00						|	Silica Alumina iso N2@77 K, 004/16821/00
ASAP 2020 V4.00	Unit 1	Serial #: 1469	Page 1	|	ASAP 2020 V4.00	Unit 1	Serial #: 1469	Page 1		|	ASAP 2020 V4.00	Unit 1	Serial #: 1469	Page 1	|	ASAP 2020 V4.00	Unit 1	Serial #: 1469	Page 1	|	ASAP 2020 V4.00	Unit 1	Serial #: 1469	Page 1	|	ASAP 2020 V4.00	Unit 1	Serial #: 1469	Page 1	|	ASAP 2020 V4.00	Unit 1	Serial #: 1469	Page 1	|	ASAP 2020 V4.00	Unit 1	Serial #: 1469	Page 1	|	ASAP 2020 V4.00	Unit 1	Serial #: 1469	Page 1			|	ASAP 2020 V4.00	Unit 1
				|						|					|					|					|					|					|					|							|
				|						|					|					|					|					|					|					|							|
Sample:	Iso, N2@77K, 004/16821/00			|	Sample:	Iso, N2@77K, 004/16821/00				|	Sample:	Iso, N2@77K, 004/16821/00			|	Sample:	Iso, N2@77K, 004/16821/00			|	Sample:	Iso, N2@77K, 004/16821/00			|	Sample:	Iso, N2@77K, 004/16821/00			|	Sample:	Iso, N2@77K, 004/16821/00			|	Sample:	Iso, N2@77K, 004/16821/00			|	Sample:	Iso, N2@77K, 004/16821/00					|	Sample:	Iso, N2@77K, 004/16821/00
Operator:	yutingxu			|	Operator:	yutingxu				|	Operator:	yutingxu			|	Operator:	yutingxu			|	Operator:	yutingxu			|	Operator:	yutingxu			|	Operator:	yutingxu			|	Operator:	yutingxu			|	Operator:	yutingxu					|	Operator:	yutingxu
Submitter:	qiaowendong			|	Submitter:	qiaowendong				|	Submitter:	qiaowendong			|	Submitter:	qiaowendong			|	Submitter:	qiaowendong			|	Submitter:	qiaowendong			|	Submitter:	qiaowendong			|	Submitter:	qiaowendong			|	Submitter:	qiaowendong					|	Submitter:	qiaowendong
File:	C:\2020\DATA\DG01.SMP			|	File:	C:\2020\DATA\DG01.SMP				|	File:	C:\2020\DATA\DG01.SMP			|	File:	C:\2020\DATA\DG01.SMP			|	File:	C:\2020\DATA\DG01.SMP			|	File:	C:\2020\DATA\DG01.SMP			|	File:	C:\2020\DATA\DG01.SMP			|	File:	C:\2020\DATA\DG01.SMP			|	File:	C:\2020\DATA\DG01.SMP					|	File:	C:\2020\DATA\DG01.SMP
				|						|					|					|					|					|					|					|							|
				|						|					|					|					|					|					|					|							|
Started:	6/15/2015 12:09:07PM	Analysis Adsorptive:	N2	|	Started:	6/15/2015 12:09:07PM	Analysis Adsorptive:	N2		|	Started:	6/15/2015 12:09:07PM	Analysis Adsorptive:	N2	|	Started:	6/15/2015 12:09:07PM	Analysis Adsorptive:	N2	|	Started:	6/15/2015 12:09:07PM	Analysis Adsorptive:	N2	|	Started:	6/15/2015 12:09:07PM	Analysis Adsorptive:	N2	|	Started:	6/15/2015 12:09:07PM	Analysis Adsorptive:	N2	|	Started:	6/15/2015 12:09:07PM	Analysis Adsorptive:	N2	|	Started:	6/15/2015 12:09:07PM	Analysis Adsorptive:	N2			|	Started:	6/15/2015 12:09:07PM
Completed:		Analysis Bath Temp.:	-195.892 °C	|	Completed:		Analysis Bath Temp.:	-195.892 °C		|	Completed:		Analysis Bath Temp.:	-195.892 °C	|	Completed:		Analysis Bath Temp.:	-195.892 °C	|	Completed:		Analysis Bath Temp.:	-195.892 °C	|	Completed:		Analysis Bath Temp.:	-195.892 °C	|	Completed:		Analysis Bath Temp.:	-195.892 °C	|	Completed:		Analysis Bath Temp.:	-195.892 °C	|	Completed:		Analysis Bath Temp.:	-195.892 °C			|	Completed:
Report Time:	6/15/2015 5:51:27PM	Thermal Correction:	No	|	Report Time:	6/15/2015 5:51:27PM	Thermal Correction:	No		|	Report Time:	6/15/2015 5:51:27PM	Thermal Correction:	No	|	Report Time:	6/15/2015 5:51:27PM	Thermal Correction:	No	|	Report Time:	6/15/2015 5:51:27PM	Thermal Correction:	No	|	Report Time:	6/15/2015 5:51:27PM	Thermal Correction:	No	|	Report Time:	6/15/2015 5:51:27PM	Thermal Correction:	No	|	Report Time:	6/15/2015 5:51:27PM	Thermal Correction:	No	|	Report Time:	6/15/2015 5:51:27PM	Thermal Correction:	No			|	Report Time:	6/15/2015 5:51:27PM
Sample Mass:	1.1595 g	Warm Free Space:	26.5793 cm³ Measured	|	Sample Mass:	1.1595 g	Warm Free Space:	26.5793 cm³ Measured		|	Sample Mass:	1.1595 g	Warm Free Space:	26.5793 cm³ Measured	|	Sample Mass:	1.1595 g	Warm Free Space:	26.5793 cm³ Measured	|	Sample Mass:	1.1595 g	Warm Free Space:	26.5793 cm³ Measured	|	Sample Mass:	1.1595 g	Warm Free Space:	26.5793 cm³ Measured	|	Sample Mass:	1.1595 g	Warm Free Space:	26.5793 cm³ Measured	|	Sample Mass:	1.1595 g	Warm Free Space:	26.5793 cm³ Measured	|	Sample Mass:	1.1595 g	Warm Free Space:	26.5793 cm³ Measured			|	Sample Mass:	1.1595 g
Cold Free Space:	83.3796 cm³	Equilibration Interval:	8 s	|	Cold Free Space:	83.3796 cm³	Equilibration Interval:	8 s		|	Cold Free Space:	83.3796 cm³	Equilibration Interval:	8 s	|	Cold Free Space:	83.3796 cm³	Equilibration Interval:	8 s	|	Cold Free Space:	83.3796 cm³	Equilibration Interval:	8 s	|	Cold Free Space:	83.3796 cm³	Equilibration Interval:	8 s	|	Cold Free Space:	83.3796 cm³	Equilibration Interval:	8 s	|	Cold Free Space:	83.3796 cm³	Equilibration Interval:	8 s	|	Cold Free Space:	83.3796 cm³	Equilibration Interval:	8 s			|	Cold Free Space:	83.3796 cm³
Ambient Temperature:	22.00 °C	Low Pressure Dose:	None	|	Ambient Temperature:	22.00 °C	Low Pressure Dose:	None		|	Ambient Temperature:	22.00 °C	Low Pressure Dose:	None	|	Ambient Temperature:	22.00 °C	Low Pressure Dose:	None	|	Ambient Temperature:	22.00 °C	Low Pressure Dose:	None	|	Ambient Temperature:	22.00 °C	Low Pressure Dose:	None	|	Ambient Temperature:	22.00 °C	Low Pressure Dose:	None	|	Ambient Temperature:	22.00 °C	Low Pressure Dose:	None	|	Ambient Temperature:	22.00 °C	Low Pressure Dose:	None			|	Ambient Temperature:	22.00 °C
Automatic Degas:	Yes			|	Automatic Degas:	Yes				|	Automatic Degas:	Yes			|	Automatic Degas:	Yes			|	Automatic Degas:	Yes			|	Automatic Degas:	Yes			|	Automatic Degas:	Yes			|	Automatic Degas:	Yes			|	Automatic Degas:	Yes					|	Automatic Degas:	Yes
				|						|					|					|					|					|					|					|							|
				|						|					|					|					|					|					|					|							|
Comments: Use sample tube with isothermal jacket and filler rod. Follow the instructions on the Silica-Alumina sample data sheet for sample preparation and special instructions. Be sure to use specifications for the current lot.				|	Comments: Use sample tube with isothermal jacket and filler rod. Follow the instructions on the Silica-Alumina sample data sheet for sample preparation and special instructions. Be sure to use specifications for the current lot.					|	Comments: Use sample tube with isothermal jacket and filler rod. Follow the instructions on the Silica-Alumina sample data sheet for sample preparation and special instructions. Be sure to use specifications for the current lot.				|	Comments: Use sample tube with isothermal jacket and filler rod. Follow the instructions on the Silica-Alumina sample data sheet for sample preparation and special instructions. Be sure to use specifications for the current lot.				|	Comments: Use sample tube with isothermal jacket and filler rod. Follow the instructions on the Silica-Alumina sample data sheet for sample preparation and special instructions. Be sure to use specifications for the current lot.				|	Comments: Use sample tube with isothermal jacket and filler rod. Follow the instructions on the Silica-Alumina sample data sheet for sample preparation and special instructions. Be sure to use specifications for the current lot.				|	Comments: Use sample tube with isothermal jacket and filler rod. Follow the instructions on the Silica-Alumina sample data sheet for sample preparation and special instructions. Be sure to use specifications for the current lot.				|	Comments: Use sample tube with isothermal jacket and filler rod. Follow the instructions on the Silica-Alumina sample data sheet for sample preparation and special instructions. Be sure to use specifications for the current lot.				|	Comments: Use sample tube with isothermal jacket and filler rod. Follow the instructions on the Silica-Alumina sample data sheet for sample preparation and special instructions. Be sure to use specifications for the current lot.						|	Comments: Use sample tube with isothermal jacket and filler rod. Follow the instructions on the Silica-Alumina sample data sheet for sample preparation and special instructions. Be sure to use specifications for the current lot.
Notes:				|	Notes:					|	Notes:				|	Notes:				|	Notes:				|	Notes:				|	Notes:				|	Notes:				|	Notes:						|	Notes:
				|						|					|					|					|					|					|					|							|
				|						|					|					|					|					|					|					|							|
				|						|					|					|					|					|					|					|							|
				|						|					|					|					|					|					|					|							|
Summary Report				|	Isotherm Tabular Report					|	Isotherm Linear Plot				|	BET Surface Area Report				|	BET Surface Area Plot				|	Langmuir Reports				|	t-Plot Report				|	t-Plot				|	BJH Adsorption Pore Distribution Report						|	BJH Adsorption Cumulative Pore Volume (Larger)
				|						|					|					|					|					|					|	Harkins and Jura				|							|	Halsey : Standard
				|	Relative Pressure (p/p°)	Absolute Pressure (mmHg)	Quantity Adsorbed (cm³/g STP)	Elapsed Time (h:min)	Saturation Pressure (mmHg)	|					|	BET Surface Area:	36.6175 ± 0.8038 m²/g			|					|	Primary Data				|	Micropore Volume:	0.003489 cm³/g			|					|	Standard						|
				|				01:20	752.489	|	Iso, N2@77K, 004/16821/00 - Adsorption		Iso, N2@77K, 004/16821/00 - Desorption		|	Slope:	0.118289 ± 0.002579 g/cm³ STP			|	Iso, N2@77K, 004/16821/00				|	4052- Fewer than two points are selected for this report.				|	Micropore Area:	8.0075 m²/g			|	Iso, N2@77K, 004/16821/00				|	Halsey						|	Iso, N2@77K, 004/16821/00
Surface Area				|	0.0596993	44.8924	7.58931	02:22		|	Relative Pressure (p/p°)	Quantity Adsorbed (cm³/g STP)	Relative Pressure (p/p°)	Quantity Adsorbed (cm³/g STP)	|	Y-Intercept:	0.000594 ± 0.000402 g/cm³ STP			|	Relative Pressure (p/p°)	1/[Q(p°/p - 1)]			|	Primary Data				|	External Surface Area:	28.6100 m²/g			|	Thickness (nm)	Quantity Adsorbed (cm³/g STP)			|	t = 3.54 [ -5 / ln(p/p°) ] ^ 0.333						|	Pore Width (nm)	Pore Volume (cm³/g)
				|	0.0863984	64.9294	8.77262	03:18		|	0.0596993	7.58931	0.995002	16.8236	|	C:	200.279965			|	0.0596993	0.00836566			|	4052- Fewer than two points are selected for this report.				|	Slope:	18.496267 ± 0.887579 cm³/g·nm STP			|	0.357032	8.77262			|							|	223.027	0.000750797
Single point surface area at p/p° = 0.249878616:	35.2719 m²/g			|	0.102668	77.1511	9.03275	03:24		|	0.0863984	8.77262	0.975264	16.376	|	Qm:	8.4116 cm³/g STP			|	0.0863984	0.01078			|					|	Y-Intercept:	2.255769 ± 0.362222 cm³/g STP			|	0.369882	9.03275			|							|	105.824	0.00174125
				|				03:26	751.445	|	0.102668	9.03275	0.957375	15.9821	|	Correlation Coefficient:	0.9983411			|	0.102668	0.0126667			|					|	Correlation Coefficient:	0.993163			|	0.384001	9.39297			|	Width Range:	1.7000 nm to 300.0000 nm					|	80.491	0.0022109
BET Surface Area:	36.6175 m²/g			|	0.121688	91.4364	9.39297	03:37		|	0.121688	9.39297	0.934542	15.678	|	Molecular Cross-Sectional Area:	0.1620 nm²			|	0.121688	0.0147502			|					|	Surface Area Correction Factor:	1.000			|	0.398187	9.68466			|	Adsorbate Property Factor:	0.95300 nm					|	41.3889	0.00321238
				|	0.14179	106.536	9.68466	03:45		|	0.14179	9.68466	0.899246	15.386	|					|	0.14179	0.0170595			|					|	Density Conversion Factor:	0.0015468			|	0.411676	9.95629			|	Density Conversion Factor:	0.0015468					|	27.7149	0.0037716
t-Plot Micropore Area:	8.0075 m²/g			|	0.161629	121.437	9.95629	03:53		|	0.161629	9.95629	0.849147	15.1432	|					|	0.161629	0.0193635			|					|	Total Surface Area (BET):	36.6175 m²/g			|	0.425042	10.1811			|	Fraction of Pores Open at Both Ends:	0.00					|	20.9842	0.0041943
				|	0.181812	136.597	10.1811	03:58		|	0.181812	10.1811	0.799397	14.98	|	Relative Pressure (p/p°)	Quantity Adsorbed (cm³/g STP)	1/[Q(p°/p - 1)]		|	0.181812	0.0218259			|					|	Thickness Range:	0.35000 nm to 0.50000 nm			|	0.438254	10.3922			|							|	16.7277	0.00456722
t-Plot External Surface Area:	28.6100 m²/g			|	0.202118	151.85	10.3922	04:02		|	0.202118	10.3922	0.748984	14.8588	|	0.0596993	7.58931	0.00836566		|	0.202118	0.0243759			|					|	Thickness Equation:	Harkins and Jura			|	0.468908	10.8016			|							|	14.1899	0.0048813
				|	0.249879	187.726	10.8016	04:08		|	0.249879	10.8016	0.698933	14.7592	|	0.0863984	8.77262	0.01078		|	0.249879	0.0308396			|					|					|					|	Pore Width Range (nm)	Average Width (nm)	Incremental Pore Volume (cm³/g)	Cumulative Pore Volume (cm³/g)	Incremental Pore Area (m²/g)	Cumulative Pore Area (m²/g)	|	11.7414	0.00524736
BJH Adsorption cumulative surface area of pores				|	0.303259	227.824	11.1837	04:12		|	0.303259	11.1837	0.648867	14.6698	|	0.102668	9.03275	0.0126667		|					|					|					|					|	387.5 - 223.0	263.491	0.000750797	0.000750797	0.0113977	0.0113977	|	10.652	0.00552712
between 1.7000 nm and 300.0000 nm width:	26.908 m²/g			|	0.350485	263.297	11.5026	04:16		|	0.350485	11.5026	0.599009	14.5822	|	0.121688	9.39297	0.0147502		|										|	t = [ 13.99 / ( 0.034 - log(p/p°) ) ] ^ 0.5				|					|	223.0 - 105.8	126.817	0.000990451	0.00174125	0.0312403	0.042638	|	8.50859	0.00599525
				|	0.401322	301.482	11.8089	04:19		|	0.401322	11.8089	0.549112	14.4946	|	0.14179	9.68466	0.0170595		|										|					|					|	105.8 - 80.5	89.6806	0.00046965	0.0022109	0.0209477	0.0635857	|	7.10575	0.0064275
BJH Desorption cumulative surface area of pores				|	0.451094	338.866	12.091	04:22		|	0.451094	12.091	0.499228	14.397	|	0.161629	9.95629	0.0193635		|										|					|					|	80.5 - 41.4	49.2215	0.00100148	0.00321238	0.0813854	0.144971	|	6.05477	0.0068512
between 1.7000 nm and 300.0000 nm width:	18.3368 m²/g			|	0.50153	376.747	12.3554	04:25		|	0.50153	12.3554	0.451793	13.9778	|	0.181812	10.1811	0.0218259		|										|	Relative Pressure (p/p°)	Statistical Thickness (nm)	Quantity Adsorbed (cm³/g STP)	Fitted	|					|	41.4 - 27.7	31.8125	0.000559224	0.0037716	0.070315	0.215286	|	5.2699	0.00743493
				|	0.551386	414.195	12.6083	04:27		|	0.551386	12.6083	0.396216	13.5601	|	0.202118	10.3922	0.0243759		|										|	0.0596993	0.333475	7.58931		|					|	27.7 - 21.0	23.3732	0.0004227	0.0041943	0.0723392	0.287625	|	4.63977	0.00806457
				|	0.601827	452.08	12.845	04:29		|	0.601827	12.845	0.348872	13.3244	|	0.249879	10.8016	0.0308396		|										|	0.0863984	0.357032	8.77262	*	|					|	21.0 - 16.7	18.3415	0.000372921	0.00456722	0.0813281	0.368953	|	4.13104	0.00877566
				|	0.651606	489.468	13.075	04:31		|	0.651606	13.075	0.300465	13.0882	|					|										|	0.102668	0.369882	9.03275	*	|					|	16.7 - 14.2	15.2315	0.000314073	0.0048813	0.0824798	0.451433	|	3.69972	0.00955196
Pore Volume				|	0.702361	527.591	13.2598	04:32		|	0.702361	13.2598	0.249985	12.8087	|					|										|	0.121688	0.384001	9.39297	*	|					|	14.2 - 11.7	12.7112	0.000366061	0.00524736	0.115193	0.566627	|	3.3349	0.0104237
				|	0.751513	564.505	13.4566	04:34		|	0.751513	13.4566	0.199717	12.4827	|															|	0.14179	0.398187	9.68466	*	|					|	11.7 - 10.7	11.1372	0.000279762	0.00552712	0.100478	0.667104	|	3.00905	0.0114135
Single point adsorption total pore volume of pores				|	0.802235	602.602	13.6804	04:35		|	0.802235	13.6804	0.150196	12.0632	|															|	0.161629	0.411676	9.95629	*	|					|	10.7 - 8.5	9.31159	0.000468128	0.00599525	0.201095	0.868199	|	2.73833	0.0125011
less than 387.4646 nm width at p/p° = 0.995002092:	0.026023 cm³/g			|	0.821	616.695	13.8136	04:36		|	0.821	13.8136	0.10009	11.5355	|															|	0.181812	0.425042	10.1811	*	|					|	8.5 - 7.1	7.66246	0.000432257	0.0064275	0.225649	1.09385	|	2.45959	0.0138563
				|	0.852679	640.483	13.9977	04:38		|	0.852679	13.9977			|															|	0.202118	0.438254	10.3922	*	|					|	7.1 - 6.1	6.48198	0.000423699	0.0068512	0.261463	1.35531	|	2.22701	0.0154121
t-Plot micropore volume:	0.003489 cm³/g			|	0.87568	657.756	14.1598	04:39		|	0.87568	14.1598			|															|	0.249879	0.468908	10.8016	*	|					|	6.1 - 5.3	5.59741	0.000583725	0.00743493	0.41714	1.77245	|	2.13111	0.01625
				|	0.901645	677.256	14.3585	04:40		|	0.901645	14.3585			|															|	0.303259	0.503345	11.1837		|					|	5.3 - 4.6	4.90616	0.000629638	0.00806457	0.513345	2.2858	|	2.03665	0.0171585
BJH Adsorption cumulative volume of pores				|	0.926221	695.712	14.5906	04:41		|	0.926221	14.5906			|															|	0.350485	0.534697	11.5026		|					|	4.6 - 4.1	4.34894	0.000711098	0.00877566	0.654043	2.93984	|	1.94391	0.0183376
between 1.7000 nm and 300.0000 nm width:	0.022377 cm³/g			|	0.951214	714.477	14.9068	04:43		|	0.951214	14.9068			|															|	0.401322	0.570057	11.8089		|					|	4.1 - 3.7	3.88552	0.000776296	0.00955196	0.799167	3.73901	|	1.8491	0.0196068
				|	0.975347	732.595	15.4828	04:45		|	0.975347	15.4828			|															|	0.451094	0.606974	12.091		|					|	3.7 - 3.3	3.49312	0.000871708	0.0104237	0.998199	4.7372	|	1.75744	0.0213183
BJH Desorption cumulative volume of pores				|	0.981357	737.106	15.7635	04:46		|	0.981357	15.7635			|															|	0.50153	0.647483	12.3554		|					|	3.3 - 3.0	3.15022	0.000989825	0.0114135	1.25683	5.99404	|	1.67633	0.0223766
between 1.7000 nm and 300.0000 nm width:	0.015171 cm³/g			|	0.991262	744.537	16.3607	04:48		|	0.991262	16.3607			|															|	0.551386	0.691534	12.6083		|					|	3.0 - 2.7	2.85682	0.00108759	0.0125011	1.5228	7.51684	|
				|	0.995002	747.338	16.8236	04:50		|	0.995002	16.8236			|															|	0.601827	0.74138	12.845		|					|	2.7 - 2.5	2.57884	0.00135521	0.0138563	2.10203	9.61887	|
				|	0.975264	732.508	16.376	04:51		|					|															|	0.651606	0.797412	13.075		|					|	2.5 - 2.2	2.32745	0.00155586	0.0154121	2.67394	12.2928	|
				|	0.957375	719.064	15.9821	04:53		|																				|	0.702361	0.863929	13.2598		|					|	2.2 - 2.1	2.17611	0.000837878	0.01625	1.54014	13.8329	|
Pore Size				|	0.934542	701.911	15.678	04:54		|																				|	0.751513	0.94079	13.4566		|					|	2.1 - 2.0	2.08086	0.000908456	0.0171585	1.74631	15.5793	|
				|	0.899246	675.397	15.386	04:55		|																				|	0.802235	1.03858	13.6804		|					|	2.0 - 1.9	1.9872	0.00117914	0.0183376	2.37347	17.9527	|
Adsorption average pore width (4V/A by BET):	2.84265 nm			|	0.849147	637.765	15.1432	04:56		|																				|					|					|	1.9 - 1.8	1.89309	0.00126921	0.0196068	2.68178	20.6345	|
				|	0.799397	600.393	14.98	04:58		|																				|					|					|	1.8 - 1.8	1.79987	0.00171145	0.0213183	3.80349	24.438	|
BJH Adsorption average pore width (4V/A):	3.3264 nm			|	0.748984	562.528	14.8588	04:59		|																				|					|					|	1.8 - 1.7	1.71406	0.00105827	0.0223766	2.46962	26.9076	|
				|	0.698933	524.933	14.7592	05:00		|																														|							|
BJH Desorption average pore width (4V/A):	3.3094 nm			|	0.648867	487.329	14.6698	05:01		|																														|							|
				|	0.599009	449.878	14.5822	05:03		|
				|	0.549112	412.401	14.4946	05:04		|
				|	0.499228	374.935	14.397	05:05		|
				|	0.451793	339.304	13.9778	05:08		|
				|	0.396216	297.561	13.5601	05:10		|
				|	0.348872	262.002	13.3244	05:12		|
				|	0.300465	225.647	13.0882	05:14		|
				|	0.249985	187.734	12.8087	05:16		|
				|	0.199717	149.981	12.4827	05:19		|
				|	0.150196	112.789	12.0632	05:25		|
				|				05:28	750.932	|
				|	0.10009	75.1604	11.5355	05:35		|
				|						|
				|						|
[truncated: 102 more columns]

## Sheet: LY
Silica Alumina iso N2@77 K, 004/16821/00				|	Silica Alumina iso N2@77 K, 004/16821/00					|	Silica Alumina iso N2@77 K, 004/16821/00				|	Silica Alumina iso N2@77 K, 004/16821/00				|	Silica Alumina iso N2@77 K, 004/16821/00				|	Silica Alumina iso N2@77 K, 004/16821/00				|	Silica Alumina iso N2@77 K, 004/16821/00				|	Silica Alumina iso N2@77 K, 004/16821/00				|	Silica Alumina iso N2@77 K, 004/16821/00						|	Silica Alumina iso N2@77 K, 004/16821/00
ASAP 2020 V4.00	Unit 1	Serial #: 1469	Page 1	|	ASAP 2020 V4.00	Unit 1	Serial #: 1469	Page 1		|	ASAP 2020 V4.00	Unit 1	Serial #: 1469	Page 1	|	ASAP 2020 V4.00	Unit 1	Serial #: 1469	Page 1	|	ASAP 2020 V4.00	Unit 1	Serial #: 1469	Page 1	|	ASAP 2020 V4.00	Unit 1	Serial #: 1469	Page 1	|	ASAP 2020 V4.00	Unit 1	Serial #: 1469	Page 1	|	ASAP 2020 V4.00	Unit 1	Serial #: 1469	Page 1	|	ASAP 2020 V4.00	Unit 1	Serial #: 1469	Page 1			|	ASAP 2020 V4.00	Unit 1
				|						|					|					|					|					|					|					|							|
				|						|					|					|					|					|					|					|							|
Sample:	Iso, N2@77K, 004/16821/00			|	Sample:	Iso, N2@77K, 004/16821/00				|	Sample:	Iso, N2@77K, 004/16821/00			|	Sample:	Iso, N2@77K, 004/16821/00			|	Sample:	Iso, N2@77K, 004/16821/00			|	Sample:	Iso, N2@77K, 004/16821/00			|	Sample:	Iso, N2@77K, 004/16821/00			|	Sample:	Iso, N2@77K, 004/16821/00			|	Sample:	Iso, N2@77K, 004/16821/00					|	Sample:	Iso, N2@77K, 004/16821/00
Operator:	yutingxu			|	Operator:	yutingxu				|	Operator:	yutingxu			|	Operator:	yutingxu			|	Operator:	yutingxu			|	Operator:	yutingxu			|	Operator:	yutingxu			|	Operator:	yutingxu			|	Operator:	yutingxu					|	Operator:	yutingxu
Submitter:	qiaowendong			|	Submitter:	qiaowendong				|	Submitter:	qiaowendong			|	Submitter:	qiaowendong			|	Submitter:	qiaowendong			|	Submitter:	qiaowendong			|	Submitter:	qiaowendong			|	Submitter:	qiaowendong			|	Submitter:	qiaowendong					|	Submitter:	qiaowendong
File:	C:\2020\DATA\LY.SMP			|	File:	C:\2020\DATA\LY.SMP				|	File:	C:\2020\DATA\LY.SMP			|	File:	C:\2020\DATA\LY.SMP			|	File:	C:\2020\DATA\LY.SMP			|	File:	C:\2020\DATA\LY.SMP			|	File:	C:\2020\DATA\LY.SMP			|	File:	C:\2020\DATA\LY.SMP			|	File:	C:\2020\DATA\LY.SMP					|	File:	C:\2020\DATA\LY.SMP
				|						|					|					|					|					|					|					|							|
				|						|					|					|					|					|					|					|							|
Started:	6/15/2015 5:53:49PM	Analysis Adsorptive:	N2	|	Started:	6/15/2015 5:53:49PM	Analysis Adsorptive:	N2		|	Started:	6/15/2015 5:53:49PM	Analysis Adsorptive:	N2	|	Started:	6/15/2015 5:53:49PM	Analysis Adsorptive:	N2	|	Started:	6/15/2015 5:53:49PM	Analysis Adsorptive:	N2	|	Started:	6/15/2015 5:53:49PM	Analysis Adsorptive:	N2	|	Started:	6/15/2015 5:53:49PM	Analysis Adsorptive:	N2	|	Started:	6/15/2015 5:53:49PM	Analysis Adsorptive:	N2	|	Started:	6/15/2015 5:53:49PM	Analysis Adsorptive:	N2			|	Started:	6/15/2015 5:53:49PM
Completed:		Analysis Bath Temp.:	-195.898 °C	|	Completed:		Analysis Bath Temp.:	-195.898 °C		|	Completed:		Analysis Bath Temp.:	-195.898 °C	|	Completed:		Analysis Bath Temp.:	-195.898 °C	|	Completed:		Analysis Bath Temp.:	-195.898 °C	|	Completed:		Analysis Bath Temp.:	-195.898 °C	|	Completed:		Analysis Bath Temp.:	-195.898 °C	|	Completed:		Analysis Bath Temp.:	-195.898 °C	|	Completed:		Analysis Bath Temp.:	-195.898 °C			|	Completed:
Report Time:	6/15/2015 8:54:20PM	Thermal Correction:	No	|	Report Time:	6/15/2015 8:54:20PM	Thermal Correction:	No		|	Report Time:	6/15/2015 8:54:20PM	Thermal Correction:	No	|	Report Time:	6/15/2015 8:54:20PM	Thermal Correction:	No	|	Report Time:	6/15/2015 8:54:20PM	Thermal Correction:	No	|	Report Time:	6/15/2015 8:54:20PM	Thermal Correction:	No	|	Report Time:	6/15/2015 8:54:20PM	Thermal Correction:	No	|	Report Time:	6/15/2015 8:54:20PM	Thermal Correction:	No	|	Report Time:	6/15/2015 8:54:20PM	Thermal Correction:	No			|	Report Time:	6/15/2015 8:54:20PM
Sample Mass:	0.7731 g	Warm Free Space:	27.0412 cm³ Measured	|	Sample Mass:	0.7731 g	Warm Free Space:	27.0412 cm³ Measured		|	Sample Mass:	0.7731 g	Warm Free Space:	27.0412 cm³ Measured	|	Sample Mass:	0.7731 g	Warm Free Space:	27.0412 cm³ Measured	|	Sample Mass:	0.7731 g	Warm Free Space:	27.0412 cm³ Measured	|	Sample Mass:	0.7731 g	Warm Free Space:	27.0412 cm³ Measured	|	Sample Mass:	0.7731 g	Warm Free Space:	27.0412 cm³ Measured	|	Sample Mass:	0.7731 g	Warm Free Space:	27.0412 cm³ Measured	|	Sample Mass:	0.7731 g	Warm Free Space:	27.0412 cm³ Measured			|	Sample Mass:	0.7731 g
Cold Free Space:	83.4690 cm³	Equilibration Interval:	6 s	|	Cold Free Space:	83.4690 cm³	Equilibration Interval:	6 s		|	Cold Free Space:	83.4690 cm³	Equilibration Interval:	6 s	|	Cold Free Space:	83.4690 cm³	Equilibration Interval:	6 s	|	Cold Free Space:	83.4690 cm³	Equilibration Interval:	6 s	|	Cold Free Space:	83.4690 cm³	Equilibration Interval:	6 s	|	Cold Free Space:	83.4690 cm³	Equilibration Interval:	6 s	|	Cold Free Space:	83.4690 cm³	Equilibration Interval:	6 s	|	Cold Free Space:	83.4690 cm³	Equilibration Interval:	6 s			|	Cold Free Space:	83.4690 cm³
Ambient Temperature:	22.00 °C	Low Pressure Dose:	None	|	Ambient Temperature:	22.00 °C	Low Pressure Dose:	None		|	Ambient Temperature:	22.00 °C	Low Pressure Dose:	None	|	Ambient Temperature:	22.00 °C	Low Pressure Dose:	None	|	Ambient Temperature:	22.00 °C	Low Pressure Dose:	None	|	Ambient Temperature:	22.00 °C	Low Pressure Dose:	None	|	Ambient Temperature:	22.00 °C	Low Pressure Dose:	None	|	Ambient Temperature:	22.00 °C	Low Pressure Dose:	None	|	Ambient Temperature:	22.00 °C	Low Pressure Dose:	None			|	Ambient Temperature:	22.00 °C
Automatic Degas:	Yes			|	Automatic Degas:	Yes				|	Automatic Degas:	Yes			|	Automatic Degas:	Yes			|	Automatic Degas:	Yes			|	Automatic Degas:	Yes			|	Automatic Degas:	Yes			|	Automatic Degas:	Yes			|	Automatic Degas:	Yes					|	Automatic Degas:	Yes
				|						|					|					|					|					|					|					|							|
				|						|					|					|					|					|					|					|							|
Comments: Use sample tube with isothermal jacket and filler rod. Follow the instructions on the Silica-Alumina sample data sheet for sample preparation and special instructions. Be sure to use specifications for the current lot.				|	Comments: Use sample tube with isothermal jacket and filler rod. Follow the instructions on the Silica-Alumina sample data sheet for sample preparation and special instructions. Be sure to use specifications for the current lot.					|	Comments: Use sample tube with isothermal jacket and filler rod. Follow the instructions on the Silica-Alumina sample data sheet for sample preparation and special instructions. Be sure to use specifications for the current lot.				|	Comments: Use sample tube with isothermal jacket and filler rod. Follow the instructions on the Silica-Alumina sample data sheet for sample preparation and special instructions. Be sure to use specifications for the current lot.				|	Comments: Use sample tube with isothermal jacket and filler rod. Follow the instructions on the Silica-Alumina sample data sheet for sample preparation and special instructions. Be sure to use specifications for the current lot.				|	Comments: Use sample tube with isothermal jacket and filler rod. Follow the instructions on the Silica-Alumina sample data sheet for sample preparation and special instructions. Be sure to use specifications for the current lot.				|	Comments: Use sample tube with isothermal jacket and filler rod. Follow the instructions on the Silica-Alumina sample data sheet for sample preparation and special instructions. Be sure to use specifications for the current lot.				|	Comments: Use sample tube with isothermal jacket and filler rod. Follow the instructions on the Silica-Alumina sample data sheet for sample preparation and special instructions. Be sure to use specifications for the current lot.				|	Comments: Use sample tube with isothermal jacket and filler rod. Follow the instructions on the Silica-Alumina sample data sheet for sample preparation and special instructions. Be sure to use specifications for the current lot.						|	Comments: Use sample tube with isothermal jacket and filler rod. Follow the instructions on the Silica-Alumina sample data sheet for sample preparation and special instructions. Be sure to use specifications for the current lot.
Notes:				|	Notes:					|	Notes:				|	Notes:				|	Notes:				|	Notes:				|	Notes:				|	Notes:				|	Notes:						|	Notes:
				|						|					|					|					|					|					|					|							|
				|						|					|					|					|					|					|					|							|
				|						|					|					|					|					|					|					|							|
				|						|					|					|					|					|					|					|							|
Summary Report				|	Isotherm Tabular Report					|	Isotherm Linear Plot				|	BET Surface Area Report				|	BET Surface Area Plot				|	Langmuir Reports				|	t-Plot Report				|	t-Plot				|	BJH Adsorption Pore Distribution Report						|	BJH Adsorption Cumulative Pore Volume (Larger)
				|						|					|					|					|					|					|	Harkins and Jura				|							|	Halsey : Standard
				|	Relative Pressure (p/p°)	Absolute Pressure (mmHg)	Quantity Adsorbed (cm³/g STP)	Elapsed Time (h:min)	Saturation Pressure (mmHg)	|					|	BET Surface Area:	0.3937 ± 0.0036 m²/g			|					|	Primary Data				|	Micropore Volume:	-0.000036 cm³/g			|					|	Standard						|
				|				01:28	751.074	|	Iso, N2@77K, 004/16821/00 - Adsorption		Iso, N2@77K, 004/16821/00 - Desorption		|	Slope:	10.810345 ± 0.099108 g/cm³ STP			|	Iso, N2@77K, 004/16821/00				|	4052- Fewer than two points are selected for this report.				|	Micropore Area:	*			|	Iso, N2@77K, 004/16821/00				|	Halsey						|	Iso, N2@77K, 004/16821/00
Surface Area				|	0.0692446	52.0078	0.0736212	01:36		|	Relative Pressure (p/p°)	Quantity Adsorbed (cm³/g STP)	Relative Pressure (p/p°)	Quantity Adsorbed (cm³/g STP)	|	Y-Intercept:	0.248007 ± 0.015367 g/cm³ STP			|	Relative Pressure (p/p°)	1/[Q(p°/p - 1)]			|	Primary Data				|	External Surface Area:	0.4507 m²/g			|	Thickness (nm)	Quantity Adsorbed (cm³/g STP)			|	t = 3.54 [ -5 / ln(p/p°) ] ^ 0.333						|	Pore Width (nm)	Pore Volume (cm³/g)
				|	0.0800016	60.0872	0.0784623	01:38		|	0.0692446	0.0736212	0.994933	0.949763	|	C:	44.588888			|	0.0692446	1.01052			|	4052- Fewer than two points are selected for this report.				|	Slope:	0.291360 ± 0.008357 cm³/g·nm STP			|	0.35172	0.0784623			|							|	205.108	0.000321903
Single point surface area at p/p° = 0.250405689:	0.3664 m²/g			|	0.100272	75.3116	0.0836823	01:40		|	0.0800016	0.0784623	0.9731	0.532426	|	Qm:	0.0904 cm³/g STP			|	0.0800016	1.10828			|					|	Y-Intercept:	-0.023441 ± 0.003399 cm³/g STP			|	0.368041	0.0836823			|							|	101.546	0.000663138
				|	0.120284	90.3425	0.0882398	01:41		|	0.100272	0.0836823	0.954449	0.348025	|	Correlation Coefficient:	0.9997060			|	0.100272	1.33179			|					|	Correlation Coefficient:	0.997541			|	0.382985	0.0882398			|	Width Range:	1.7000 nm to 300.0000 nm					|	82.0636	0.000784975
BET Surface Area:	0.3937 m²/g			|	0.140225	105.319	0.0916948	01:43		|	0.120284	0.0882398	0.931531	0.284405	|	Molecular Cross-Sectional Area:	0.1620 nm²			|	0.120284	1.54954			|					|	Surface Area Correction Factor:	1.000			|	0.397104	0.0916948			|	Adsorbate Property Factor:	0.95300 nm					|	41.3754	0.00114949
				|	0.160238	120.351	0.0971625	01:44		|	0.140225	0.0916948	0.899175	0.234414	|					|	0.140225	1.77867			|					|	Density Conversion Factor:	0.0015468			|	0.410743	0.0971625			|	Density Conversion Factor:	0.0015468					|	27.6646	0.00124358
t-Plot External Surface Area:	0.4507 m²/g			|	0.18022	135.359	0.101428	01:46		|	0.160238	0.0971625	0.84803	0.201606	|					|	0.160238	1.96387			|					|	Total Surface Area (BET):	0.3937 m²/g			|	0.423998	0.101428			|	Fraction of Pores Open at Both Ends:	0.00					|	20.8852	0.0013016
				|	0.200332	150.465	0.103801	01:47		|	0.18022	0.101428	0.798316	0.181641	|	Relative Pressure (p/p°)	Quantity Adsorbed (cm³/g STP)	1/[Q(p°/p - 1)]		|	0.18022	2.16743			|					|	Thickness Range:	0.35000 nm to 0.50000 nm			|	0.437099	0.103801			|							|	16.7806	0.00133113
BJH Adsorption cumulative surface area of pores				|	0.250406	188.073	0.112281	01:49		|	0.200332	0.103801	0.748248	0.170283	|	0.0692446	0.0736212	1.01052		|	0.200332	2.41347			|					|	Thickness Equation:	Harkins and Jura			|	0.469246	0.112281			|							|	14.0653	0.00135172
between 1.7000 nm and 300.0000 nm width:	0.222 m²/g			|	0.300412	225.632	0.117358	01:50		|	0.250406	0.112281	0.698377	0.165954	|	0.0800016	0.0784623	1.10828		|	0.250406	2.97517			|					|					|					|	Pore Width Range (nm)	Average Width (nm)	Incremental Pore Volume (cm³/g)	Cumulative Pore Volume (cm³/g)	Incremental Pore Area (m²/g)	Cumulative Pore Area (m²/g)	|	11.7367	0.00136556
				|	0.350583	263.314	0.122048	01:52		|	0.300412	0.117358	0.648576	0.15985	|	0.100272	0.0836823	1.33179		|					|					|					|					|	382.2 - 205.1	244.173	0.000321903	0.000321903	0.00527336	0.00527336	|	10.6323	0.00137092
BJH Desorption cumulative surface area of pores				|	0.40114	301.286	0.123578	01:53		|	0.350583	0.122048	0.598569	0.153019	|	0.120284	0.0882398	1.54954		|										|	t = [ 13.99 / ( 0.034 - log(p/p°) ) ] ^ 0.5				|					|	205.1 - 101.5	121.433	0.000341235	0.000663138	0.0112402	0.0165136	|	8.52279	0.00137243
between 1.7000 nm and 300.0000 nm width:	0.5530 m²/g			|	0.45116	338.855	0.125723	01:55		|	0.40114	0.123578	0.548822	0.146895	|	0.140225	0.0916948	1.77867		|										|					|					|	101.5 - 82.1	89.7016	0.000121836	0.000784975	0.00543296	0.0219466	|	1.93657	0.00139482
				|	0.501343	376.546	0.127023	01:56		|	0.45116	0.125723	0.498917	0.139792	|	0.160238	0.0971625	1.96387		|										|					|					|	82.1 - 41.4	49.2644	0.000364515	0.00114949	0.0295967	0.0515432	|	1.84241	0.00141117
				|	0.55147	414.195	0.126335	01:58		|	0.501343	0.127023	0.448689	0.116086	|	0.18022	0.101428	2.16743		|										|	Relative Pressure (p/p°)	Statistical Thickness (nm)	Quantity Adsorbed (cm³/g STP)	Fitted	|					|	41.4 - 27.7	31.764	9.40926e-05	0.00124358	0.0118489	0.0633922	|	1.74569	0.00143441
				|	0.601533	451.796	0.124861	01:59		|	0.55147	0.126335	0.39849	0.108418	|	0.200332	0.103801	2.41347		|										|	0.0692446	0.342355	0.0736212		|					|	27.7 - 20.9	23.2816	5.80182e-05	0.0013016	0.00996806	0.0733602	|
Pore Volume				|	0.651679	489.459	0.122205	02:01		|	0.601533	0.124861	0.348967	0.103058	|	0.250406	0.112281	2.97517		|										|	0.0800016	0.35172	0.0784623	*	|					|	20.9 - 16.8	18.3535	2.95288e-05	0.00133113	0.00643558	0.0797958	|
				|	0.701686	527.019	0.12222	02:02		|	0.651679	0.122205	0.29913	0.0980803	|					|										|	0.100272	0.368041	0.0836823	*	|					|	16.8 - 14.1	15.1625	2.0587e-05	0.00135172	0.00543104	0.0852268	|
Single point adsorption total pore volume of pores				|	0.751931	564.756	0.120436	02:04		|	0.701686	0.12222	0.249323	0.0912313	|					|										|	0.120284	0.382985	0.0882398	*	|					|	14.1 - 11.7	12.6694	1.38421e-05	0.00136556	0.00437024	0.0895971	|
less than 382.2291 nm width at p/p° = 0.994932958:	0.001469 cm³/g			|	0.801859	602.256	0.125598	02:05		|	0.751931	0.120436	0.199422	0.0844839	|															|	0.140225	0.397104	0.0916948	*	|					|	11.7 - 10.6	11.1233	5.36174e-06	0.00137092	0.00192811	0.0915252	|
				|	0.820927	616.577	0.129992	02:07		|	0.801859	0.125598	0.149635	0.0769516	|															|	0.160238	0.410743	0.0971625	*	|					|	10.6 - 8.5	9.31705	1.50619e-06	0.00137243	0.000646636	0.0921718	|
t-Plot micropore volume:	-0.000036 cm³/g			|	0.851335	639.416	0.139961	02:08		|	0.820927	0.129992	0.0851833	0.0560623	|															|	0.18022	0.423998	0.101428	*	|					|	8.5 - 1.9	2.09208	2.23886e-05	0.00139482	0.0428064	0.134978	|
				|	0.876085	658.005	0.153214	02:10		|	0.851335	0.139961			|															|	0.200332	0.437099	0.103801	*	|					|	1.9 - 1.8	1.88611	1.63565e-05	0.00141117	0.0346883	0.169666	|
BJH Adsorption cumulative volume of pores				|	0.901162	676.84	0.171976	02:11		|	0.876085	0.153214			|															|	0.250406	0.469246	0.112281	*	|					|	1.8 - 1.7	1.79025	2.32362e-05	0.00143441	0.0519174	0.221584	|
between 1.7000 nm and 300.0000 nm width:	0.001434 cm³/g			|	0.926082	695.557	0.2067	02:13		|	0.901162	0.171976			|															|	0.300412	0.501488	0.117358		|					|							|
				|	0.951198	714.42	0.263557	02:14		|	0.926082	0.2067			|															|	0.350583	0.534763	0.122048		|					|							|
BJH Desorption cumulative volume of pores				|	0.97583	732.921	0.473105	02:16		|	0.951198	0.263557			|															|	0.40114	0.569927	0.123578		|
between 1.7000 nm and 300.0000 nm width:	0.001603 cm³/g			|	0.980556	736.47	0.546152	02:17		|	0.97583	0.473105			|															|	0.45116	0.607024	0.125723		|
				|	0.990488	743.93	0.751821	02:19		|	0.980556	0.546152			|															|	0.501343	0.647327	0.127023		|
				|	0.994933	747.269	0.949763	02:21		|	0.990488	0.751821			|															|	0.55147	0.691611	0.126335		|
				|	0.9731	730.87	0.532426	02:23		|	0.994933	0.949763			|															|	0.601533	0.741071	0.124861		|
Pore Size				|	0.954449	716.862	0.348025	02:24		|					|															|	0.651679	0.7975	0.122205		|
				|	0.931531	699.649	0.284405	02:26		|																				|	0.701686	0.862969	0.12222		|
Adsorption average pore width (4V/A by BET):	14.92765 nm			|	0.899175	675.348	0.234414	02:27		|																				|	0.751931	0.94151	0.120436		|
				|	0.84803	636.933	0.201606	02:29		|																				|	0.801859	1.03777	0.125598		|
BJH Adsorption average pore width (4V/A):	25.8937 nm			|	0.798316	599.595	0.181641	02:30		|																				|					|
				|	0.748248	561.99	0.170283	02:32		|																				|					|
BJH Desorption average pore width (4V/A):	11.5917 nm			|	0.698377	524.533	0.165954	02:33		|																				|	* The micropore area is not reported because either the micropore volume is negative or the calculated external surface area is larger than the total surface area.				|
				|	0.648576	487.129	0.15985	02:35		|																				|					|
				|	0.598569	449.57	0.153019	02:37		|
				|	0.548822	412.206	0.146895	02:38		|
				|	0.498917	374.724	0.139792	02:40		|
				|	0.448689	336.999	0.116086	02:41		|
				|	0.39849	299.296	0.108418	02:43		|
				|	0.348967	262.1	0.103058	02:45		|
				|	0.29913	224.669	0.0980803	02:47		|
				|	0.249323	187.26	0.0912313	02:49		|
				|	0.199422	149.781	0.0844839	02:50		|
				|	0.149635	112.387	0.0769516	02:52		|
				|	0.0851833	63.979	0.0560623	02:55		|
				|						|
				|						|
[truncated: 102 more columns]

## Sheet: PL
Silica Alumina iso N2@77 K, 004/16821/00				|	Silica Alumina iso N2@77 K, 004/16821/00					|	Silica Alumina iso N2@77 K, 004/16821/00				|	Silica Alumina iso N2@77 K, 004/16821/00				|	Silica Alumina iso N2@77 K, 004/16821/00				|	Silica Alumina iso N2@77 K, 004/16821/00						|	Silica Alumina iso N2@77 K, 004/16821/00				|	Silica Alumina iso N2@77 K, 004/16821/00				|	Silica Alumina iso N2@77 K, 004/16821/00				|	Silica Alumina iso N2@77 K, 004/16821/00
ASAP 2020 V4.00 (V4.00 G)	Unit 1	Serial #: 1469	Page 1	|	ASAP 2020 V4.00 (V4.00 G)	Unit 1	Serial #: 1469	Page 1		|	ASAP 2020 V4.00 (V4.00 G)	Unit 1	Serial #: 1469	Page 1	|	ASAP 2020 V4.00 (V4.00 G)	Unit 1	Serial #: 1469	Page 1	|	ASAP 2020 V4.00 (V4.00 G)	Unit 1	Serial #: 1469	Page 1	|	ASAP 2020 V4.00 (V4.00 G)	Unit 1	Serial #: 1469	Page 1			|	ASAP 2020 V4.00 (V4.00 G)	Unit 1	Serial #: 1469	Page 1	|	ASAP 2020 V4.00 (V4.00 G)	Unit 1	Serial #: 1469	Page 1	|	ASAP 2020 V4.00 (V4.00 G)	Unit 1	Serial #: 1469	Page 1	|	ASAP 2020 V4.00 (V4.00 G)	Unit 1
				|						|					|					|					|							|					|					|					|
				|						|					|					|					|							|					|					|					|
Sample:	Iso, N2@77K, 004/16821/00			|	Sample:	Iso, N2@77K, 004/16821/00				|	Sample:	Iso, N2@77K, 004/16821/00			|	Sample:	Iso, N2@77K, 004/16821/00			|	Sample:	Iso, N2@77K, 004/16821/00			|	Sample:	Iso, N2@77K, 004/16821/00					|	Sample:	Iso, N2@77K, 004/16821/00			|	Sample:	Iso, N2@77K, 004/16821/00			|	Sample:	Iso, N2@77K, 004/16821/00			|	Sample:	Iso, N2@77K, 004/16821/00
Operator:	yutingxu			|	Operator:	yutingxu				|	Operator:	yutingxu			|	Operator:	yutingxu			|	Operator:	yutingxu			|	Operator:	yutingxu					|	Operator:	yutingxu			|	Operator:	yutingxu			|	Operator:	yutingxu			|	Operator:	yutingxu
Submitter:	qiaowendong			|	Submitter:	qiaowendong				|	Submitter:	qiaowendong			|	Submitter:	qiaowendong			|	Submitter:	qiaowendong			|	Submitter:	qiaowendong					|	Submitter:	qiaowendong			|	Submitter:	qiaowendong			|	Submitter:	qiaowendong			|	Submitter:	qiaowendong
File:	C:\2020\DATA\PL-2.SMP			|	File:	C:\2020\DATA\PL-2.SMP				|	File:	C:\2020\DATA\PL-2.SMP			|	File:	C:\2020\DATA\PL-2.SMP			|	File:	C:\2020\DATA\PL-2.SMP			|	File:	C:\2020\DATA\PL-2.SMP					|	File:	C:\2020\DATA\PL-2.SMP			|	File:	C:\2020\DATA\PL-2.SMP			|	File:	C:\2020\DATA\PL-2.SMP			|	File:	C:\2020\DATA\PL-2.SMP
				|						|					|					|					|							|					|					|					|
				|						|					|					|					|							|					|					|					|
Started:	5/1/2015 6:02:13PM	Analysis Adsorptive:	N2	|	Started:	5/1/2015 6:02:13PM	Analysis Adsorptive:	N2		|	Started:	5/1/2015 6:02:13PM	Analysis Adsorptive:	N2	|	Started:	5/1/2015 6:02:13PM	Analysis Adsorptive:	N2	|	Started:	5/1/2015 6:02:13PM	Analysis Adsorptive:	N2	|	Started:	5/1/2015 6:02:13PM	Analysis Adsorptive:	N2			|	Started:	5/1/2015 6:02:13PM	Analysis Adsorptive:	N2	|	Started:	5/1/2015 6:02:13PM	Analysis Adsorptive:	N2	|	Started:	5/1/2015 6:02:13PM	Analysis Adsorptive:	N2	|	Started:	5/1/2015 6:02:13PM
Completed:	5/1/2015 10:03:12PM	Analysis Bath Temp.:	-195.797 °C	|	Completed:	5/1/2015 10:03:12PM	Analysis Bath Temp.:	-195.797 °C		|	Completed:	5/1/2015 10:03:12PM	Analysis Bath Temp.:	-195.797 °C	|	Completed:	5/1/2015 10:03:12PM	Analysis Bath Temp.:	-195.797 °C	|	Completed:	5/1/2015 10:03:12PM	Analysis Bath Temp.:	-195.797 °C	|	Completed:	5/1/2015 10:03:12PM	Analysis Bath Temp.:	-195.797 °C			|	Completed:	5/1/2015 10:03:12PM	Analysis Bath Temp.:	-195.797 °C	|	Completed:	5/1/2015 10:03:12PM	Analysis Bath Temp.:	-195.797 °C	|	Completed:	5/1/2015 10:03:12PM	Analysis Bath Temp.:	-195.797 °C	|	Completed:	5/1/2015 10:03:12PM
Report Time:	5/1/2015 10:03:12PM	Thermal Correction:	No	|	Report Time:	5/1/2015 10:03:12PM	Thermal Correction:	No		|	Report Time:	5/1/2015 10:03:12PM	Thermal Correction:	No	|	Report Time:	5/1/2015 10:03:12PM	Thermal Correction:	No	|	Report Time:	5/1/2015 10:03:12PM	Thermal Correction:	No	|	Report Time:	5/1/2015 10:03:12PM	Thermal Correction:	No			|	Report Time:	5/1/2015 10:03:12PM	Thermal Correction:	No	|	Report Time:	5/1/2015 10:03:12PM	Thermal Correction:	No	|	Report Time:	5/1/2015 10:03:12PM	Thermal Correction:	No	|	Report Time:	5/1/2015 10:03:12PM
Sample Mass:	0.8608 g	Warm Free Space:	26.9012 cm³ Measured	|	Sample Mass:	0.8608 g	Warm Free Space:	26.9012 cm³ Measured		|	Sample Mass:	0.8608 g	Warm Free Space:	26.9012 cm³ Measured	|	Sample Mass:	0.8608 g	Warm Free Space:	26.9012 cm³ Measured	|	Sample Mass:	0.8608 g	Warm Free Space:	26.9012 cm³ Measured	|	Sample Mass:	0.8608 g	Warm Free Space:	26.9012 cm³ Measured			|	Sample Mass:	0.8608 g	Warm Free Space:	26.9012 cm³ Measured	|	Sample Mass:	0.8608 g	Warm Free Space:	26.9012 cm³ Measured	|	Sample Mass:	0.8608 g	Warm Free Space:	26.9012 cm³ Measured	|	Sample Mass:	0.8608 g
Cold Free Space:	74.2840 cm³	Equilibration Interval:	10 s	|	Cold Free Space:	74.2840 cm³	Equilibration Interval:	10 s		|	Cold Free Space:	74.2840 cm³	Equilibration Interval:	10 s	|	Cold Free Space:	74.2840 cm³	Equilibration Interval:	10 s	|	Cold Free Space:	74.2840 cm³	Equilibration Interval:	10 s	|	Cold Free Space:	74.2840 cm³	Equilibration Interval:	10 s			|	Cold Free Space:	74.2840 cm³	Equilibration Interval:	10 s	|	Cold Free Space:	74.2840 cm³	Equilibration Interval:	10 s	|	Cold Free Space:	74.2840 cm³	Equilibration Interval:	10 s	|	Cold Free Space:	74.2840 cm³
Ambient Temperature:	22.00 °C	Low Pressure Dose:	None	|	Ambient Temperature:	22.00 °C	Low Pressure Dose:	None		|	Ambient Temperature:	22.00 °C	Low Pressure Dose:	None	|	Ambient Temperature:	22.00 °C	Low Pressure Dose:	None	|	Ambient Temperature:	22.00 °C	Low Pressure Dose:	None	|	Ambient Temperature:	22.00 °C	Low Pressure Dose:	None			|	Ambient Temperature:	22.00 °C	Low Pressure Dose:	None	|	Ambient Temperature:	22.00 °C	Low Pressure Dose:	None	|	Ambient Temperature:	22.00 °C	Low Pressure Dose:	None	|	Ambient Temperature:	22.00 °C
Automatic Degas:	Yes			|	Automatic Degas:	Yes				|	Automatic Degas:	Yes			|	Automatic Degas:	Yes			|	Automatic Degas:	Yes			|	Automatic Degas:	Yes					|	Automatic Degas:	Yes			|	Automatic Degas:	Yes			|	Automatic Degas:	Yes			|	Automatic Degas:	Yes
				|						|					|					|					|							|					|					|					|
				|						|					|					|					|							|					|					|					|
Comments: Use sample tube with isothermal jacket and filler rod. Follow the instructions on the Silica-Alumina sample data sheet for sample preparation and special instructions. Be sure to use specifications for the current lot.				|	Comments: Use sample tube with isothermal jacket and filler rod. Follow the instructions on the Silica-Alumina sample data sheet for sample preparation and special instructions. Be sure to use specifications for the current lot.					|	Comments: Use sample tube with isothermal jacket and filler rod. Follow the instructions on the Silica-Alumina sample data sheet for sample preparation and special instructions. Be sure to use specifications for the current lot.				|	Comments: Use sample tube with isothermal jacket and filler rod. Follow the instructions on the Silica-Alumina sample data sheet for sample preparation and special instructions. Be sure to use specifications for the current lot.				|	Comments: Use sample tube with isothermal jacket and filler rod. Follow the instructions on the Silica-Alumina sample data sheet for sample preparation and special instructions. Be sure to use specifications for the current lot.				|	Comments: Use sample tube with isothermal jacket and filler rod. Follow the instructions on the Silica-Alumina sample data sheet for sample preparation and special instructions. Be sure to use specifications for the current lot.						|	Comments: Use sample tube with isothermal jacket and filler rod. Follow the instructions on the Silica-Alumina sample data sheet for sample preparation and special instructions. Be sure to use specifications for the current lot.				|	Comments: Use sample tube with isothermal jacket and filler rod. Follow the instructions on the Silica-Alumina sample data sheet for sample preparation and special instructions. Be sure to use specifications for the current lot.				|	Comments: Use sample tube with isothermal jacket and filler rod. Follow the instructions on the Silica-Alumina sample data sheet for sample preparation and special instructions. Be sure to use specifications for the current lot.				|	Comments: Use sample tube with isothermal jacket and filler rod. Follow the instructions on the Silica-Alumina sample data sheet for sample preparation and special instructions. Be sure to use specifications for the current lot.
				|						|					|					|					|							|					|					|					|
				|						|					|					|					|							|					|					|					|
				|						|					|					|					|							|					|					|					|
				|						|					|					|					|							|					|					|					|
Summary Report				|	Isotherm Tabular Report					|	Isotherm Linear Plot				|	BET Surface Area Report				|	BET Surface Area Plot				|	BJH Adsorption Pore Distribution Report						|	BJH Adsorption Cumulative Pore Volume (Larger)				|	BJH Adsorption dV/dw Pore Volume				|	BJH Adsorption dV/dlog(w) Pore Volume				|	BJH Adsorption Cumulative Pore Area (Larger)
				|						|					|					|					|							|	Halsey : Standard				|	Halsey : Standard				|	Halsey : Standard				|	Halsey : Standard
				|	Relative Pressure (p/p°)	Absolute Pressure (mmHg)	Quantity Adsorbed (cm³/g STP)	Elapsed Time (h:min)	Saturation Pressure (mmHg)	|					|	BET Surface Area:	0.7851 ± 0.0044 m²/g			|					|	Standard						|					|					|					|
				|				01:36	759.875	|	Iso, N2@77K, 004/16821/00 - Adsorption		Iso, N2@77K, 004/16821/00 - Desorption		|	Slope:	4.876716 ± 0.030685 g/cm³ STP			|	Iso, N2@77K, 004/16821/00				|	Halsey						|	Iso, N2@77K, 004/16821/00				|	Iso, N2@77K, 004/16821/00				|	Iso, N2@77K, 004/16821/00				|	Iso, N2@77K, 004/16821/00
Surface Area				|	0.0690814	52.4956	0.0744342	01:45		|	Relative Pressure (p/p°)	Quantity Adsorbed (cm³/g STP)	Relative Pressure (p/p°)	Quantity Adsorbed (cm³/g STP)	|	Y-Intercept:	0.668010 ± 0.004758 g/cm³ STP			|	Relative Pressure (p/p°)	1/[Q(p°/p - 1)]			|	t = 3.54 [ -5 / ln(p/p°) ] ^ 0.333						|	Pore Width (nm)	Pore Volume (cm³/g)			|	Pore Width (nm)	Pore Volume (cm³/g·nm)			|	Pore Width (nm)	dV/dlog(w) Pore Volume (cm³/g·Å)			|	Pore Width (nm)	Pore Area (m²/g)
				|	0.079971	60.7714	0.0821996	01:47		|	0.0690814	0.0744342	0.994688	0.514243	|	C:	8.300364			|	0.0690814	0.996958			|							|	199.791	0.000115388			|	237.36	6.99284e-07			|	237.36	0.00044129			|	199.791	0.00194452
Single point surface area at p/p° = 0.250345624:	0.5773 m²/g			|	0.100254	76.1853	0.0956596	01:49		|	0.079971	0.0821996	0.972254	0.348871	|	Qm:	0.1804 cm³/g STP			|	0.079971	1.05745			|							|	99.5738	0.000241245			|	119.024	1.25584e-06			|	119.024	0.00041615			|	99.5738	0.00617414
				|	0.120316	91.4324	0.108595	01:52		|	0.100254	0.0956596	0.953752	0.297657	|	Correlation Coefficient:	0.9998615			|	0.100254	1.1648			|	Width Range:	1.7000 nm to 300.0000 nm					|	80.9932	0.000287265			|	88.3362	2.47679e-06			|	88.3362	0.000513067			|	80.9932	0.00825801
BET Surface Area:	0.7851 m²/g			|	0.140292	106.614	0.121022	01:54		|	0.120316	0.108595	0.93124	0.262705	|	Molecular Cross-Sectional Area:	0.1620 nm²			|	0.120316	1.25947			|	Adsorbate Property Factor:	0.95300 nm					|	41.0636	0.000409668			|	48.8756	3.06546e-06			|	48.8756	0.000414936			|	41.0636	0.0182755
				|	0.160195	121.741	0.131264	01:56		|	0.140292	0.121022	0.898485	0.234327	|					|	0.140292	1.3484			|	Density Conversion Factor:	0.0015468					|	27.5204	0.000457298			|	31.5832	3.51697e-06			|	31.5832	0.000274053			|	27.5204	0.0243079
t-Plot External Surface Area:	1.2514 m²/g			|	0.180319	137.035	0.142409	01:58		|	0.160195	0.131264	0.847673	0.226945	|					|	0.160195	1.4532			|	Fraction of Pores Open at Both Ends:	0.00					|	20.8066	0.0004829			|	23.1845	3.81332e-06			|	23.1845	0.000210796			|	20.8066	0.028725
				|	0.200336	152.249	0.152334	02:00		|	0.180319	0.142409	0.798191	0.21879	|	Relative Pressure (p/p°)	Quantity Adsorbed (cm³/g STP)	1/[Q(p°/p - 1)]		|	0.180319	1.54475			|							|	2.72406	0.000556735			|	2.87813	4.08317e-06			|	2.87813	8.36188e-05			|	2.72406	0.131339
BJH Adsorption cumulative surface area of pores				|	0.250346	190.258	0.176915	02:03		|	0.200336	0.152334	0.747991	0.216954	|	0.0690814	0.0744342	0.996958		|	0.200336	1.64458			|							|	2.46193	0.000646502			|	2.57514	0.000342453			|	2.57514	0.0020429			|	2.46193	0.270776
between 1.7000 nm and 300.0000 nm width:	0.983 m²/g			|	0.300641	228.483	0.197275	02:05		|	0.250346	0.176915	0.698231	0.215633	|	0.079971	0.0821996	1.05745		|	0.250346	1.88761			|	Pore Width Range (nm)	Average Width (nm)	Incremental Pore Volume (cm³/g)	Cumulative Pore Volume (cm³/g)	Incremental Pore Area (m²/g)	Cumulative Pore Area (m²/g)	|	2.21854	0.000758876			|	2.32286	0.000461716			|	2.32286	0.00248575			|	2.21854	0.464287
				|	0.350714	266.541	0.215124	02:07		|	0.300641	0.197275	0.648189	0.213819	|	0.100254	0.0956596	1.1648		|					|	364.8 - 199.8	237.36	0.000115388	0.000115388	0.00194452	0.00194452	|	2.1241	0.000802704			|	2.16845	0.000464083			|	2.16845	0.00231989			|	2.1241	0.545134
BJH Desorption cumulative surface area of pores				|	0.400921	304.701	0.230345	02:09		|	0.350714	0.215124	0.598418	0.207932	|	0.120316	0.108595	1.25947		|					|	199.8 - 99.6	119.024	0.000125857	0.000241245	0.00422962	0.00617414	|	2.02996	0.000853105			|	2.07402	0.000535354			|	2.07402	0.00255992			|	2.02996	0.642337
between 1.7000 nm and 300.0000 nm width:	1.0308 m²/g			|	0.451045	342.801	0.241267	02:12		|	0.400921	0.230345	0.54849	0.204779	|	0.140292	0.121022	1.3484		|					|	99.6 - 81.0	88.3362	4.60203e-05	0.000287265	0.00208387	0.00825801	|	1.93689	0.000897533			|	1.98031	0.000477358			|	1.98031	0.00217969			|	1.93689	0.732078
				|	0.501105	380.851	0.248138	02:14		|	0.451045	0.241267	0.498734	0.191273	|	0.160195	0.131264	1.4532		|					|	81.0 - 41.1	48.8756	0.000122403	0.000409668	0.0100175	0.0182755	|	1.84256	0.0009545			|	1.88633	0.000603936			|	1.88633	0.00262733			|	1.84256	0.852877
				|	0.551131	418.876	0.25467	02:16		|	0.501105	0.248138	0.448734	0.172126	|	0.180319	0.142409	1.54475		|					|	41.1 - 27.5	31.5832	4.76308e-05	0.000457298	0.00603242	0.0243079	|	1.7456	0.00101267			|	1.79026	0.000599871			|	1.79026	0.00247748			|	1.7456	0.982838
				|	0.601359	457.056	0.255543	02:18		|	0.551131	0.25467	0.398418	0.159748	|	0.200336	0.152334	1.64458		|					|	27.5 - 20.8	23.1845	2.56019e-05	0.0004829	0.00441708	0.028725	|					|					|					|
Pore Volume				|	0.651282	495.006	0.256253	02:21		|	0.601359	0.255543	0.348815	0.146792	|	0.250346	0.176915	1.88761		|					|	20.8 - 2.7	2.87813	7.38342e-05	0.000556735	0.102614	0.131339	|
				|	0.701513	533.19	0.252735	02:23		|	0.651282	0.256253	0.299028	0.131478	|					|					|	2.7 - 2.5	2.57514	8.97677e-05	0.000646502	0.139437	0.270776	|
Single point adsorption total pore volume of pores				|	0.751585	571.253	0.247096	02:25		|	0.701513	0.252735	0.249152	0.115353	|					|					|	2.5 - 2.2	2.32286	0.000112374	0.000758876	0.19351	0.464287	|
less than 364.8000 nm width at p/p° = 0.994688397:	0.000795 cm³/g			|	0.801699	609.349	0.23582	02:27		|	0.751585	0.247096	0.199845	0.0892208	|										|	2.2 - 2.1	2.16845	4.3828e-05	0.000802704	0.0808469	0.545134	|
				|	0.820654	623.766	0.231439	02:30		|	0.801699	0.23582	0.149969	0.0683078	|										|	2.1 - 2.0	2.07402	5.04002e-05	0.000853105	0.0972032	0.642337	|
t-Plot micropore volume:	-0.000312 cm³/g			|	0.850994	646.834	0.232935	02:32		|	0.820654	0.231439	0.102446	0.0398737	|										|	2.0 - 1.9	1.98031	4.44288e-05	0.000897533	0.0897413	0.732078	|
				|	0.875954	665.812	0.229838	02:34		|	0.850994	0.232935			|										|	1.9 - 1.8	1.88633	5.69666e-05	0.0009545	0.120799	0.852877	|
BJH Adsorption cumulative volume of pores				|	0.900777	684.687	0.22685	02:36		|	0.875954	0.229838			|										|	1.8 - 1.7	1.79026	5.81658e-05	0.00101267	0.129961	0.982838	|
between 1.7000 nm and 300.0000 nm width:	0.001013 cm³/g			|	0.925682	703.625	0.241837	02:38		|	0.900777	0.22685			|										|							|
				|	0.950816	722.741	0.26953	02:41		|	0.925682	0.241837			|										|							|
BJH Desorption cumulative volume of pores				|	0.975503	741.514	0.34006	02:43		|	0.950816	0.26953			|
between 1.7000 nm and 300.0000 nm width:	0.001129 cm³/g			|	0.980163	745.063	0.367596	02:45		|	0.975503	0.34006			|
				|	0.990231	752.724	0.443358	02:47		|	0.980163	0.367596			|
				|	0.994688	756.155	0.514243	02:58		|	0.990231	0.443358			|
				|	0.972254	739.108	0.348871	03:00		|	0.994688	0.514243			|
Pore Size				|	0.953752	725.05	0.297657	03:02		|					|
				|	0.93124	707.944	0.262705	03:04		|
Adsorption average pore width (4V/A by BET):	4.05260 nm			|	0.898485	683.053	0.234327	03:07		|
				|	0.847673	644.431	0.226945	03:09		|
BJH Adsorption average pore width (4V/A):	4.1214 nm			|	0.798191	606.82	0.21879	03:11		|
				|	0.747991	568.661	0.216954	03:13		|
BJH Desorption average pore width (4V/A):	4.3817 nm			|	0.698231	530.839	0.215633	03:16		|
				|	0.648189	492.798	0.213819	03:18		|
				|	0.598418	454.964	0.207932	03:20		|
				|	0.54849	417.009	0.204779	03:22		|
				|	0.498734	379.186	0.191273	03:25		|
				|	0.448734	341.175	0.172126	03:27		|
				|	0.398418	302.923	0.159748	03:29		|
				|	0.348815	265.212	0.146792	03:32		|
				|	0.299028	227.361	0.131478	03:34		|
				|	0.249152	189.441	0.115353	03:37		|
				|				03:39	760.352	|
				|	0.199845	151.953	0.0892208	03:41		|
				|	0.149969	114.029	0.0683078	03:44		|
				|	0.102446	77.8948	0.0398737	03:47		|
				|						|
				|						|
[truncated: 87 more columns]

## Sheet: SJZ
Silica Alumina iso N2@77 K, 004/16821/00				|	Silica Alumina iso N2@77 K, 004/16821/00					|	Silica Alumina iso N2@77 K, 004/16821/00				|	Silica Alumina iso N2@77 K, 004/16821/00				|	Silica Alumina iso N2@77 K, 004/16821/00				|	Silica Alumina iso N2@77 K, 004/16821/00				|	Silica Alumina iso N2@77 K, 004/16821/00				|	Silica Alumina iso N2@77 K, 004/16821/00				|	Silica Alumina iso N2@77 K, 004/16821/00						|	Silica Alumina iso N2@77 K, 004/16821/00
ASAP 2020 V4.00 (V4.00 G)	Unit 1	Serial #: 1469	Page 1	|	ASAP 2020 V4.00 (V4.00 G)	Unit 1	Serial #: 1469	Page 1		|	ASAP 2020 V4.00 (V4.00 G)	Unit 1	Serial #: 1469	Page 1	|	ASAP 2020 V4.00 (V4.00 G)	Unit 1	Serial #: 1469	Page 1	|	ASAP 2020 V4.00 (V4.00 G)	Unit 1	Serial #: 1469	Page 1	|	ASAP 2020 V4.00 (V4.00 G)	Unit 1	Serial #: 1469	Page 1	|	ASAP 2020 V4.00 (V4.00 G)	Unit 1	Serial #: 1469	Page 1	|	ASAP 2020 V4.00 (V4.00 G)	Unit 1	Serial #: 1469	Page 1	|	ASAP 2020 V4.00 (V4.00 G)	Unit 1	Serial #: 1469	Page 1			|	ASAP 2020 V4.00 (V4.00 G)	Unit 1
				|						|					|					|					|					|					|					|							|
				|						|					|					|					|					|					|					|							|
Sample:	Iso, N2@77K, 004/16821/00			|	Sample:	Iso, N2@77K, 004/16821/00				|	Sample:	Iso, N2@77K, 004/16821/00			|	Sample:	Iso, N2@77K, 004/16821/00			|	Sample:	Iso, N2@77K, 004/16821/00			|	Sample:	Iso, N2@77K, 004/16821/00			|	Sample:	Iso, N2@77K, 004/16821/00			|	Sample:	Iso, N2@77K, 004/16821/00			|	Sample:	Iso, N2@77K, 004/16821/00					|	Sample:	Iso, N2@77K, 004/16821/00
Operator:	yutingxu			|	Operator:	yutingxu				|	Operator:	yutingxu			|	Operator:	yutingxu			|	Operator:	yutingxu			|	Operator:	yutingxu			|	Operator:	yutingxu			|	Operator:	yutingxu			|	Operator:	yutingxu					|	Operator:	yutingxu
Submitter:	qiaowendong			|	Submitter:	qiaowendong				|	Submitter:	qiaowendong			|	Submitter:	qiaowendong			|	Submitter:	qiaowendong			|	Submitter:	qiaowendong			|	Submitter:	qiaowendong			|	Submitter:	qiaowendong			|	Submitter:	qiaowendong					|	Submitter:	qiaowendong
File:	C:\2020\DATA\Y-SJZ.SMP			|	File:	C:\2020\DATA\Y-SJZ.SMP				|	File:	C:\2020\DATA\Y-SJZ.SMP			|	File:	C:\2020\DATA\Y-SJZ.SMP			|	File:	C:\2020\DATA\Y-SJZ.SMP			|	File:	C:\2020\DATA\Y-SJZ.SMP			|	File:	C:\2020\DATA\Y-SJZ.SMP			|	File:	C:\2020\DATA\Y-SJZ.SMP			|	File:	C:\2020\DATA\Y-SJZ.SMP					|	File:	C:\2020\DATA\Y-SJZ.SMP
				|						|					|					|					|					|					|					|							|
				|						|					|					|					|					|					|					|							|
Started:	6/11/2015 6:12:58PM	Analysis Adsorptive:	N2	|	Started:	6/11/2015 6:12:58PM	Analysis Adsorptive:	N2		|	Started:	6/11/2015 6:12:58PM	Analysis Adsorptive:	N2	|	Started:	6/11/2015 6:12:58PM	Analysis Adsorptive:	N2	|	Started:	6/11/2015 6:12:58PM	Analysis Adsorptive:	N2	|	Started:	6/11/2015 6:12:58PM	Analysis Adsorptive:	N2	|	Started:	6/11/2015 6:12:58PM	Analysis Adsorptive:	N2	|	Started:	6/11/2015 6:12:58PM	Analysis Adsorptive:	N2	|	Started:	6/11/2015 6:12:58PM	Analysis Adsorptive:	N2			|	Started:	6/11/2015 6:12:58PM
Completed:	6/11/2015 9:32:40PM	Analysis Bath Temp.:	-195.952 °C	|	Completed:	6/11/2015 9:32:40PM	Analysis Bath Temp.:	-195.952 °C		|	Completed:	6/11/2015 9:32:40PM	Analysis Bath Temp.:	-195.952 °C	|	Completed:	6/11/2015 9:32:40PM	Analysis Bath Temp.:	-195.952 °C	|	Completed:	6/11/2015 9:32:40PM	Analysis Bath Temp.:	-195.952 °C	|	Completed:	6/11/2015 9:32:40PM	Analysis Bath Temp.:	-195.952 °C	|	Completed:	6/11/2015 9:32:40PM	Analysis Bath Temp.:	-195.952 °C	|	Completed:	6/11/2015 9:32:40PM	Analysis Bath Temp.:	-195.952 °C	|	Completed:	6/11/2015 9:32:40PM	Analysis Bath Temp.:	-195.952 °C			|	Completed:	6/11/2015 9:32:40PM
Report Time:	6/11/2015 9:32:40PM	Thermal Correction:	No	|	Report Time:	6/11/2015 9:32:40PM	Thermal Correction:	No		|	Report Time:	6/11/2015 9:32:40PM	Thermal Correction:	No	|	Report Time:	6/11/2015 9:32:40PM	Thermal Correction:	No	|	Report Time:	6/11/2015 9:32:40PM	Thermal Correction:	No	|	Report Time:	6/11/2015 9:32:40PM	Thermal Correction:	No	|	Report Time:	6/11/2015 9:32:40PM	Thermal Correction:	No	|	Report Time:	6/11/2015 9:32:40PM	Thermal Correction:	No	|	Report Time:	6/11/2015 9:32:40PM	Thermal Correction:	No			|	Report Time:	6/11/2015 9:32:40PM
Sample Mass:	0.5841 g	Warm Free Space:	26.7630 cm³ Measured	|	Sample Mass:	0.5841 g	Warm Free Space:	26.7630 cm³ Measured		|	Sample Mass:	0.5841 g	Warm Free Space:	26.7630 cm³ Measured	|	Sample Mass:	0.5841 g	Warm Free Space:	26.7630 cm³ Measured	|	Sample Mass:	0.5841 g	Warm Free Space:	26.7630 cm³ Measured	|	Sample Mass:	0.5841 g	Warm Free Space:	26.7630 cm³ Measured	|	Sample Mass:	0.5841 g	Warm Free Space:	26.7630 cm³ Measured	|	Sample Mass:	0.5841 g	Warm Free Space:	26.7630 cm³ Measured	|	Sample Mass:	0.5841 g	Warm Free Space:	26.7630 cm³ Measured			|	Sample Mass:	0.5841 g
Cold Free Space:	82.3106 cm³	Equilibration Interval:	8 s	|	Cold Free Space:	82.3106 cm³	Equilibration Interval:	8 s		|	Cold Free Space:	82.3106 cm³	Equilibration Interval:	8 s	|	Cold Free Space:	82.3106 cm³	Equilibration Interval:	8 s	|	Cold Free Space:	82.3106 cm³	Equilibration Interval:	8 s	|	Cold Free Space:	82.3106 cm³	Equilibration Interval:	8 s	|	Cold Free Space:	82.3106 cm³	Equilibration Interval:	8 s	|	Cold Free Space:	82.3106 cm³	Equilibration Interval:	8 s	|	Cold Free Space:	82.3106 cm³	Equilibration Interval:	8 s			|	Cold Free Space:	82.3106 cm³
Ambient Temperature:	22.00 °C	Low Pressure Dose:	None	|	Ambient Temperature:	22.00 °C	Low Pressure Dose:	None		|	Ambient Temperature:	22.00 °C	Low Pressure Dose:	None	|	Ambient Temperature:	22.00 °C	Low Pressure Dose:	None	|	Ambient Temperature:	22.00 °C	Low Pressure Dose:	None	|	Ambient Temperature:	22.00 °C	Low Pressure Dose:	None	|	Ambient Temperature:	22.00 °C	Low Pressure Dose:	None	|	Ambient Temperature:	22.00 °C	Low Pressure Dose:	None	|	Ambient Temperature:	22.00 °C	Low Pressure Dose:	None			|	Ambient Temperature:	22.00 °C
Automatic Degas:	Yes			|	Automatic Degas:	Yes				|	Automatic Degas:	Yes			|	Automatic Degas:	Yes			|	Automatic Degas:	Yes			|	Automatic Degas:	Yes			|	Automatic Degas:	Yes			|	Automatic Degas:	Yes			|	Automatic Degas:	Yes					|	Automatic Degas:	Yes
				|						|					|					|					|					|					|					|							|
				|						|					|					|					|					|					|					|							|
Comments: Use sample tube with isothermal jacket and filler rod. Follow the instructions on the Silica-Alumina sample data sheet for sample preparation and special instructions. Be sure to use specifications for the current lot.				|	Comments: Use sample tube with isothermal jacket and filler rod. Follow the instructions on the Silica-Alumina sample data sheet for sample preparation and special instructions. Be sure to use specifications for the current lot.					|	Comments: Use sample tube with isothermal jacket and filler rod. Follow the instructions on the Silica-Alumina sample data sheet for sample preparation and special instructions. Be sure to use specifications for the current lot.				|	Comments: Use sample tube with isothermal jacket and filler rod. Follow the instructions on the Silica-Alumina sample data sheet for sample preparation and special instructions. Be sure to use specifications for the current lot.				|	Comments: Use sample tube with isothermal jacket and filler rod. Follow the instructions on the Silica-Alumina sample data sheet for sample preparation and special instructions. Be sure to use specifications for the current lot.				|	Comments: Use sample tube with isothermal jacket and filler rod. Follow the instructions on the Silica-Alumina sample data sheet for sample preparation and special instructions. Be sure to use specifications for the current lot.				|	Comments: Use sample tube with isothermal jacket and filler rod. Follow the instructions on the Silica-Alumina sample data sheet for sample preparation and special instructions. Be sure to use specifications for the current lot.				|	Comments: Use sample tube with isothermal jacket and filler rod. Follow the instructions on the Silica-Alumina sample data sheet for sample preparation and special instructions. Be sure to use specifications for the current lot.				|	Comments: Use sample tube with isothermal jacket and filler rod. Follow the instructions on the Silica-Alumina sample data sheet for sample preparation and special instructions. Be sure to use specifications for the current lot.						|	Comments: Use sample tube with isothermal jacket and filler rod. Follow the instructions on the Silica-Alumina sample data sheet for sample preparation and special instructions. Be sure to use specifications for the current lot.
				|						|					|					|					|					|					|					|							|
				|						|					|					|					|					|					|					|							|
				|						|					|					|					|					|					|					|							|
				|						|					|					|					|					|					|					|							|
Summary Report				|	Isotherm Tabular Report					|	Isotherm Linear Plot				|	BET Surface Area Report				|	BET Surface Area Plot				|	Langmuir Reports				|	t-Plot Report				|	t-Plot				|	BJH Adsorption Pore Distribution Report						|	BJH Adsorption Cumulative Pore Volume (Larger)
				|						|					|					|					|					|					|	Harkins and Jura				|							|	Halsey : Standard
				|	Relative Pressure (p/p°)	Absolute Pressure (mmHg)	Quantity Adsorbed (cm³/g STP)	Elapsed Time (h:min)	Saturation Pressure (mmHg)	|					|	BET Surface Area:	1.5955 ± 0.0233 m²/g			|					|	Primary Data				|	Micropore Volume:	0.000155 cm³/g			|					|	Standard						|
				|				01:16	746.315	|	Iso, N2@77K, 004/16821/00 - Adsorption		Iso, N2@77K, 004/16821/00 - Desorption		|	Slope:	2.723004 ± 0.039452 g/cm³ STP			|	Iso, N2@77K, 004/16821/00				|	4052- Fewer than two points are selected for this report.				|	Micropore Area:	0.3352 m²/g			|	Iso, N2@77K, 004/16821/00				|	Halsey						|	Iso, N2@77K, 004/16821/00
Surface Area				|	0.0678038	50.603	0.368702	01:25		|	Relative Pressure (p/p°)	Quantity Adsorbed (cm³/g STP)	Relative Pressure (p/p°)	Quantity Adsorbed (cm³/g STP)	|	Y-Intercept:	0.005492 ± 0.006114 g/cm³ STP			|	Relative Pressure (p/p°)	1/[Q(p°/p - 1)]			|	Primary Data				|	External Surface Area:	1.2602 m²/g			|	Thickness (nm)	Quantity Adsorbed (cm³/g STP)			|	t = 3.54 [ -5 / ln(p/p°) ] ^ 0.333						|	Pore Width (nm)	Pore Volume (cm³/g)
				|	0.0799635	59.678	0.381097	01:27		|	0.0678038	0.368702	0.995206	1.3967	|	C:	496.801070			|	0.0678038	0.197275			|	4052- Fewer than two points are selected for this report.				|	Slope:	0.814722 ± 0.035896 cm³/g·nm STP			|	0.351687	0.381097			|							|	205.128	0.000257601
Single point surface area at p/p° = 0.250418928:	1.5605 m²/g			|	0.100214	74.7914	0.401253	01:28		|	0.0799635	0.381097	0.972269	1.0223	|	Qm:	0.3665 cm³/g STP			|	0.0799635	0.228061			|					|	Y-Intercept:	0.100484 ± 0.014599 cm³/g STP			|	0.367997	0.401253			|							|	101.06	0.000587193
				|	0.120304	89.785	0.413765	01:30		|	0.100214	0.401253	0.946673	0.875217	|	Correlation Coefficient:	0.9992661			|	0.100214	0.27757			|					|	Correlation Coefficient:	0.994227			|	0.383	0.413765			|	Width Range:	1.7000 nm to 300.0000 nm					|	82.6254	0.0007031
BET Surface Area:	1.5955 m²/g			|	0.14028	104.693	0.427407	01:32		|	0.120304	0.413765	0.881653	0.774494	|	Molecular Cross-Sectional Area:	0.1620 nm²			|	0.120304	0.330519			|					|	Surface Area Correction Factor:	1.000			|	0.397142	0.427407			|	Adsorbate Property Factor:	0.95300 nm					|	41.3561	0.00104711
				|	0.160159	119.529	0.437615	01:34		|	0.14028	0.427407	0.849428	0.748071	|					|	0.14028	0.381766			|					|	Density Conversion Factor:	0.0015468			|	0.41069	0.437615			|	Density Conversion Factor:	0.0015468					|	27.6577	0.00116538
t-Plot Micropore Area:	0.3352 m²/g			|	0.18029	134.553	0.447807	01:36		|	0.160159	0.437615	0.798238	0.722477	|					|	0.160159	0.435773			|					|	Total Surface Area (BET):	1.5955 m²/g			|	0.424044	0.447807			|	Fraction of Pores Open at Both Ends:	0.00					|	20.8951	0.00123593
				|	0.20025	149.45	0.4571	01:38		|	0.18029	0.447807	0.748317	0.705017	|	Relative Pressure (p/p°)	Quantity Adsorbed (cm³/g STP)	1/[Q(p°/p - 1)]		|	0.18029	0.491157			|					|	Thickness Range:	0.35000 nm to 0.50000 nm			|	0.437046	0.4571			|							|	16.7725	0.00127972
t-Plot External Surface Area:	1.2602 m²/g			|	0.250419	186.891	0.478231	01:39		|	0.20025	0.4571	0.698384	0.700788	|	0.0678038	0.368702	0.197275		|	0.20025	0.547782			|					|	Thickness Equation:	Harkins and Jura			|	0.469254	0.478231			|							|	14.0799	0.00131619
				|	0.30029	224.111	0.495679	01:41		|	0.250419	0.478231	0.648597	0.699478	|	0.0799635	0.381097	0.228061		|	0.250419	0.698571			|					|					|					|	Pore Width Range (nm)	Average Width (nm)	Incremental Pore Volume (cm³/g)	Cumulative Pore Volume (cm³/g)	Incremental Pore Area (m²/g)	Cumulative Pore Area (m²/g)	|	11.7404	0.00134062
BJH Adsorption cumulative surface area of pores				|	0.35035	261.472	0.508622	01:43		|	0.30029	0.495679	0.598697	0.685541	|	0.100214	0.401253	0.27757		|					|					|					|					|	403.7 - 205.1	245.277	0.000257601	0.000257601	0.00420099	0.00420099	|	10.6336	0.00136794
between 1.7000 nm and 300.0000 nm width:	1.028 m²/g			|	0.401055	299.314	0.522364	01:45		|	0.35035	0.508622	0.54861	0.670582	|	0.120304	0.413765	0.330519		|										|	t = [ 13.99 / ( 0.034 - log(p/p°) ) ] ^ 0.5				|					|	205.1 - 101.1	120.882	0.000329592	0.000587193	0.0109062	0.0151072	|	8.51965	0.00138525
				|	0.451182	336.724	0.532153	01:47		|	0.401055	0.522364	0.498484	0.647587	|	0.14028	0.427407	0.381766		|										|					|					|	101.1 - 82.6	89.9579	0.000115907	0.0007031	0.00515382	0.020261	|	7.08999	0.00139053
BJH Desorption cumulative surface area of pores				|	0.501353	374.167	0.539422	01:49		|	0.451182	0.532153	0.449312	0.562161	|	0.160159	0.437615	0.435773		|										|					|					|	82.6 - 41.4	49.2611	0.000344014	0.00104711	0.0279339	0.0481949	|	6.05578	0.0013984
between 1.7000 nm and 300.0000 nm width:	1.1957 m²/g			|	0.5514	411.518	0.547034	01:51		|	0.501353	0.539422	0.398125	0.537766	|	0.18029	0.447807	0.491157		|										|	Relative Pressure (p/p°)	Statistical Thickness (nm)	Quantity Adsorbed (cm³/g STP)	Fitted	|					|	41.4 - 27.7	31.7547	0.000118263	0.00116538	0.0148971	0.063092	|	5.26625	0.0014107
				|	0.601565	448.957	0.553538	01:53		|	0.5514	0.547034	0.349315	0.521001	|	0.20025	0.4571	0.547782		|										|	0.0678038	0.341053	0.368702		|					|	27.7 - 20.9	23.288	7.05503e-05	0.00123593	0.0121179	0.0752098	|	4.63993	0.00142138
				|	0.651663	486.346	0.561057	01:54		|	0.601565	0.553538	0.299114	0.505329	|	0.250419	0.478231	0.698571		|										|	0.0799635	0.351687	0.381097	*	|					|	20.9 - 16.8	18.3502	4.37928e-05	0.00127972	0.00954599	0.0847558	|	4.1294	0.00143712
				|	0.701704	523.692	0.567704	01:56		|	0.651663	0.561057	0.249252	0.492541	|					|										|	0.100214	0.367997	0.401253	*	|					|	16.8 - 14.1	15.1701	3.6471e-05	0.00131619	0.00961655	0.0943724	|	3.70041	0.0014528
Pore Volume				|	0.751838	561.108	0.574279	01:58		|	0.701704	0.567704	0.199488	0.476976	|					|										|	0.120304	0.383	0.413765	*	|					|	14.1 - 11.7	12.6766	2.44257e-05	0.00134062	0.00770735	0.10208	|	3.33308	0.00147916
				|	0.801885	598.459	0.586841	02:00		|	0.751838	0.574279	0.149627	0.456264	|															|	0.14028	0.397142	0.427407	*	|					|	11.7 - 10.6	11.1256	2.73261e-05	0.00136794	0.00982458	0.111904	|	3.00824	0.00152265
Single point adsorption total pore volume of pores				|	0.820985	612.714	0.600984	02:02		|	0.801885	0.586841	0.100182	0.422333	|															|	0.160159	0.41069	0.437615	*	|					|	10.6 - 8.5	9.31505	1.7312e-05	0.00138525	0.007434	0.119338	|	2.72215	0.00156383
less than 403.7448 nm width at p/p° = 0.995205528:	0.002160 cm³/g			|	0.851494	635.482	0.616071	02:04		|	0.820985	0.600984			|															|	0.18029	0.424044	0.447807	*	|					|	8.5 - 7.1	7.65454	5.27266e-06	0.00139053	0.00275531	0.122094	|	2.46229	0.00162721
				|	0.876023	653.789	0.636905	02:06		|	0.851494	0.616071			|															|	0.20025	0.437046	0.4571	*	|					|	7.1 - 6.1	6.47758	7.87036e-06	0.0013984	0.00486007	0.126954	|	2.21814	0.00170969
t-Plot micropore volume:	0.000155 cm³/g			|	0.901211	672.587	0.662703	02:07		|	0.876023	0.636905			|															|	0.250419	0.469254	0.478231	*	|					|	6.1 - 5.3	5.5953	1.23032e-05	0.0014107	0.0087954	0.135749	|	2.12397	0.001746
				|	0.926063	691.135	0.703724	02:09		|	0.901211	0.662703			|															|	0.30029	0.501409	0.495679		|					|	5.3 - 4.6	4.90498	1.06826e-05	0.00142138	0.00871165	0.144461	|	2.02979	0.00178684
BJH Adsorption cumulative volume of pores				|	0.951175	709.876	0.772946	02:11		|	0.926063	0.703724			|															|	0.35035	0.534606	0.508622		|					|	4.6 - 4.1	4.34793	1.57342e-05	0.00143712	0.0144751	0.158936	|	1.93683	0.0018272
between 1.7000 nm and 300.0000 nm width:	0.001938 cm³/g			|	0.975998	728.402	0.970644	02:13		|	0.951175	0.772946			|															|	0.401055	0.569867	0.522364		|					|	4.1 - 3.7	3.88536	1.56804e-05	0.0014528	0.0161431	0.175079	|	1.84251	0.0018878
				|	0.98046	731.732	1.04001	02:15		|	0.975998	0.970644			|															|	0.451182	0.607041	0.532153		|					|	3.7 - 3.3	3.49222	2.6366e-05	0.00147916	0.0301997	0.205279	|	1.7454	0.00193834
BJH Desorption cumulative volume of pores				|	0.990489	739.216	1.23828	02:17		|	0.98046	1.04001			|															|	0.501353	0.647335	0.539422		|					|	3.3 - 3.0	3.14902	4.34815e-05	0.00152265	0.0552318	0.26051	|
between 1.7000 nm and 300.0000 nm width:	0.001986 cm³/g			|	0.995206	742.737	1.3967	02:27		|	0.990489	1.23828			|															|	0.5514	0.691547	0.547034		|					|	3.0 - 2.7	2.8463	4.1189e-05	0.00156383	0.0578844	0.318395	|
				|	0.972269	725.619	1.0223	02:29		|	0.995206	1.3967			|															|	0.601565	0.741104	0.553538		|					|	2.7 - 2.5	2.57467	6.33727e-05	0.00162721	0.0984554	0.41685	|
				|	0.946673	706.516	0.875217	02:31		|					|															|	0.651663	0.797481	0.561057		|					|	2.5 - 2.2	2.32273	8.24866e-05	0.00170969	0.142051	0.558902	|
				|	0.881653	657.991	0.774494	02:33		|																				|	0.701704	0.862994	0.567704		|					|	2.2 - 2.1	2.16819	3.63054e-05	0.001746	0.0669783	0.62588	|
Pore Size				|	0.849428	633.941	0.748071	02:35		|																				|	0.751838	0.941351	0.574279		|					|	2.1 - 2.0	2.07386	4.08427e-05	0.00178684	0.0787763	0.704656	|
				|	0.798238	595.737	0.722477	02:36		|																				|	0.801885	1.03783	0.586841		|					|	2.0 - 1.9	1.9802	4.03602e-05	0.0018272	0.0815275	0.786184	|
Adsorption average pore width (4V/A by BET):	5.41643 nm			|	0.748317	558.48	0.705017	02:38		|																				|					|					|	1.9 - 1.8	1.88627	6.06005e-05	0.0018878	0.128508	0.914692	|
				|	0.698384	521.215	0.700788	02:40		|																				|					|					|	1.8 - 1.7	1.79012	5.05388e-05	0.00193834	0.112928	1.02762	|
BJH Adsorption average pore width (4V/A):	7.5450 nm			|	0.648597	484.057	0.699478	02:42		|																				|					|					|							|
				|	0.598697	446.816	0.685541	02:44		|																														|							|
BJH Desorption average pore width (4V/A):	6.6439 nm			|	0.54861	409.436	0.670582	02:46		|
				|	0.498484	372.026	0.647587	02:48		|
				|	0.449312	335.328	0.562161	02:50		|
				|	0.398125	297.127	0.537766	02:52		|
				|	0.349315	260.699	0.521001	02:54		|
				|	0.299114	223.233	0.505329	02:56		|
				|	0.249252	186.02	0.492541	02:59		|
				|	0.199488	148.881	0.476976	03:01		|
				|	0.149627	111.669	0.456264	03:03		|
				|	0.100182	74.7677	0.422333	03:05		|
				|						|
				|						|
[truncated: 102 more columns]

## Sheet: TCG
Silica Alumina iso N2@77 K, 004/16821/00				|	Silica Alumina iso N2@77 K, 004/16821/00					|	Silica Alumina iso N2@77 K, 004/16821/00				|	Silica Alumina iso N2@77 K, 004/16821/00				|	Silica Alumina iso N2@77 K, 004/16821/00				|	Silica Alumina iso N2@77 K, 004/16821/00				|	Silica Alumina iso N2@77 K, 004/16821/00						|	Silica Alumina iso N2@77 K, 004/16821/00				|	Silica Alumina iso N2@77 K, 004/16821/00				|	Silica Alumina iso N2@77 K, 004/16821/00
ASAP 2020 V4.00	Unit 1	Serial #: 1469	Page 1	|	ASAP 2020 V4.00	Unit 1	Serial #: 1469	Page 1		|	ASAP 2020 V4.00	Unit 1	Serial #: 1469	Page 1	|	ASAP 2020 V4.00	Unit 1	Serial #: 1469	Page 1	|	ASAP 2020 V4.00	Unit 1	Serial #: 1469	Page 1	|	ASAP 2020 V4.00	Unit 1	Serial #: 1469	Page 1	|	ASAP 2020 V4.00	Unit 1	Serial #: 1469	Page 1			|	ASAP 2020 V4.00	Unit 1	Serial #: 1469	Page 1	|	ASAP 2020 V4.00	Unit 1	Serial #: 1469	Page 1	|	ASAP 2020 V4.00	Unit 1
				|						|					|					|					|					|							|					|					|
				|						|					|					|					|					|							|					|					|
Sample:	Iso, N2@77K, 004/16821/00			|	Sample:	Iso, N2@77K, 004/16821/00				|	Sample:	Iso, N2@77K, 004/16821/00			|	Sample:	Iso, N2@77K, 004/16821/00			|	Sample:	Iso, N2@77K, 004/16821/00			|	Sample:	Iso, N2@77K, 004/16821/00			|	Sample:	Iso, N2@77K, 004/16821/00					|	Sample:	Iso, N2@77K, 004/16821/00			|	Sample:	Iso, N2@77K, 004/16821/00			|	Sample:	Iso, N2@77K, 004/16821/00
Operator:	yutingxu			|	Operator:	yutingxu				|	Operator:	yutingxu			|	Operator:	yutingxu			|	Operator:	yutingxu			|	Operator:	yutingxu			|	Operator:	yutingxu					|	Operator:	yutingxu			|	Operator:	yutingxu			|	Operator:	yutingxu
Submitter:	qiaowendong			|	Submitter:	qiaowendong				|	Submitter:	qiaowendong			|	Submitter:	qiaowendong			|	Submitter:	qiaowendong			|	Submitter:	qiaowendong			|	Submitter:	qiaowendong					|	Submitter:	qiaowendong			|	Submitter:	qiaowendong			|	Submitter:	qiaowendong
File:	C:\2020\DATA\TCG01.SMP			|	File:	C:\2020\DATA\TCG01.SMP				|	File:	C:\2020\DATA\TCG01.SMP			|	File:	C:\2020\DATA\TCG01.SMP			|	File:	C:\2020\DATA\TCG01.SMP			|	File:	C:\2020\DATA\TCG01.SMP			|	File:	C:\2020\DATA\TCG01.SMP					|	File:	C:\2020\DATA\TCG01.SMP			|	File:	C:\2020\DATA\TCG01.SMP			|	File:	C:\2020\DATA\TCG01.SMP
				|						|					|					|					|					|							|					|					|
				|						|					|					|					|					|							|					|					|
Started:	6/12/2015 9:45:44PM	Analysis Adsorptive:	N2	|	Started:	6/12/2015 9:45:44PM	Analysis Adsorptive:	N2		|	Started:	6/12/2015 9:45:44PM	Analysis Adsorptive:	N2	|	Started:	6/12/2015 9:45:44PM	Analysis Adsorptive:	N2	|	Started:	6/12/2015 9:45:44PM	Analysis Adsorptive:	N2	|	Started:	6/12/2015 9:45:44PM	Analysis Adsorptive:	N2	|	Started:	6/12/2015 9:45:44PM	Analysis Adsorptive:	N2			|	Started:	6/12/2015 9:45:44PM	Analysis Adsorptive:	N2	|	Started:	6/12/2015 9:45:44PM	Analysis Adsorptive:	N2	|	Started:	6/12/2015 9:45:44PM
Completed:		Analysis Bath Temp.:	-195.935 °C	|	Completed:		Analysis Bath Temp.:	-195.935 °C		|	Completed:		Analysis Bath Temp.:	-195.935 °C	|	Completed:		Analysis Bath Temp.:	-195.935 °C	|	Completed:		Analysis Bath Temp.:	-195.935 °C	|	Completed:		Analysis Bath Temp.:	-195.935 °C	|	Completed:		Analysis Bath Temp.:	-195.935 °C			|	Completed:		Analysis Bath Temp.:	-195.935 °C	|	Completed:		Analysis Bath Temp.:	-195.935 °C	|	Completed:
Report Time:	6/13/2015 1:45:13AM	Thermal Correction:	No	|	Report Time:	6/13/2015 1:45:13AM	Thermal Correction:	No		|	Report Time:	6/13/2015 1:45:13AM	Thermal Correction:	No	|	Report Time:	6/13/2015 1:45:13AM	Thermal Correction:	No	|	Report Time:	6/13/2015 1:45:13AM	Thermal Correction:	No	|	Report Time:	6/13/2015 1:45:13AM	Thermal Correction:	No	|	Report Time:	6/13/2015 1:45:13AM	Thermal Correction:	No			|	Report Time:	6/13/2015 1:45:13AM	Thermal Correction:	No	|	Report Time:	6/13/2015 1:45:13AM	Thermal Correction:	No	|	Report Time:	6/13/2015 1:45:13AM
Sample Mass:	0.9592 g	Warm Free Space:	26.7241 cm³ Measured	|	Sample Mass:	0.9592 g	Warm Free Space:	26.7241 cm³ Measured		|	Sample Mass:	0.9592 g	Warm Free Space:	26.7241 cm³ Measured	|	Sample Mass:	0.9592 g	Warm Free Space:	26.7241 cm³ Measured	|	Sample Mass:	0.9592 g	Warm Free Space:	26.7241 cm³ Measured	|	Sample Mass:	0.9592 g	Warm Free Space:	26.7241 cm³ Measured	|	Sample Mass:	0.9592 g	Warm Free Space:	26.7241 cm³ Measured			|	Sample Mass:	0.9592 g	Warm Free Space:	26.7241 cm³ Measured	|	Sample Mass:	0.9592 g	Warm Free Space:	26.7241 cm³ Measured	|	Sample Mass:	0.9592 g
Cold Free Space:	85.3078 cm³	Equilibration Interval:	8 s	|	Cold Free Space:	85.3078 cm³	Equilibration Interval:	8 s		|	Cold Free Space:	85.3078 cm³	Equilibration Interval:	8 s	|	Cold Free Space:	85.3078 cm³	Equilibration Interval:	8 s	|	Cold Free Space:	85.3078 cm³	Equilibration Interval:	8 s	|	Cold Free Space:	85.3078 cm³	Equilibration Interval:	8 s	|	Cold Free Space:	85.3078 cm³	Equilibration Interval:	8 s			|	Cold Free Space:	85.3078 cm³	Equilibration Interval:	8 s	|	Cold Free Space:	85.3078 cm³	Equilibration Interval:	8 s	|	Cold Free Space:	85.3078 cm³
Ambient Temperature:	22.00 °C	Low Pressure Dose:	None	|	Ambient Temperature:	22.00 °C	Low Pressure Dose:	None		|	Ambient Temperature:	22.00 °C	Low Pressure Dose:	None	|	Ambient Temperature:	22.00 °C	Low Pressure Dose:	None	|	Ambient Temperature:	22.00 °C	Low Pressure Dose:	None	|	Ambient Temperature:	22.00 °C	Low Pressure Dose:	None	|	Ambient Temperature:	22.00 °C	Low Pressure Dose:	None			|	Ambient Temperature:	22.00 °C	Low Pressure Dose:	None	|	Ambient Temperature:	22.00 °C	Low Pressure Dose:	None	|	Ambient Temperature:	22.00 °C
Automatic Degas:	Yes			|	Automatic Degas:	Yes				|	Automatic Degas:	Yes			|	Automatic Degas:	Yes			|	Automatic Degas:	Yes			|	Automatic Degas:	Yes			|	Automatic Degas:	Yes					|	Automatic Degas:	Yes			|	Automatic Degas:	Yes			|	Automatic Degas:	Yes
				|						|					|					|					|					|							|					|					|
				|						|					|					|					|					|							|					|					|
Comments: Use sample tube with isothermal jacket and filler rod. Follow the instructions on the Silica-Alumina sample data sheet for sample preparation and special instructions. Be sure to use specifications for the current lot.				|	Comments: Use sample tube with isothermal jacket and filler rod. Follow the instructions on the Silica-Alumina sample data sheet for sample preparation and special instructions. Be sure to use specifications for the current lot.					|	Comments: Use sample tube with isothermal jacket and filler rod. Follow the instructions on the Silica-Alumina sample data sheet for sample preparation and special instructions. Be sure to use specifications for the current lot.				|	Comments: Use sample tube with isothermal jacket and filler rod. Follow the instructions on the Silica-Alumina sample data sheet for sample preparation and special instructions. Be sure to use specifications for the current lot.				|	Comments: Use sample tube with isothermal jacket and filler rod. Follow the instructions on the Silica-Alumina sample data sheet for sample preparation and special instructions. Be sure to use specifications for the current lot.				|	Comments: Use sample tube with isothermal jacket and filler rod. Follow the instructions on the Silica-Alumina sample data sheet for sample preparation and special instructions. Be sure to use specifications for the current lot.				|	Comments: Use sample tube with isothermal jacket and filler rod. Follow the instructions on the Silica-Alumina sample data sheet for sample preparation and special instructions. Be sure to use specifications for the current lot.						|	Comments: Use sample tube with isothermal jacket and filler rod. Follow the instructions on the Silica-Alumina sample data sheet for sample preparation and special instructions. Be sure to use specifications for the current lot.				|	Comments: Use sample tube with isothermal jacket and filler rod. Follow the instructions on the Silica-Alumina sample data sheet for sample preparation and special instructions. Be sure to use specifications for the current lot.				|	Comments: Use sample tube with isothermal jacket and filler rod. Follow the instructions on the Silica-Alumina sample data sheet for sample preparation and special instructions. Be sure to use specifications for the current lot.
				|						|					|					|					|					|							|					|					|
				|						|					|					|					|					|							|					|					|
				|						|					|					|					|					|							|					|					|
				|						|					|					|					|					|							|					|					|
Summary Report				|	Isotherm Tabular Report					|	Isotherm Linear Plot				|	BET Reports				|	Langmuir Reports				|	t-Plot Reports				|	BJH Adsorption Pore Distribution Report						|	BJH Adsorption Cumulative Pore Volume (Larger)				|	BJH Adsorption dV/dw Pore Volume				|	BJH Adsorption dV/dlog(w) Pore Volume
				|						|					|					|					|					|							|	Halsey : Standard				|	Halsey : Standard				|	Halsey : Standard
				|	Relative Pressure (p/p°)	Absolute Pressure (mmHg)	Quantity Adsorbed (cm³/g STP)	Elapsed Time (h:min)	Saturation Pressure (mmHg)	|					|	Primary Data				|	Primary Data				|	4055- A positive BET surface area was not calculated.				|	Standard						|					|					|
				|				01:15	747.874	|	Iso, N2@77K, 004/16821/00 - Adsorption		Iso, N2@77K, 004/16821/00 - Desorption		|	1089- Fewer than 2 points available for BET calculations.				|	4052- Fewer than two points are selected for this report.				|	4055- A positive BET surface area was not calculated.				|	Halsey						|	Iso, N2@77K, 004/16821/00				|	Iso, N2@77K, 004/16821/00				|	Iso, N2@77K, 004/16821/00
Surface Area				|	0.0709182	53.0379	-0.150249	01:30		|	Relative Pressure (p/p°)	Quantity Adsorbed (cm³/g STP)	Relative Pressure (p/p°)	Quantity Adsorbed (cm³/g STP)	|	1023- Preparations failed in primary data.				|	Primary Data				|	4055- A positive BET surface area was not calculated.				|	t = 3.54 [ -5 / ln(p/p°) ] ^ 0.333						|	Pore Width (nm)	Pore Volume (cm³/g)			|	Pore Width (nm)	Pore Volume (cm³/g·nm)			|	Pore Width (nm)	dV/dlog(w) Pore Volume (cm³/g·Å)
				|	0.0918791	68.714	-0.126216	01:35		|	0.0709182	-0.150249	0.994476	2.58565	|	1089- Fewer than 2 points available for BET calculations.				|	4052- Fewer than two points are selected for this report.				|					|							|	229.588	0.000344435			|	265.656	2.83889e-06			|	265.656	0.00186936
BJH Adsorption cumulative surface area of pores				|	0.100157	74.9046	-0.11735	01:40		|	0.0918791	-0.126216	0.974065	2.12397	|	1023- Preparations failed in primary data.				|					|					|							|	103.185	0.00102622			|	123.841	5.39378e-06			|	123.841	0.00196293
between 1.7000 nm and 300.0000 nm width:	0.970 m²/g			|	0.120209	89.9011	-0.101237	01:44		|	0.100157	-0.11735	0.956119	1.7586	|	1089- Fewer than 2 points available for BET calculations.				|					|					|	Width Range:	1.7000 nm to 300.0000 nm					|	80.9886	0.00138676			|	89.3748	1.62426e-05			|	89.3748	0.00342731
				|	0.140091	104.77	-0.0869177	01:48		|	0.120209	-0.101237	0.933589	1.44087	|	1023- Preparations failed in primary data.				|										|	Adsorbate Property Factor:	0.95300 nm					|	41.1846	0.00224392			|	49.0115	2.15346e-05			|	49.0115	0.0029186
BJH Desorption cumulative surface area of pores				|	0.179768	134.444	-0.0607599	01:52		|	0.140091	-0.0869177	0.898342	1.11883	|	1089- Fewer than 2 points available for BET calculations.				|										|	Density Conversion Factor:	0.0015468					|	27.6114	0.00272908			|	31.6857	3.57442e-05			|	31.6857	0.00279397
between 1.7000 nm and 300.0000 nm width:	1.4562 m²/g			|	0.1807	135.141	-0.0579848	01:55		|	0.179768	-0.0607599	0.848578	0.8366	|	1023- Preparations failed in primary data.				|										|	Fraction of Pores Open at Both Ends:	0.00					|	20.871	0.00307466			|	23.2578	5.12703e-05			|	23.2578	0.00284325
				|	0.200355	149.84	-0.046698	01:58		|	0.1807	-0.0579848	0.798601	0.657097	|	1089- Fewer than 2 points available for BET calculations.				|										|							|	16.7626	0.00331897			|	18.3361	5.94659e-05			|	18.3361	0.00256624
				|	0.269601	201.627	-0.00779729	02:02		|	0.200355	-0.046698	0.748633	0.533264	|	1023- Preparations failed in primary data.				|										|							|	14.0658	0.00351424			|	15.1571	7.24064e-05			|	15.1571	0.00256332
				|	0.319595	239.017	0.0197667	02:05		|	0.269601	-0.00779729	0.698455	0.441182	|					|										|	Pore Width Range (nm)	Average Width (nm)	Incremental Pore Volume (cm³/g)	Cumulative Pore Volume (cm³/g)	Incremental Pore Area (m²/g)	Cumulative Pore Area (m²/g)	|	11.7449	0.00368712			|	12.6753	7.44888e-05			|	12.6753	0.0022075
Pore Volume				|	0.36957	276.392	0.04555	02:08		|	0.319595	0.0197667	0.648217	0.36823	|					|										|	350.9 - 229.6	265.656	0.000344435	0.000344435	0.00518619	0.00518619	|	10.635	0.00378057			|	11.1282	8.42001e-05			|	11.1282	0.0021677
				|	0.400846	299.782	0.0610584	02:10		|	0.36957	0.04555	0.598697	0.304421	|															|	229.6 - 103.2	123.841	0.000681788	0.00102622	0.0220214	0.0272076	|	8.51802	0.0039564			|	9.31418	8.30536e-05			|	9.31418	0.00182391
Single point adsorption total pore volume of pores				|	0.451245	337.475	0.086289	02:13		|	0.400846	0.0610584	0.548643	0.251882	|															|	103.2 - 81.0	89.3748	0.000360534	0.00138676	0.0161358	0.0433434	|	7.09142	0.00407934			|	7.65508	8.61748e-05			|	7.65508	0.00154433
less than 350.9154 nm width at p/p° = 0.994476042:	0.003999 cm³/g			|	0.501233	374.859	0.112103	02:16		|	0.451245	0.086289	0.498517	0.199535	|															|	81.0 - 41.2	49.0115	0.000857162	0.00224392	0.069956	0.113299	|	6.05536	0.00416779			|	6.47775	8.53784e-05			|	6.47775	0.00128959
				|	0.55144	412.407	0.141945	02:18		|	0.501233	0.112103	0.448892	0.101269	|															|	41.2 - 27.6	31.6857	0.000485162	0.00272908	0.0612469	0.174546	|	5.26564	0.00423195			|	5.59475	8.12405e-05			|	5.59475	0.00105715
BJH Adsorption cumulative volume of pores				|	0.601521	449.862	0.175145	02:21		|	0.55144	0.141945	0.398006	0.0637919	|															|	27.6 - 20.9	23.2578	0.000345581	0.00307466	0.0594349	0.233981	|	4.64037	0.00429012			|	4.90506	9.3031e-05			|	4.90506	0.00105958
between 1.7000 nm and 300.0000 nm width:	0.004515 cm³/g			|	0.651639	487.344	0.21264	02:23		|	0.601521	0.175145	0.34931	0.0537091	|															|	20.9 - 16.8	18.3361	0.00024431	0.00331897	0.0532959	0.287277	|	4.12829	0.00434314			|	4.34737	0.000103543			|	4.34737	0.00104411
				|	0.701764	524.831	0.261573	02:26		|	0.651639	0.21264	0.299451	0.0263711	|															|	16.8 - 14.1	15.1571	0.000195268	0.00351424	0.0515316	0.338809	|	3.70091	0.00438715			|	3.88528	0.000102972			|	3.88528	0.000927237
BJH Desorption cumulative volume of pores				|	0.75179	562.245	0.327352	02:28		|	0.701764	0.261573	0.249266	-0.00227562	|															|	14.1 - 11.7	12.6753	0.000172885	0.00368712	0.0545578	0.393367	|	3.33165	0.00443274			|	3.4915	0.000123455			|	3.4915	0.000998641
between 1.7000 nm and 300.0000 nm width:	0.004762 cm³/g			|	0.801912	599.729	0.419922	02:31		|	0.75179	0.327352	0.199424	-0.029728	|															|	11.7 - 10.6	11.1282	9.34484e-05	0.00378057	0.0335897	0.426956	|	3.12665	0.00446184			|	3.22069	0.00014198			|	3.22069	0.00105532
				|	0.821055	614.046	0.469157	02:33		|	0.801912	0.419922	0.149635	-0.0587422	|															|	10.6 - 8.5	9.31418	0.000175825	0.0039564	0.0755085	0.502465	|	2.82902	0.00451546			|	2.95829	0.00018015			|	2.95829	0.00123421
				|	0.85134	636.695	0.561038	02:35		|	0.821055	0.469157	0.100477	-0.0975512	|															|	8.5 - 7.1	7.65508	0.000122937	0.00407934	0.0642382	0.566703	|					|					|
				|	0.875948	655.099	0.664896	02:38		|	0.85134	0.561038			|															|	7.1 - 6.1	6.47775	8.84572e-05	0.00416779	0.0546222	0.621325	|
Pore Size				|	0.901093	673.904	0.79739	02:40		|	0.875948	0.664896			|															|	6.1 - 5.3	5.59475	6.41571e-05	0.00423195	0.0458695	0.667195	|
				|	0.925935	692.483	0.986894	02:42		|	0.901093	0.79739			|															|	5.3 - 4.6	4.90506	5.81698e-05	0.00429012	0.0474366	0.714631	|
BJH Adsorption average pore width (4V/A):	18.6282 nm			|	0.950965	711.202	1.25931	02:44		|	0.925935	0.986894			|															|	4.6 - 4.1	4.34737	5.30224e-05	0.00434314	0.0487858	0.763417	|
				|	0.975502	729.553	1.74932	02:47		|	0.950965	1.25931			|															|	4.1 - 3.7	3.88528	4.40082e-05	0.00438715	0.0453077	0.808725	|
BJH Desorption average pore width (4V/A):	13.0816 nm			|	0.980871	733.568	1.96364	02:49		|	0.975502	1.74932			|															|	3.7 - 3.3	3.4915	4.55874e-05	0.00443274	0.0522267	0.860951	|
				|	0.991515	741.528	2.37327	02:52		|	0.980871	1.96364			|															|	3.3 - 3.1	3.22069	2.9106e-05	0.00446184	0.0361488	0.8971	|
				|	0.994476	743.743	2.58565	02:54		|	0.991515	2.37327			|															|	3.1 - 2.8	2.95829	5.36174e-05	0.00451546	0.0724979	0.969598	|
				|	0.974065	728.478	2.12397	02:56		|	0.994476	2.58565			|															|							|
				|	0.956119	715.057	1.7586	02:58		|					|															|							|
				|	0.933589	698.207	1.44087	03:01		|
				|	0.898342	671.847	1.11883	03:03		|
				|	0.848578	634.63	0.8366	03:06		|
				|	0.798601	597.253	0.657097	03:08		|
				|	0.748633	559.883	0.533264	03:11		|
				|	0.698455	522.357	0.441182	03:13		|
				|	0.648217	484.785	0.36823	03:16		|
				|				03:18	747.874	|
				|	0.598697	447.75	0.304421	03:20		|
				|	0.548643	410.316	0.251882	03:23		|
				|	0.498517	372.828	0.199535	03:26		|
				|	0.448892	335.714	0.101269	03:29		|
				|	0.398006	297.658	0.0637919	03:32		|
				|	0.34931	261.24	0.0537091	03:35		|
				|	0.299451	223.951	0.0263711	03:39		|
				|	0.249266	186.42	-0.00227562	03:42		|
				|	0.199424	149.144	-0.029728	03:46		|
				|	0.149635	111.908	-0.0587422	03:52		|
				|	0.100477	75.1439	-0.0975512	03:59		|
				|						|
				|						|
[truncated: 92 more columns]

## Sheet: XG
Silica Alumina iso N2@77 K, 004/16821/00				|	Silica Alumina iso N2@77 K, 004/16821/00					|	Silica Alumina iso N2@77 K, 004/16821/00				|	Silica Alumina iso N2@77 K, 004/16821/00				|	Silica Alumina iso N2@77 K, 004/16821/00				|	Silica Alumina iso N2@77 K, 004/16821/00						|	Silica Alumina iso N2@77 K, 004/16821/00				|	Silica Alumina iso N2@77 K, 004/16821/00				|	Silica Alumina iso N2@77 K, 004/16821/00				|	Silica Alumina iso N2@77 K, 004/16821/00
ASAP 2020 V4.00 (V4.00 G)	Unit 1	Serial #: 1469	Page 1	|	ASAP 2020 V4.00 (V4.00 G)	Unit 1	Serial #: 1469	Page 1		|	ASAP 2020 V4.00 (V4.00 G)	Unit 1	Serial #: 1469	Page 1	|	ASAP 2020 V4.00 (V4.00 G)	Unit 1	Serial #: 1469	Page 1	|	ASAP 2020 V4.00 (V4.00 G)	Unit 1	Serial #: 1469	Page 1	|	ASAP 2020 V4.00 (V4.00 G)	Unit 1	Serial #: 1469	Page 1			|	ASAP 2020 V4.00 (V4.00 G)	Unit 1	Serial #: 1469	Page 1	|	ASAP 2020 V4.00 (V4.00 G)	Unit 1	Serial #: 1469	Page 1	|	ASAP 2020 V4.00 (V4.00 G)	Unit 1	Serial #: 1469	Page 1	|	ASAP 2020 V4.00 (V4.00 G)	Unit 1
				|						|					|					|					|							|					|					|					|
				|						|					|					|					|							|					|					|					|
Sample:	Iso, N2@77K, 004/16821/00			|	Sample:	Iso, N2@77K, 004/16821/00				|	Sample:	Iso, N2@77K, 004/16821/00			|	Sample:	Iso, N2@77K, 004/16821/00			|	Sample:	Iso, N2@77K, 004/16821/00			|	Sample:	Iso, N2@77K, 004/16821/00					|	Sample:	Iso, N2@77K, 004/16821/00			|	Sample:	Iso, N2@77K, 004/16821/00			|	Sample:	Iso, N2@77K, 004/16821/00			|	Sample:	Iso, N2@77K, 004/16821/00
Operator:	yutingxu			|	Operator:	yutingxu				|	Operator:	yutingxu			|	Operator:	yutingxu			|	Operator:	yutingxu			|	Operator:	yutingxu					|	Operator:	yutingxu			|	Operator:	yutingxu			|	Operator:	yutingxu			|	Operator:	yutingxu
Submitter:	qiaowendong			|	Submitter:	qiaowendong				|	Submitter:	qiaowendong			|	Submitter:	qiaowendong			|	Submitter:	qiaowendong			|	Submitter:	qiaowendong					|	Submitter:	qiaowendong			|	Submitter:	qiaowendong			|	Submitter:	qiaowendong			|	Submitter:	qiaowendong
File:	C:\2020\DATA\XG-01.SMP			|	File:	C:\2020\DATA\XG-01.SMP				|	File:	C:\2020\DATA\XG-01.SMP			|	File:	C:\2020\DATA\XG-01.SMP			|	File:	C:\2020\DATA\XG-01.SMP			|	File:	C:\2020\DATA\XG-01.SMP					|	File:	C:\2020\DATA\XG-01.SMP			|	File:	C:\2020\DATA\XG-01.SMP			|	File:	C:\2020\DATA\XG-01.SMP			|	File:	C:\2020\DATA\XG-01.SMP
				|						|					|					|					|							|					|					|					|
				|						|					|					|					|							|					|					|					|
Started:	10/16/2015 4:49:14PM	Analysis Adsorptive:	N2	|	Started:	10/16/2015 4:49:14PM	Analysis Adsorptive:	N2		|	Started:	10/16/2015 4:49:14PM	Analysis Adsorptive:	N2	|	Started:	10/16/2015 4:49:14PM	Analysis Adsorptive:	N2	|	Started:	10/16/2015 4:49:14PM	Analysis Adsorptive:	N2	|	Started:	10/16/2015 4:49:14PM	Analysis Adsorptive:	N2			|	Started:	10/16/2015 4:49:14PM	Analysis Adsorptive:	N2	|	Started:	10/16/2015 4:49:14PM	Analysis Adsorptive:	N2	|	Started:	10/16/2015 4:49:14PM	Analysis Adsorptive:	N2	|	Started:	10/16/2015 4:49:14PM
Completed:	10/16/2015 9:37:42PM	Analysis Bath Temp.:	-195.779 癈	|	Completed:	10/16/2015 9:37:42PM	Analysis Bath Temp.:	-195.779 癈		|	Completed:	10/16/2015 9:37:42PM	Analysis Bath Temp.:	-195.779 癈	|	Completed:	10/16/2015 9:37:42PM	Analysis Bath Temp.:	-195.779 癈	|	Completed:	10/16/2015 9:37:42PM	Analysis Bath Temp.:	-195.779 癈	|	Completed:	10/16/2015 9:37:42PM	Analysis Bath Temp.:	-195.779 癈			|	Completed:	10/16/2015 9:37:42PM	Analysis Bath Temp.:	-195.779 癈	|	Completed:	10/16/2015 9:37:42PM	Analysis Bath Temp.:	-195.779 癈	|	Completed:	10/16/2015 9:37:42PM	Analysis Bath Temp.:	-195.779 癈	|	Completed:	10/16/2015 9:37:42PM
Report Time:	10/16/2015 9:37:42PM	Thermal Correction:	No	|	Report Time:	10/16/2015 9:37:42PM	Thermal Correction:	No		|	Report Time:	10/16/2015 9:37:42PM	Thermal Correction:	No	|	Report Time:	10/16/2015 9:37:42PM	Thermal Correction:	No	|	Report Time:	10/16/2015 9:37:42PM	Thermal Correction:	No	|	Report Time:	10/16/2015 9:37:42PM	Thermal Correction:	No			|	Report Time:	10/16/2015 9:37:42PM	Thermal Correction:	No	|	Report Time:	10/16/2015 9:37:42PM	Thermal Correction:	No	|	Report Time:	10/16/2015 9:37:42PM	Thermal Correction:	No	|	Report Time:	10/16/2015 9:37:42PM
Sample Mass:	0.9755 g	Warm Free Space:	26.6120 cm?Measured	|	Sample Mass:	0.9755 g	Warm Free Space:	26.6120 cm?Measured		|	Sample Mass:	0.9755 g	Warm Free Space:	26.6120 cm?Measured	|	Sample Mass:	0.9755 g	Warm Free Space:	26.6120 cm?Measured	|	Sample Mass:	0.9755 g	Warm Free Space:	26.6120 cm?Measured	|	Sample Mass:	0.9755 g	Warm Free Space:	26.6120 cm?Measured			|	Sample Mass:	0.9755 g	Warm Free Space:	26.6120 cm?Measured	|	Sample Mass:	0.9755 g	Warm Free Space:	26.6120 cm?Measured	|	Sample Mass:	0.9755 g	Warm Free Space:	26.6120 cm?Measured	|	Sample Mass:	0.9755 g
Cold Free Space:	83.7670 cm	Equilibration Interval:	8 s	|	Cold Free Space:	83.7670 cm	Equilibration Interval:	8 s		|	Cold Free Space:	83.7670 cm	Equilibration Interval:	8 s	|	Cold Free Space:	83.7670 cm	Equilibration Interval:	8 s	|	Cold Free Space:	83.7670 cm	Equilibration Interval:	8 s	|	Cold Free Space:	83.7670 cm	Equilibration Interval:	8 s			|	Cold Free Space:	83.7670 cm	Equilibration Interval:	8 s	|	Cold Free Space:	83.7670 cm	Equilibration Interval:	8 s	|	Cold Free Space:	83.7670 cm	Equilibration Interval:	8 s	|	Cold Free Space:	83.7670 cm
Ambient Temperature:	22.00 癈	Low Pressure Dose:	None	|	Ambient Temperature:	22.00 癈	Low Pressure Dose:	None		|	Ambient Temperature:	22.00 癈	Low Pressure Dose:	None	|	Ambient Temperature:	22.00 癈	Low Pressure Dose:	None	|	Ambient Temperature:	22.00 癈	Low Pressure Dose:	None	|	Ambient Temperature:	22.00 癈	Low Pressure Dose:	None			|	Ambient Temperature:	22.00 癈	Low Pressure Dose:	None	|	Ambient Temperature:	22.00 癈	Low Pressure Dose:	None	|	Ambient Temperature:	22.00 癈	Low Pressure Dose:	None	|	Ambient Temperature:	22.00 癈
Automatic Degas:	Yes			|	Automatic Degas:	Yes				|	Automatic Degas:	Yes			|	Automatic Degas:	Yes			|	Automatic Degas:	Yes			|	Automatic Degas:	Yes					|	Automatic Degas:	Yes			|	Automatic Degas:	Yes			|	Automatic Degas:	Yes			|	Automatic Degas:	Yes
				|						|					|					|					|							|					|					|					|
				|						|					|					|					|							|					|					|					|
Comments: Use sample tube with isothermal jacket and filler rod. Follow the instructions on the Silica-Alumina sample data sheet for sample preparation and special instructions. Be sure to use specifications for the current lot.				|	Comments: Use sample tube with isothermal jacket and filler rod. Follow the instructions on the Silica-Alumina sample data sheet for sample preparation and special instructions. Be sure to use specifications for the current lot.					|	Comments: Use sample tube with isothermal jacket and filler rod. Follow the instructions on the Silica-Alumina sample data sheet for sample preparation and special instructions. Be sure to use specifications for the current lot.				|	Comments: Use sample tube with isothermal jacket and filler rod. Follow the instructions on the Silica-Alumina sample data sheet for sample preparation and special instructions. Be sure to use specifications for the current lot.				|	Comments: Use sample tube with isothermal jacket and filler rod. Follow the instructions on the Silica-Alumina sample data sheet for sample preparation and special instructions. Be sure to use specifications for the current lot.				|	Comments: Use sample tube with isothermal jacket and filler rod. Follow the instructions on the Silica-Alumina sample data sheet for sample preparation and special instructions. Be sure to use specifications for the current lot.						|	Comments: Use sample tube with isothermal jacket and filler rod. Follow the instructions on the Silica-Alumina sample data sheet for sample preparation and special instructions. Be sure to use specifications for the current lot.				|	Comments: Use sample tube with isothermal jacket and filler rod. Follow the instructions on the Silica-Alumina sample data sheet for sample preparation and special instructions. Be sure to use specifications for the current lot.				|	Comments: Use sample tube with isothermal jacket and filler rod. Follow the instructions on the Silica-Alumina sample data sheet for sample preparation and special instructions. Be sure to use specifications for the current lot.				|	Comments: Use sample tube with isothermal jacket and filler rod. Follow the instructions on the Silica-Alumina sample data sheet for sample preparation and special instructions. Be sure to use specifications for the current lot.
				|						|					|					|					|							|					|					|					|
				|						|					|					|					|							|					|					|					|
				|						|					|					|					|							|					|					|					|
				|						|					|					|					|							|					|					|					|
Summary Report				|	Isotherm Tabular Report					|	Isotherm Linear Plot				|	BET Surface Area Report				|	BET Surface Area Plot				|	BJH Adsorption Pore Distribution Report						|	BJH Adsorption Cumulative Pore Volume (Larger)				|	BJH Adsorption dV/dw Pore Volume				|	BJH Adsorption dV/dlog(w) Pore Volume				|	BJH Adsorption Cumulative Pore Area (Larger)
				|						|					|					|					|							|	Halsey : Standard				|	Halsey : Standard				|	Halsey : Standard				|	Halsey : Standard
				|	Relative Pressure (p/p?	Absolute Pressure (mmHg)	Quantity Adsorbed (cm?g STP)	Elapsed Time (h:min)	Saturation Pressure (mmHg)	|					|	BET Surface Area:	15.3616 ?0.1863 m?g			|					|	Standard						|					|					|					|
				|				01:21	761.232	|	Iso, N2@77K, 004/16821/00 - Adsorption		Iso, N2@77K, 004/16821/00 - Desorption		|	Slope:	0.281352 ?0.003397 g/cm?STP			|	Iso, N2@77K, 004/16821/00				|	Halsey						|	Iso, N2@77K, 004/16821/00				|	Iso, N2@77K, 004/16821/00				|	Iso, N2@77K, 004/16821/00				|	Iso, N2@77K, 004/16821/00
Surface Area				|	0.0478326	36.4316	3.15742	02:17		|	Relative Pressure (p/p?	Quantity Adsorbed (cm?g STP)	Relative Pressure (p/p?	Quantity Adsorbed (cm?g STP)	|	Y-Intercept:	0.002029 ?0.000525 g/cm?STP			|	Relative Pressure (p/p?	1/[Q(p?p - 1)]			|	t = 3.54 [ -5 / ln(p/p? ] ^ 0.333						|	Pore Width (nm)	Pore Volume (cm?g)			|	Pore Width (nm)	Pore Volume (cm?g穘m)			|	Pore Width (nm)	dV/dlog(w) Pore Volume (cm?g放)			|	Pore Width (nm)	Pore Area (m?g)
				|	0.0890379	67.8216	3.54092	02:26		|	0.0478326	3.15742	0.994598	10.0003	|	C:	139.640289			|	0.0478326	0.0159103			|							|	215.418	0.000660074			|	253.005	4.60447e-06			|	253.005	0.00297951			|	215.418	0.0104357
Single point surface area at p/p?= 0.249909391:	14.8197 m?g			|	0.0991846	75.5556	3.67497	02:33		|	0.0890379	3.54092	0.975659	9.46728	|	Qm:	3.5288 cm?g STP			|	0.0890379	0.0276032			|							|	104.367	0.00157858			|	124.954	8.27104e-06			|	124.954	0.0029185			|	104.367	0.0398388
				|	0.120777	92.0088	3.83989	02:38		|	0.0991846	3.67497	0.957527	9.01791	|	Correlation Coefficient:	0.9994902			|	0.0991846	0.0299609			|	Width Range:	1.7000 nm to 300.0000 nm					|	79.8264	0.00204655			|	88.793	1.90692e-05			|	88.793	0.00401978			|	79.8264	0.06092
BET Surface Area:	15.3616 m?g			|	0.14036	106.931	3.96822	02:42		|	0.120777	3.83989	0.934199	8.66189	|	Molecular Cross-Sectional Area:	0.1620 nm			|	0.120777	0.0357741			|	Adsorbate Property Factor:	0.95300 nm					|	40.996	0.00313974			|	48.7561	2.81531e-05			|	48.7561	0.00377739			|	40.996	0.150607
				|	0.160213	122.059	4.09321	02:45		|	0.14036	3.96822	0.899529	8.32199	|					|	0.14036	0.0411463			|	Density Conversion Factor:	0.0015468					|	27.6427	0.00380323			|	31.6849	4.96871e-05			|	31.6849	0.0038764			|	27.6427	0.234368
t-Plot Micropore Area:	1.4373 m?g			|	0.18029	137.36	4.21401	02:49		|	0.160213	4.09321	0.848573	8.00289	|					|	0.160213	0.0466084			|	Fraction of Pores Open at Both Ends:	0.00					|	20.8219	0.00429301			|	23.2254	7.18064e-05			|	23.2254	0.00397998			|	20.8219	0.31872
				|	0.200326	152.629	4.3176	02:51		|	0.18029	4.21401	0.798758	7.79069	|	Relative Pressure (p/p?	Quantity Adsorbed (cm?g STP)	1/[Q(p?p - 1)]		|	0.18029	0.0521934			|							|	16.79	0.00469687			|	18.3424	0.000100166			|	18.3424	0.00432073			|	16.79	0.406791
t-Plot External Surface Area:	13.9243 m?g			|	0.249909	190.412	4.53856	02:54		|	0.200326	4.3176	0.748524	7.63414	|	0.0478326	3.15742	0.0159103		|	0.200326	0.0580205			|							|	14.0041	0.00505749			|	15.1225	0.000129445			|	15.1225	0.00457666			|	14.0041	0.502177
				|	0.301429	229.673	4.75231	02:57		|	0.249909	4.53856	0.698565	7.50448	|	0.0890379	3.54092	0.0276032		|	0.249909	0.0734093			|	Pore Width Range (nm)	Average Width (nm)	Incremental Pore Volume (cm?g)	Cumulative Pore Volume (cm?g)	Incremental Pore Area (m?g)	Cumulative Pore Area (m?g)	|	11.668	0.00550957			|	12.6018	0.000193524			|	12.6018	0.00570401			|	11.668	0.645676
BJH Adsorption cumulative surface area of pores				|	0.351911	268.145	4.95371	03:00		|	0.301429	4.75231	0.648638	7.39227	|	0.0991846	3.67497	0.0299609		|					|	358.8 - 215.4	253.005	0.000660074	0.000660074	0.0104357	0.0104357	|	10.5848	0.00578415			|	11.0673	0.000253488			|	11.0673	0.00648912			|	10.5848	0.744914
between 1.7000 nm and 300.0000 nm width:	14.270 m?g			|	0.400647	305.286	5.14321	03:02		|	0.351911	4.95371	0.59869	7.28462	|	0.120777	3.83989	0.0357741		|					|	215.4 - 104.4	124.954	0.000918509	0.00157858	0.029403	0.0398388	|	8.49059	0.00627166			|	9.27979	0.000232785			|	9.27979	0.00509168			|	8.49059	0.955053
				|	0.450789	343.503	5.33293	03:05		|	0.400647	5.14321	0.548299	7.17995	|	0.14036	3.96822	0.0411463		|					|	104.4 - 79.8	88.793	0.000467968	0.00204655	0.0210813	0.06092	|	7.07327	0.00673122			|	7.63374	0.000324244			|	7.63374	0.00579389			|	7.07327	1.19586
BJH Desorption cumulative surface area of pores				|	0.500787	381.61	5.51768	03:07		|	0.450789	5.33293	0.49904	7.06078	|	0.160213	4.09321	0.0466084		|					|	79.8 - 41.0	48.7561	0.00109319	0.00313974	0.0896866	0.150607	|	6.04069	0.00719602			|	6.46171	0.000450133			|	6.46171	0.00678204			|	6.04069	1.48358
between 1.7000 nm and 300.0000 nm width:	11.0030 m?g			|	0.550717	419.666	5.7099	03:09		|	0.500787	5.51768	0.451196	6.59273	|	0.18029	4.21401	0.0521934		|					|	41.0 - 27.6	31.6849	0.000663489	0.00380323	0.083761	0.234368	|	5.25868	0.0076635			|	5.58507	0.000597804			|	5.58507	0.00776433			|	5.25868	1.81839
				|	0.60102	458.008	5.89846	03:11		|	0.550717	5.7099	0.394734	6.29701	|	0.200326	4.3176	0.0580205		|					|	27.6 - 20.8	23.2254	0.000489778	0.00429301	0.0843521	0.31872	|	4.63228	0.00813806			|	4.89728	0.000757591			|	4.89728	0.00861544			|	4.63228	2.206
				|	0.650816	495.964	6.09213	03:13		|	0.60102	5.89846	0.350384	6.14864	|	0.249909	4.53856	0.0734093		|					|	20.8 - 16.8	18.3424	0.000403861	0.00469687	0.0880716	0.406791	|	4.12415	0.00864863			|	4.34176	0.00100481			|	4.34176	0.0101183			|	4.12415	2.67639
				|	0.701004	534.221	6.29411	03:15		|	0.650816	6.09213	0.299854	5.98458	|					|					|	16.8 - 14.0	15.1225	0.000360617	0.00505749	0.0953856	0.502177	|	3.69731	0.00915364			|	3.88145	0.00118316			|	3.88145	0.0106435			|	3.69731	3.19682
Pore Volume				|	0.750981	572.319	6.50466	03:17		|	0.701004	6.29411	0.249539	5.81149	|					|					|	14.0 - 11.7	12.6018	0.000452086	0.00550957	0.143499	0.645676	|	3.33029	0.00969672			|	3.4893	0.00147969			|	3.4893	0.0119611			|	3.33029	3.81939
				|	0.800952	610.413	6.73912	03:19		|	0.750981	6.50466	0.199515	5.62299	|										|	11.7 - 10.6	11.0673	0.000274572	0.00578415	0.0992377	0.744914	|	3.01765	0.0102618			|	3.15395	0.00180759			|	3.15395	0.0131998			|	3.01765	4.5361
Single point adsorption total pore volume of pores				|	0.819846	624.825	6.8716	03:21		|	0.800952	6.73912	0.149736	5.40423	|										|	10.6 - 8.5	9.27979	0.000487512	0.00627166	0.210139	0.955053	|	2.72835	0.0108849			|	2.85374	0.00215378			|	2.85374	0.0142359			|	2.72835	5.40948
less than 358.7731 nm width at p/p?= 0.994598255:	0.015469 cm?g			|				03:23	762.139	|	0.819846	6.8716	0.100437	5.12242	|										|	8.5 - 7.1	7.63374	0.000459557	0.00673122	0.240803	1.19586	|	2.45974	0.0115697			|	2.57532	0.00254937			|	2.57532	0.0152138			|	2.45974	6.47309
				|	0.850665	648.325	7.0951	03:25		|	0.850665	7.0951			|										|	7.1 - 6.0	6.46171	0.0004648	0.00719602	0.287726	1.48358	|	2.2185	0.0123041			|	2.32203	0.0030443			|	2.32203	0.0163821			|	2.2185	7.73822
t-Plot micropore volume:	0.000571 cm?g			|	0.876156	667.753	7.28187	03:27		|	0.876156	7.28187			|										|	6.0 - 5.3	5.58507	0.000467484	0.0076635	0.33481	1.81839	|	2.12397	0.0126646			|	2.16835	0.00381367			|	2.16835	0.0190632			|	2.12397	8.40324
				|	0.900852	686.575	7.49648	03:29		|	0.900852	7.49648			|										|	5.3 - 4.6	4.89728	0.000474561	0.00813806	0.387612	2.206	|	2.03004	0.0131168			|	2.074	0.00481357			|	2.074	0.0230169			|	2.03004	9.27522
BJH Adsorption cumulative volume of pores				|	0.926022	705.758	7.76417	03:31		|	0.926022	7.76417			|										|	4.6 - 4.1	4.34176	0.000510572	0.00864863	0.470383	2.67639	|	1.93721	0.0135859			|	1.98052	0.0050529			|	1.98052	0.0230747			|	1.93721	10.2226
between 1.7000 nm and 300.0000 nm width:	0.015391 cm?g			|	0.950733	724.591	8.13586	03:33		|	0.950733	8.13586			|										|	4.1 - 3.7	3.88145	0.000505011	0.00915364	0.520436	3.19682	|	1.84476	0.0140629			|	1.88772	0.00515993			|	1.88772	0.0224626			|	1.84476	11.2334
				|	0.975137	743.19	8.76173	03:36		|	0.975137	8.76173			|										|	3.7 - 3.3	3.4893	0.000543078	0.00969672	0.622564	3.81939	|	1.74033	0.0147142			|	1.78811	0.0062368			|	1.78811	0.0257351			|	1.74033	12.6903
BJH Desorption cumulative volume of pores				|	0.981092	747.728	9.0408	03:38		|	0.981092	9.0408			|										|	3.3 - 3.0	3.15395	0.000565121	0.0102618	0.716714	4.5361	|	1.68972	0.0153909			|	1.71393	0.01337			|	1.71393	0.0527944			|	1.68972	14.2696
between 1.7000 nm and 300.0000 nm width:	0.011867 cm?g			|	0.990949	755.241	9.59397	03:41		|	0.990949	9.59397			|										|	3.0 - 2.7	2.85374	0.0006231	0.0108849	0.87338	5.40948	|					|					|					|
				|	0.994598	758.022	10.0003	03:44		|	0.994598	10.0003			|										|	2.7 - 2.5	2.57532	0.00068478	0.0115697	1.0636	6.47309	|
				|	0.975659	743.588	9.46728	03:47		|					|										|	2.5 - 2.2	2.32203	0.000734421	0.0123041	1.26514	7.73822	|
				|	0.957527	729.769	9.01791	03:49		|															|	2.2 - 2.1	2.16835	0.000360498	0.0126646	0.665019	8.40324	|
Pore Size				|	0.934199	711.99	8.66189	03:51		|															|	2.1 - 2.0	2.074	0.000452119	0.0131168	0.871974	9.27522	|
				|	0.899529	685.566	8.32199	03:53		|															|	2.0 - 1.9	1.98052	0.00046909	0.0135859	0.947405	10.2226	|
Adsorption average pore width (4V/A by BET):	4.02784 nm			|	0.848573	646.731	8.00289	03:55		|															|	1.9 - 1.8	1.88772	0.000477016	0.0140629	1.01078	11.2334	|
				|	0.798758	608.765	7.79069	03:57		|															|	1.8 - 1.7	1.78811	0.000651285	0.0147142	1.45692	12.6903	|
BJH Adsorption average pore width (4V/A):	4.3143 nm			|	0.748524	570.48	7.63414	03:59		|															|	1.7 - 1.7	1.71393	0.000676712	0.0153909	1.57933	14.2696	|
				|	0.698565	532.404	7.50448	04:01		|															|							|
BJH Desorption average pore width (4V/A):	4.3141 nm			|	0.648638	494.352	7.39227	04:03		|															|							|
				|	0.59869	456.285	7.28462	04:05		|
				|	0.548299	417.88	7.17995	04:07		|
				|	0.49904	380.338	7.06078	04:09		|
				|	0.451196	343.874	6.59273	04:12		|
				|	0.394734	300.842	6.29701	04:15		|
				|	0.350384	267.041	6.14864	04:17		|
				|	0.299854	228.531	5.98458	04:20		|
				|	0.249539	190.183	5.81149	04:22		|
				|	0.199515	152.059	5.62299	04:25		|
				|	0.149736	114.12	5.40423	04:29		|
				|	0.100437	76.5471	5.12242	04:34		|
				|						|
				|						|
[truncated: 87 more columns]

## Sheet: WTP
Silica Alumina iso N2@77 K, 004/16821/00				|	Silica Alumina iso N2@77 K, 004/16821/00					|	Silica Alumina iso N2@77 K, 004/16821/00				|	Silica Alumina iso N2@77 K, 004/16821/00				|	Silica Alumina iso N2@77 K, 004/16821/00				|	Silica Alumina iso N2@77 K, 004/16821/00						|	Silica Alumina iso N2@77 K, 004/16821/00				|	Silica Alumina iso N2@77 K, 004/16821/00				|	Silica Alumina iso N2@77 K, 004/16821/00				|	Silica Alumina iso N2@77 K, 004/16821/00
ASAP 2020 V4.00 (V4.00 G)	Unit 1	Serial #: 1469	Page 1	|	ASAP 2020 V4.00 (V4.00 G)	Unit 1	Serial #: 1469	Page 1		|	ASAP 2020 V4.00 (V4.00 G)	Unit 1	Serial #: 1469	Page 1	|	ASAP 2020 V4.00 (V4.00 G)	Unit 1	Serial #: 1469	Page 1	|	ASAP 2020 V4.00 (V4.00 G)	Unit 1	Serial #: 1469	Page 1	|	ASAP 2020 V4.00 (V4.00 G)	Unit 1	Serial #: 1469	Page 1			|	ASAP 2020 V4.00 (V4.00 G)	Unit 1	Serial #: 1469	Page 1	|	ASAP 2020 V4.00 (V4.00 G)	Unit 1	Serial #: 1469	Page 1	|	ASAP 2020 V4.00 (V4.00 G)	Unit 1	Serial #: 1469	Page 1	|	ASAP 2020 V4.00 (V4.00 G)	Unit 1
				|						|					|					|					|							|					|					|					|
				|						|					|					|					|							|					|					|					|
Sample:	Iso, N2@77K, 004/16821/00			|	Sample:	Iso, N2@77K, 004/16821/00				|	Sample:	Iso, N2@77K, 004/16821/00			|	Sample:	Iso, N2@77K, 004/16821/00			|	Sample:	Iso, N2@77K, 004/16821/00			|	Sample:	Iso, N2@77K, 004/16821/00					|	Sample:	Iso, N2@77K, 004/16821/00			|	Sample:	Iso, N2@77K, 004/16821/00			|	Sample:	Iso, N2@77K, 004/16821/00			|	Sample:	Iso, N2@77K, 004/16821/00
Operator:	yutingxu			|	Operator:	yutingxu				|	Operator:	yutingxu			|	Operator:	yutingxu			|	Operator:	yutingxu			|	Operator:	yutingxu					|	Operator:	yutingxu			|	Operator:	yutingxu			|	Operator:	yutingxu			|	Operator:	yutingxu
Submitter:	qiaowendong			|	Submitter:	qiaowendong				|	Submitter:	qiaowendong			|	Submitter:	qiaowendong			|	Submitter:	qiaowendong			|	Submitter:	qiaowendong					|	Submitter:	qiaowendong			|	Submitter:	qiaowendong			|	Submitter:	qiaowendong			|	Submitter:	qiaowendong
File:	C:\2020\DATA\WTP15.SMP			|	File:	C:\2020\DATA\WTP15.SMP				|	File:	C:\2020\DATA\WTP15.SMP			|	File:	C:\2020\DATA\WTP15.SMP			|	File:	C:\2020\DATA\WTP15.SMP			|	File:	C:\2020\DATA\WTP15.SMP					|	File:	C:\2020\DATA\WTP15.SMP			|	File:	C:\2020\DATA\WTP15.SMP			|	File:	C:\2020\DATA\WTP15.SMP			|	File:	C:\2020\DATA\WTP15.SMP
				|						|					|					|					|							|					|					|					|
				|						|					|					|					|							|					|					|					|
Started:	10/18/2015 11:34:07PM	Analysis Adsorptive:	N2	|	Started:	10/18/2015 11:34:07PM	Analysis Adsorptive:	N2		|	Started:	10/18/2015 11:34:07PM	Analysis Adsorptive:	N2	|	Started:	10/18/2015 11:34:07PM	Analysis Adsorptive:	N2	|	Started:	10/18/2015 11:34:07PM	Analysis Adsorptive:	N2	|	Started:	10/18/2015 11:34:07PM	Analysis Adsorptive:	N2			|	Started:	10/18/2015 11:34:07PM	Analysis Adsorptive:	N2	|	Started:	10/18/2015 11:34:07PM	Analysis Adsorptive:	N2	|	Started:	10/18/2015 11:34:07PM	Analysis Adsorptive:	N2	|	Started:	10/18/2015 11:34:07PM
Completed:	10/19/2015 11:48:54AM	Analysis Bath Temp.:	-195.763 癈	|	Completed:	10/19/2015 11:48:54AM	Analysis Bath Temp.:	-195.763 癈		|	Completed:	10/19/2015 11:48:54AM	Analysis Bath Temp.:	-195.763 癈	|	Completed:	10/19/2015 11:48:54AM	Analysis Bath Temp.:	-195.763 癈	|	Completed:	10/19/2015 11:48:54AM	Analysis Bath Temp.:	-195.763 癈	|	Completed:	10/19/2015 11:48:54AM	Analysis Bath Temp.:	-195.763 癈			|	Completed:	10/19/2015 11:48:54AM	Analysis Bath Temp.:	-195.763 癈	|	Completed:	10/19/2015 11:48:54AM	Analysis Bath Temp.:	-195.763 癈	|	Completed:	10/19/2015 11:48:54AM	Analysis Bath Temp.:	-195.763 癈	|	Completed:	10/19/2015 11:48:54AM
Report Time:	10/19/2015 11:48:54AM	Thermal Correction:	No	|	Report Time:	10/19/2015 11:48:54AM	Thermal Correction:	No		|	Report Time:	10/19/2015 11:48:54AM	Thermal Correction:	No	|	Report Time:	10/19/2015 11:48:54AM	Thermal Correction:	No	|	Report Time:	10/19/2015 11:48:54AM	Thermal Correction:	No	|	Report Time:	10/19/2015 11:48:54AM	Thermal Correction:	No			|	Report Time:	10/19/2015 11:48:54AM	Thermal Correction:	No	|	Report Time:	10/19/2015 11:48:54AM	Thermal Correction:	No	|	Report Time:	10/19/2015 11:48:54AM	Thermal Correction:	No	|	Report Time:	10/19/2015 11:48:54AM
Sample Mass:	0.7723 g	Warm Free Space:	26.8398 cm?Measured	|	Sample Mass:	0.7723 g	Warm Free Space:	26.8398 cm?Measured		|	Sample Mass:	0.7723 g	Warm Free Space:	26.8398 cm?Measured	|	Sample Mass:	0.7723 g	Warm Free Space:	26.8398 cm?Measured	|	Sample Mass:	0.7723 g	Warm Free Space:	26.8398 cm?Measured	|	Sample Mass:	0.7723 g	Warm Free Space:	26.8398 cm?Measured			|	Sample Mass:	0.7723 g	Warm Free Space:	26.8398 cm?Measured	|	Sample Mass:	0.7723 g	Warm Free Space:	26.8398 cm?Measured	|	Sample Mass:	0.7723 g	Warm Free Space:	26.8398 cm?Measured	|	Sample Mass:	0.7723 g
Cold Free Space:	87.9069 cm	Equilibration Interval:	8 s	|	Cold Free Space:	87.9069 cm	Equilibration Interval:	8 s		|	Cold Free Space:	87.9069 cm	Equilibration Interval:	8 s	|	Cold Free Space:	87.9069 cm	Equilibration Interval:	8 s	|	Cold Free Space:	87.9069 cm	Equilibration Interval:	8 s	|	Cold Free Space:	87.9069 cm	Equilibration Interval:	8 s			|	Cold Free Space:	87.9069 cm	Equilibration Interval:	8 s	|	Cold Free Space:	87.9069 cm	Equilibration Interval:	8 s	|	Cold Free Space:	87.9069 cm	Equilibration Interval:	8 s	|	Cold Free Space:	87.9069 cm
Ambient Temperature:	22.00 癈	Low Pressure Dose:	None	|	Ambient Temperature:	22.00 癈	Low Pressure Dose:	None		|	Ambient Temperature:	22.00 癈	Low Pressure Dose:	None	|	Ambient Temperature:	22.00 癈	Low Pressure Dose:	None	|	Ambient Temperature:	22.00 癈	Low Pressure Dose:	None	|	Ambient Temperature:	22.00 癈	Low Pressure Dose:	None			|	Ambient Temperature:	22.00 癈	Low Pressure Dose:	None	|	Ambient Temperature:	22.00 癈	Low Pressure Dose:	None	|	Ambient Temperature:	22.00 癈	Low Pressure Dose:	None	|	Ambient Temperature:	22.00 癈
Automatic Degas:	Yes			|	Automatic Degas:	Yes				|	Automatic Degas:	Yes			|	Automatic Degas:	Yes			|	Automatic Degas:	Yes			|	Automatic Degas:	Yes					|	Automatic Degas:	Yes			|	Automatic Degas:	Yes			|	Automatic Degas:	Yes			|	Automatic Degas:	Yes
				|						|					|					|					|							|					|					|					|
				|						|					|					|					|							|					|					|					|
Comments: Use sample tube with isothermal jacket and filler rod. Follow the instructions on the Silica-Alumina sample data sheet for sample preparation and special instructions. Be sure to use specifications for the current lot.				|	Comments: Use sample tube with isothermal jacket and filler rod. Follow the instructions on the Silica-Alumina sample data sheet for sample preparation and special instructions. Be sure to use specifications for the current lot.					|	Comments: Use sample tube with isothermal jacket and filler rod. Follow the instructions on the Silica-Alumina sample data sheet for sample preparation and special instructions. Be sure to use specifications for the current lot.				|	Comments: Use sample tube with isothermal jacket and filler rod. Follow the instructions on the Silica-Alumina sample data sheet for sample preparation and special instructions. Be sure to use specifications for the current lot.				|	Comments: Use sample tube with isothermal jacket and filler rod. Follow the instructions on the Silica-Alumina sample data sheet for sample preparation and special instructions. Be sure to use specifications for the current lot.				|	Comments: Use sample tube with isothermal jacket and filler rod. Follow the instructions on the Silica-Alumina sample data sheet for sample preparation and special instructions. Be sure to use specifications for the current lot.						|	Comments: Use sample tube with isothermal jacket and filler rod. Follow the instructions on the Silica-Alumina sample data sheet for sample preparation and special instructions. Be sure to use specifications for the current lot.				|	Comments: Use sample tube with isothermal jacket and filler rod. Follow the instructions on the Silica-Alumina sample data sheet for sample preparation and special instructions. Be sure to use specifications for the current lot.				|	Comments: Use sample tube with isothermal jacket and filler rod. Follow the instructions on the Silica-Alumina sample data sheet for sample preparation and special instructions. Be sure to use specifications for the current lot.				|	Comments: Use sample tube with isothermal jacket and filler rod. Follow the instructions on the Silica-Alumina sample data sheet for sample preparation and special instructions. Be sure to use specifications for the current lot.
				|						|					|					|					|							|					|					|					|
				|						|					|					|					|							|					|					|					|
				|						|					|					|					|							|					|					|					|
				|						|					|					|					|							|					|					|					|
Summary Report				|	Isotherm Tabular Report					|	Isotherm Linear Plot				|	BET Surface Area Report				|	BET Surface Area Plot				|	BJH Adsorption Pore Distribution Report						|	BJH Adsorption Cumulative Pore Volume (Larger)				|	BJH Adsorption dV/dw Pore Volume				|	BJH Adsorption dV/dlog(w) Pore Volume				|	BJH Adsorption Cumulative Pore Area (Larger)
				|						|					|					|					|							|	Halsey : Standard				|	Halsey : Standard				|	Halsey : Standard				|	Halsey : Standard
				|	Relative Pressure (p/p?	Absolute Pressure (mmHg)	Quantity Adsorbed (cm?g STP)	Elapsed Time (h:min)	Saturation Pressure (mmHg)	|					|	BET Surface Area:	53.0973 ?1.4628 m?g			|					|	Standard						|					|					|					|
				|				06:59	763.459	|	Iso, N2@77K, 004/16821/00 - Adsorption		Iso, N2@77K, 004/16821/00 - Desorption		|	Slope:	0.083118 ?0.002232 g/cm?STP			|	Iso, N2@77K, 004/16821/00				|	Halsey						|	Iso, N2@77K, 004/16821/00				|	Iso, N2@77K, 004/16821/00				|	Iso, N2@77K, 004/16821/00				|	Iso, N2@77K, 004/16821/00
Surface Area				|	0.0485338	37.0568	14.8292	09:18		|	Relative Pressure (p/p?	Quantity Adsorbed (cm?g STP)	Relative Pressure (p/p?	Quantity Adsorbed (cm?g STP)	|	Y-Intercept:	-0.001133 ?0.000347 g/cm?STP			|	Relative Pressure (p/p?	1/[Q(p?p - 1)]			|	t = 3.54 [ -5 / ln(p/p? ] ^ 0.333						|	Pore Width (nm)	Pore Volume (cm?g)			|	Pore Width (nm)	Pore Volume (cm?g穘m)			|	Pore Width (nm)	dV/dlog(w) Pore Volume (cm?g放)			|	Pore Width (nm)	Pore Area (m?g)
				|				09:20	763.526	|	0.0485338	14.8292	0.995693	21.0519	|	C:	-72.365446			|	0.0485338	0.0034398			|							|	109.489	0.000896194			|	131.47	5.52226e-06			|	131.47	0.00226976			|	109.489	0.027267
Single point surface area at p/p?= 0.250944174:	53.5543 m?g			|	0.0881731	67.2984	15.4655	09:52		|	0.0881731	15.4655	0.974426	20.8002	|	Qm:	12.1973 cm?g STP			|	0.0881731	0.00625259			|							|	85.1678	0.00134825			|	94.2542	1.85871e-05			|	94.2542	0.00414373			|	85.1678	0.0464517
				|	0.10116	77.2082	15.5299	09:55		|	0.10116	15.5299	0.956235	20.6473	|	Correlation Coefficient:	0.9974858			|	0.10116	0.00724698			|	Width Range:	1.7000 nm to 300.0000 nm					|	42.0359	0.00244992			|	50.1107	2.55418e-05			|	50.1107	0.00359252			|	42.0359	0.13439
BET Surface Area:	53.0973 m?g			|	0.119871	91.4787	15.7531	10:05		|	0.119871	15.7531	0.933069	20.6034	|	Molecular Cross-Sectional Area:	0.1620 nm			|	0.119871	0.00864575			|	Adsorbate Property Factor:	0.95300 nm					|	28.0421	0.00316647			|	32.2133	5.12045e-05			|	32.2133	0.00407569			|	28.0421	0.223365
				|	0.140599	107.287	15.9533	10:14		|	0.140599	15.9533	0.899914	20.5178	|					|	0.140599	0.010255			|	Density Conversion Factor:	0.0015468					|	21.1216	0.00368531			|	23.5607	7.49712e-05			|	23.5607	0.00421532			|	21.1216	0.311451
t-Plot Micropore Area:	38.6841 m?g			|	0.161067	122.895	16.1148	10:21		|	0.161067	16.1148	0.847413	20.429	|					|	0.161067	0.0119139			|	Fraction of Pores Open at Both Ends:	0.00					|	16.8453	0.00412488			|	18.4679	0.000102794			|	18.4679	0.00447416			|	16.8453	0.406659
				|	0.181666	138.606	16.228	10:25		|	0.181666	16.228	0.79811	20.3741	|	Relative Pressure (p/p?	Quantity Adsorbed (cm?g STP)	1/[Q(p?p - 1)]		|	0.181666	0.0136798			|							|	14.2246	0.00447661			|	15.294	0.000134209			|	15.294	0.00478931			|	14.2246	0.49865
t-Plot External Surface Area:	14.4132 m?g			|	0.201669	153.864	16.2972	10:27		|	0.201669	16.2972	0.748229	20.3342	|	0.0485338	14.8292	0.0034398		|	0.201669	0.0155003			|							|	11.7832	0.00485033			|	12.7517	0.000153079			|	12.7517	0.00457007			|	11.7832	0.615883
				|	0.250944	191.453	16.4237	10:30		|	0.250944	16.4237	0.698339	20.2962	|	0.0881731	15.4655	0.00625259		|	0.250944	0.0203982			|	Pore Width Range (nm)	Average Width (nm)	Incremental Pore Volume (cm?g)	Cumulative Pore Volume (cm?g)	Incremental Pore Area (m?g)	Cumulative Pore Area (m?g)	|	10.6868	0.00513052			|	11.175	0.000255563			|	11.175	0.00660605			|	10.6868	0.716173
BJH Adsorption cumulative surface area of pores				|	0.301443	229.97	16.5886	10:34		|	0.301443	16.5886	0.648364	20.2623	|	0.10116	15.5299	0.00724698		|					|	271.8 - 109.5	131.47	0.000896194	0.000896194	0.027267	0.027267	|	8.54672	0.00550618			|	9.34995	0.000175534			|	9.34995	0.00387083			|	8.54672	0.876884
between 1.7000 nm and 300.0000 nm width:	13.043 m?g			|	0.352241	268.714	16.7251	10:37		|	0.352241	16.7251	0.59855	20.2287	|	0.119871	15.7531	0.00864575		|					|	109.5 - 85.2	94.2542	0.000452061	0.00134825	0.0191848	0.0464517	|	7.109	0.00584293			|	7.67638	0.000234225			|	7.67638	0.00420985			|	7.109	1.05236
				|	0.401339	306.163	16.8439	10:39		|	0.401339	16.8439	0.548291	20.1896	|	0.140599	15.9533	0.010255		|					|	85.2 - 42.0	50.1107	0.00110166	0.00244992	0.0879385	0.13439	|	6.06806	0.00614559			|	6.49224	0.000290757			|	6.49224	0.00440178			|	6.06806	1.23883
BJH Desorption cumulative surface area of pores				|	0.451524	344.439	16.9629	10:41		|	0.451524	16.9629	0.499116	20.0335	|	0.161067	16.1148	0.0119139		|					|	42.0 - 28.0	32.2133	0.000716547	0.00316647	0.0889752	0.223365	|	5.27337	0.00643403			|	5.60427	0.000362957			|	5.60427	0.00473148			|	5.27337	1.4447
between 1.7000 nm and 300.0000 nm width:	5.0960 m?g			|	0.50186	382.824	17.0762	10:44		|	0.50186	17.0762	0.451314	19.3557	|	0.181666	16.228	0.0136798		|					|	28.0 - 21.1	23.5607	0.000518839	0.00368531	0.0880857	0.311451	|	4.64574	0.00671024			|	4.91131	0.00044008			|	4.91131	0.00501891			|	4.64574	1.66966
				|	0.551918	420.999	17.1895	10:46		|	0.551918	17.1895	0.392218	19.2803	|	0.201669	16.2972	0.0155003		|					|	21.1 - 16.8	18.4679	0.000439574	0.00412488	0.0952082	0.406659	|	4.13412	0.00698485			|	4.35309	0.000536754			|	4.35309	0.00541946			|	4.13412	1.922
				|	0.602075	459.249	17.3081	10:48		|	0.602075	17.3081	0.330899	19.2464	|	0.250944	16.4237	0.0203982		|					|	16.8 - 14.2	15.294	0.000351727	0.00447661	0.091991	0.49865	|	3.70311	0.00727325			|	3.88882	0.000669111			|	3.88882	0.00603125			|	3.70311	2.21864
				|	0.652349	497.586	17.4366	10:50		|	0.652349	17.4366	0.299796	19.222	|					|					|	14.2 - 11.8	12.7517	0.000373727	0.00485033	0.117232	0.615883	|	3.33502	0.00759732			|	3.49446	0.000880407			|	3.49446	0.00712737			|	3.33502	2.58959
Pore Volume				|	0.702496	535.824	17.577	10:52		|	0.702496	17.577	0.249451	19.1838	|					|					|	11.8 - 10.7	11.175	0.000280186	0.00513052	0.10029	0.716173	|	3.01965	0.00793504			|	3.15699	0.00107091			|	3.15699	0.00782845			|	3.01965	3.0175
				|	0.752632	574.052	17.7387	10:54		|	0.752632	17.7387	0.199509	19.129	|										|	10.7 - 8.5	9.34995	0.00037566	0.00550618	0.160711	0.876884	|	2.72842	0.00835442			|	2.85453	0.00144003			|	2.85453	0.00952152			|	2.72842	3.60517
Single point adsorption total pore volume of pores				|	0.802893	612.373	17.9273	10:56		|	0.802893	17.9273	0.14968	19.0417	|										|	8.5 - 7.1	7.67638	0.000336751	0.00584293	0.175474	1.05236	|	2.46493	0.00891676			|	2.57867	0.00213417			|	2.57867	0.0127494			|	2.46493	4.47747
less than 448.9942 nm width at p/p?= 0.995692945:	0.032563 cm?g			|	0.821652	626.667	18.0621	10:58		|	0.821652	18.0621	0.100192	18.8873	|										|	7.1 - 6.1	6.49224	0.000302659	0.00614559	0.186474	1.23883	|	2.22488	0.00928598			|	2.32803	0.00153809			|	2.32803	0.0082974			|	2.22488	5.11186
				|	0.853049	650.599	18.252	11:00		|	0.853049	18.252			|										|	6.1 - 5.3	5.60427	0.00028844	0.00643403	0.205872	1.4447	|	2.13043	0.00952547			|	2.17479	0.00253569			|	2.17479	0.0127125			|	2.13043	5.55234
t-Plot micropore volume:	0.018846 cm?g			|	0.876576	668.535	18.434	11:01		|	0.876576	18.434			|										|	5.3 - 4.6	4.91131	0.000276207	0.00671024	0.224956	1.66966	|	2.03403	0.0100089			|	2.07908	0.0050151			|	2.07908	0.0240407			|	2.03403	6.48244
				|	0.902306	688.143	18.6671	11:03		|	0.902306	18.6671			|										|	4.6 - 4.1	4.35309	0.000274614	0.00698485	0.25234	1.922	|	1.93833	0.0107759			|	1.98289	0.00801472			|	1.98289	0.036647			|	1.93833	8.02975
BJH Adsorption cumulative volume of pores				|	0.92711	707.044	18.9497	11:05		|	0.92711	18.9497			|										|	4.1 - 3.7	3.88882	0.000288395	0.00727325	0.296639	2.21864	|	1.84044	0.0117718			|	1.88573	0.0101734			|	1.88573	0.0442494			|	1.84044	10.1421
between 1.7000 nm and 300.0000 nm width:	0.013065 cm?g			|	0.951987	725.992	19.3495	11:08		|	0.951987	19.3495			|										|	3.7 - 3.3	3.49446	0.000324069	0.00759732	0.370952	2.58959	|	1.75005	0.0129273			|	1.79193	0.012783			|	1.79193	0.05283			|	1.75005	12.7214
				|	0.97673	744.844	19.9804	11:10		|	0.97673	19.9804			|										|	3.3 - 3.0	3.15699	0.000337727	0.00793504	0.42791	3.0175	|	1.68534	0.0130652			|	1.7159	0.00213224			|	1.7159	0.00843233			|	1.68534	13.043
BJH Desorption cumulative volume of pores				|	0.981993	748.841	20.2501	11:12		|	0.981993	20.2501			|										|	3.0 - 2.7	2.85453	0.000419376	0.00835442	0.587665	3.60517	|					|					|					|
between 1.7000 nm and 300.0000 nm width:	0.005382 cm?g			|	0.992847	757.093	20.7899	11:15		|	0.992847	20.7899			|										|	2.7 - 2.5	2.57867	0.000562344	0.00891676	0.8723	4.47747	|
				|	0.995693	759.246	21.0519	11:17		|	0.995693	21.0519			|										|	2.5 - 2.2	2.32803	0.000369222	0.00928598	0.634394	5.11186	|
				|	0.974426	743.012	20.8002	11:19		|					|										|	2.2 - 2.1	2.17479	0.000239486	0.00952547	0.440477	5.55234	|
				|	0.956235	729.126	20.6473	11:21		|															|	2.1 - 2.0	2.07908	0.000483442	0.0100089	0.930108	6.48244	|
Pore Size				|				11:22	762.487	|															|	2.0 - 1.9	1.98289	0.000767035	0.0107759	1.54731	8.02975	|
				|	0.933069	711.453	20.6034	11:24		|															|	1.9 - 1.8	1.88573	0.000995849	0.0117718	2.11239	10.1421	|
Adsorption average pore width (4V/A by BET):	2.45309 nm			|	0.899914	686.173	20.5178	11:26		|															|	1.8 - 1.8	1.79193	0.00115547	0.0129273	2.57927	12.7214	|
				|	0.847413	646.142	20.429	11:28		|															|	1.8 - 1.7	1.7159	0.000137969	0.0130652	0.321626	13.043	|
BJH Adsorption average pore width (4V/A):	4.0068 nm			|	0.79811	608.549	20.3741	11:30		|															|							|
				|	0.748229	570.515	20.3342	11:32		|															|							|
BJH Desorption average pore width (4V/A):	4.2243 nm			|	0.698339	532.474	20.2962	11:34		|
				|	0.648364	494.369	20.2623	11:36		|
				|	0.59855	456.387	20.2287	11:38		|
				|	0.548291	418.065	20.1896	11:40		|
				|	0.499116	380.569	20.0335	11:42		|
				|	0.451314	344.121	19.3557	11:45		|
				|	0.392218	299.061	19.2803	11:47		|
				|	0.330899	252.306	19.2464	11:50		|
				|	0.299796	228.59	19.222	11:52		|
				|	0.249451	190.203	19.1838	11:54		|
				|	0.199509	152.123	19.129	11:56		|
				|	0.14968	114.129	19.0417	11:59		|
				|	0.100192	76.3952	18.8873	12:04		|
				|						|
				|						|
[truncated: 87 more columns]
