# Supplementary material for: Interactions and exchange of CO2 and H2O in coals: an investigation by low-field NMR relaxation
Source: Sci Rep. 2016 Jan 28;6:19919. doi: 10.1038/srep19919 (PMC4730140; doi:10.1038/srep19919)
Supplement: Supplementary Dataset 5 [file srep19919-s6.xls]

## Sheet: Sheet1
Samples	DG		TCG		PL		DS		LY		SJZ		WTP		XG
	Experimental pressure（MPa）	Equilibrium moisture base adsrption volume（cm^3/g）	Experimental pressure（MPa）	Equilibrium moisture base adsrption volume（cm^3/g）	Experimental pressure（MPa）	Equilibrium moisture base adsrption volume（cm^3/g）	Experimental pressure（MPa）	Equilibrium moisture base adsrption volume（cm^3/g）	Experimental pressure（MPa）	Equilibrium moisture base adsrption volume（cm^3/g）	Experimental pressure（MPa）	Equilibrium moisture base adsrption volume（cm^3/g）	Experimental pressure（MPa）	Equilibrium moisture base adsrption volume（cm^3/g）	Experimental pressure（MPa）	Equilibrium moisture base adsrption volume（cm^3/g）
0	0	0	0	0	0	0	0	0	0	0	0	0	0	0	0	0
1	0.562	7.024	0.471	10.711	0.393	9.563	0.274	9.934	0.38	9.952	0.348	12.343	0.266	9.272	0.514	6.524
2	1.306	12.753	1.181	18.996	1.145	16.806	0.768	20.731	1.144	17.081	1.023	23.049	0.735	19.377	1.202	11.883
3	2.169	17.335	2.063	24.726	2.127	20.464	1.614	29.996	2.136	20.718	2.015	28.983	1.536	28.068	2.061	16.327
4	3.084	20.927	2.994	28.407	3.133	22.38	2.695	35.808	3.116	22.563	3.059	31.922	2.574	34.249	2.98	19.81
5	3.992	23.592	3.946	30.62	4.107	23.236	3.79	38.718	4.064	23.493	4.051	33.131	3.68	37.33	3.943	22.23
6	4.911	28.212	4.902	33.477	4.851	23.429	4.859	43.411	4.807	24.146	4.812	33.475	4.596	38.61	4.737	23.874
	Langmuir volume（cm^3/g）	Langmuir pressure（MPa）	Langmuir volume（cm^3/g）	Langmuir pressure（MPa）	Langmuir volume（cm^3/g）	Langmuir pressure（MPa）	Langmuir volume（cm^3/g）	Langmuir pressure（MPa）	Langmuir volume（cm^3/g）	Langmuir pressure（MPa）	Langmuir volume（cm^3/g）	Langmuir pressure（MPa）	Langmuir volume（cm^3/g）	Langmuir pressure（MPa）	Langmuir volume（cm^3/g）	Langmuir pressure（MPa）
	44.53	3.25	42.78	1.47	27.02	0.69	52.98	1.23	27.54	0.69	38.73	0.7	48.14	1.09	35.6	2.37
