# Supplementary material for: Interactions and exchange of CO2 and H2O in coals: an investigation by low-field NMR relaxation
Source: Sci Rep. 2016 Jan 28;6:19919. doi: 10.1038/srep19919 (PMC4730140; doi:10.1038/srep19919)
Supplement: Supplementary Dataset 6 [file srep19919-s7.xls]

## Sheet: Sheet1
Test remark	8-1								7-1								6-1								5-1								4-1								3-1								2-1
	Peak NO.	Peak starting time	Peak time	Peak ending time	Peak area	Proportion			Peak NO.	Peak starting time	Peak time	Peak ending time	Peak area	Proportion			Peak NO.	Peak starting time	Peak time	Peak ending time	Peak area	Proportion			Peak NO.	Peak starting time	Peak time	Peak ending time	Peak area	Proportion			Peak NO.	Peak starting time	Peak time	Peak ending time	Peak area	Proportion			Peak NO.	Peak starting time	Peak time	Peak ending time	Peak area	Proportion			Peak NO.
	1	43.2876	114.976	265.609	20896.2	1			1	43.2876	100	231.013	19062.2	1			1	43.2876	100	231.013	16025.1	1			1	43.2876	100	231.013	12906.4	1			1	43.2876	100	231.013	10564.8	1			1	43.2876	114.976	231.013	6895.74	1			1
	Total area				20896.2				Total area				19062.2				Total area				16025.1				Total area				12906.4				Total area				10564.8				Total area				6895.74				Total area
		8-1								7-1								6-1								5-1								4-1								3-1
		Sample data number = 100								Sample data number = 100								Sample data number = 100								Sample data number = 100								Sample data number = 100								Sample data number = 100
		Inversion error = 0.356976								Inversion error = 9.113469								Inversion error = 2.225798								Inversion error = 7.867251								Inversion error = 2.739485								Inversion error = 4.38523
		SNR = 42.521414								SNR = 43.634271								SNR = 43.0428								SNR = 41.926628								SNR = 40.178466								SNR = 36.730401
		Time(ms)	Proportion							Time(ms)	Proportion							Time(ms)	Proportion							Time(ms)	Proportion							Time(ms)	Proportion							Time(ms)	Proportion
		0.01	0							0.01	0							0.01	0							0.01	0							0.01	0							0.01	0
		0.011498	0							0.011498	0							0.011498	0							0.011498	0							0.011498	0							0.011498	0
		0.013219	0							0.013219	0							0.013219	0							0.013219	0							0.013219	0							0.013219	0
		0.015199	0							0.015199	0							0.015199	0							0.015199	0							0.015199	0							0.015199	0
		0.017475	0							0.017475	0							0.017475	0							0.017475	0							0.017475	0							0.017475	0
		0.020092	0							0.020092	0							0.020092	0							0.020092	0							0.020092	0							0.020092	0
		0.023101	0							0.023101	0							0.023101	0							0.023101	0							0.023101	0							0.023101	0
		0.026561	0							0.026561	0							0.026561	0							0.026561	0							0.026561	0							0.026561	0
		0.030539	0							0.030539	0							0.030539	0							0.030539	0							0.030539	0							0.030539	0
		0.035112	0							0.035112	0							0.035112	0							0.035112	0							0.035112	0							0.035112	0
		0.04037	0							0.04037	0							0.04037	0							0.04037	0							0.04037	0							0.04037	0
		0.046416	0							0.046416	0							0.046416	0							0.046416	0							0.046416	0							0.046416	0
		0.053367	0							0.053367	0							0.053367	0							0.053367	0							0.053367	0							0.053367	0
		0.061359	0							0.061359	0							0.061359	0							0.061359	0							0.061359	0							0.061359	0
		0.070548	0							0.070548	0							0.070548	0							0.070548	0							0.070548	0							0.070548	0
		0.081113	0							0.081113	0							0.081113	0							0.081113	0							0.081113	0							0.081113	0
		0.09326	0							0.09326	0							0.09326	0							0.09326	0							0.09326	0							0.09326	0
		0.107227	0							0.107227	0							0.107227	0							0.107227	0							0.107227	0							0.107227	0
		0.123285	0							0.123285	0							0.123285	0							0.123285	0							0.123285	0							0.123285	0
		0.141747	0							0.141747	0							0.141747	0							0.141747	0							0.141747	0							0.141747	0
		0.162975	0							0.162975	0							0.162975	0							0.162975	0							0.162975	0							0.162975	0
		0.187382	0							0.187382	0							0.187382	0							0.187382	0							0.187382	0							0.187382	0
		0.215443	0							0.215443	0							0.215443	0							0.215443	0							0.215443	0							0.215443	0
		0.247708	0							0.247708	0							0.247708	0							0.247708	0							0.247708	0							0.247708	0
		0.284804	0							0.284804	0							0.284804	0							0.284804	0							0.284804	0							0.284804	0
		0.327455	0							0.327455	0							0.327455	0							0.327455	0							0.327455	0							0.327455	0
		0.376494	0							0.376494	0							0.376494	0							0.376494	0							0.376494	0							0.376494	0
		0.432876	0							0.432876	0							0.432876	0							0.432876	0							0.432876	0							0.432876	0
		0.497702	0							0.497702	0							0.497702	0							0.497702	0							0.497702	0							0.497702	0
		0.572237	0							0.572237	0							0.572237	0							0.572237	0							0.572237	0							0.572237	0
		0.657933	0							0.657933	0							0.657933	0							0.657933	0							0.657933	0							0.657933	0
		0.756463	0							0.756463	0							0.756463	0							0.756463	0							0.756463	0							0.756463	0
		0.869749	0							0.869749	0							0.869749	0							0.869749	0							0.869749	0							0.869749	0
		1	0							1	0							1	0							1	0							1	0							1	0
		1.14976	0							1.14976	0							1.14976	0							1.14976	0							1.14976	0							1.14976	0
		1.32194	0							1.32194	0							1.32194	0							1.32194	0							1.32194	0							1.32194	0
		1.51991	0							1.51991	0							1.51991	0							1.51991	0							1.51991	0							1.51991	0
		1.74753	0							1.74753	0							1.74753	0							1.74753	0							1.74753	0							1.74753	0
		2.00923	0							2.00923	0							2.00923	0							2.00923	0							2.00923	0							2.00923	0
		2.31013	0							2.31013	0							2.31013	0							2.31013	0							2.31013	0							2.31013	0
		2.65609	0							2.65609	0							2.65609	0							2.65609	0							2.65609	0							2.65609	0
		3.05386	0							3.05386	0							3.05386	0							3.05386	0							3.05386	0							3.05386	0
		3.51119	0							3.51119	0							3.51119	0							3.51119	0							3.51119	0							3.51119	0
		4.03702	0							4.03702	0							4.03702	0							4.03702	0							4.03702	0							4.03702	0
		4.64159	0							4.64159	0							4.64159	0							4.64159	0							4.64159	0							4.64159	0
		5.3367	0							5.3367	0							5.3367	0							5.3367	0							5.3367	0							5.3367	0
		6.13591	0							6.13591	0							6.13591	0							6.13591	0							6.13591	0							6.13591	0
		7.0548	0							7.0548	0							7.0548	0							7.0548	0							7.0548	0							7.0548	0
		8.11131	0							8.11131	0							8.11131	0							8.11131	0							8.11131	0							8.11131	0
		9.32603	0							9.32603	0							9.32603	0							9.32603	0							9.32603	0							9.32603	0
		10.7227	0							10.7227	0							10.7227	0							10.7227	0							10.7227	0							10.7227	0
		12.3285	0							12.3285	0							12.3285	0							12.3285	0							12.3285	0							12.3285	0
		14.1747	0							14.1747	0							14.1747	0							14.1747	0							14.1747	0							14.1747	0
		16.2975	0							16.2975	0							16.2975	0							16.2975	0							16.2975	0							16.2975	0
		18.7382	0							18.7382	0							18.7382	0							18.7382	0							18.7382	0							18.7382	0
		21.5443	0							21.5443	0							21.5443	0							21.5443	0							21.5443	0							21.5443	0
		24.7708	0							24.7708	0							24.7708	0							24.7708	0							24.7708	0							24.7708	0
		28.4804	0							28.4804	0							28.4804	0							28.4804	0							28.4804	0							28.4804	0
		32.7455	0							32.7455	0							32.7455	0							32.7455	0							32.7455	0							32.7455	0
		37.6494	0							37.6494	0							37.6494	0							37.6494	0							37.6494	0							37.6494	0
		43.2876	0							43.2876	0							43.2876	0							43.2876	0							43.2876	0							43.2876	0
		49.7702	404.161							49.7702	338.007							49.7702	306.298							49.7702	250.936							49.7702	213.117							49.7702	85.0369
		57.2237	1100.04							57.2237	1006.15							57.2237	857.459							57.2237	695.437							57.2237	573.256							57.2237	342.22
		65.7933	1707.85							65.7933	1589.4							65.7933	1339.93							65.7933	1083.34							65.7933	887.454							65.7933	566.459
		75.6463	2199.54							75.6463	2060.16							75.6463	1730.2							75.6463	1396.19							75.6463	1140.85							75.6463	747.303
		86.9749	2549.74							86.9749	2393.2							86.9749	2006.72							86.9749	1617.08							86.9749	1319.79							86.9749	875.317
		100	2737.32							100	2567.13							100	2151.13							100	1731.61							100	1412.6							100	942.643
		114.976	2746.84							114.976	2565.78							114.976	2149.52							114.976	1728.83							114.976	1410.42							114.976	943.497
		132.194	2569.61							132.194	2379.22							132.194	1993.28							132.194	1601.99							132.194	1307.76							132.194	874.562
		151.991	2204.37							151.991	2004.44							151.991	1679.66							151.991	1348.97							151.991	1102.9							151.991	735.206
		174.753	1657.38							174.753	1445.51							174.753	1211.92							174.753	972.437							174.753	797.961							174.753	527.492
		200.923	941.945							200.923	713.171							200.923	598.968							200.923	479.541							200.923	398.734							200.923	256.001
		231.013	77.4126							231.013	0							231.013	0							231.013	0							231.013	0							231.013	0
		265.609	0							265.609	0							265.609	0							265.609	0							265.609	0							265.609	0
		305.386	0							305.386	0							305.386	0							305.386	0							305.386	0							305.386	0
		351.119	0							351.119	0							351.119	0							351.119	0							351.119	0							351.119	0
		403.702	0							403.702	0							403.702	0							403.702	0							403.702	0							403.702	0
		464.159	0							464.159	0							464.159	0							464.159	0							464.159	0							464.159	0
		533.67	0							533.67	0							533.67	0							533.67	0							533.67	0							533.67	0
		613.591	0							613.591	0							613.591	0							613.591	0							613.591	0							613.591	0
		705.48	0							705.48	0							705.48	0							705.48	0							705.48	0							705.48	0
		811.131	0							811.131	0							811.131	0							811.131	0							811.131	0							811.131	0
		932.603	0							932.603	0							932.603	0							932.603	0							932.603	0							932.603	0
		1072.27	0							1072.27	0							1072.27	0							1072.27	0							1072.27	0							1072.27	0
		1232.85	0							1232.85	0							1232.85	0							1232.85	0							1232.85	0							1232.85	0
		1417.47	0							1417.47	0							1417.47	0							1417.47	0							1417.47	0							1417.47	0
		1629.75	0							1629.75	0							1629.75	0							1629.75	0							1629.75	0							1629.75	0
		1873.82	0							1873.82	0							1873.82	0							1873.82	0							1873.82	0							1873.82	0
		2154.43	0							2154.43	0							2154.43	0							2154.43	0							2154.43	0							2154.43	0
		2477.08	0							2477.08	0							2477.08	0							2477.08	0							2477.08	0							2477.08	0
		2848.04	0							2848.04	0							2848.04	0							2848.04	0							2848.04	0							2848.04	0
		3274.55	0							3274.55	0							3274.55	0							3274.55	0							3274.55	0							3274.55	0
		3764.94	0							3764.94	0							3764.94	0							3764.94	0							3764.94	0							3764.94	0
		4328.76	0							4328.76	0							4328.76	0							4328.76	0							4328.76	0							4328.76	0
		4977.02	0							4977.02	0							4977.02	0							4977.02	0							4977.02	0							4977.02	0
		5722.37	0							5722.37	0							5722.37	0							5722.37	0							5722.37	0							5722.37	0
		6579.33	0							6579.33	0							6579.33	0							6579.33	0							6579.33	0							6579.33	0
		7564.63	0							7564.63	0							7564.63	0							7564.63	0							7564.63	0							7564.63	0
		8697.49	0							8697.49	0							8697.49	0							8697.49	0							8697.49	0							8697.49	0
		10000	0							10000	0							10000	0							10000	0							10000	0							10000	0
[truncated: 11 more columns]
