# Supplementary material for: Interactions and exchange of CO2 and H2O in coals: an investigation by low-field NMR relaxation
Source: Sci Rep. 2016 Jan 28;6:19919. doi: 10.1038/srep19919 (PMC4730140; doi:10.1038/srep19919)
Supplement: Supplementary Dataset 7 [file srep19919-s8.xls]

## Sheet: 2.5MPa
Test remark	sjz-co2-72-1								sjz-co2-48-1								sjz-co2-36-1								sjz-co2-24-1								sjz-co2-12-1								sjz-co2-4-1								sjz-co2-0-1
	Peak NO.	Peak starting time	Peak time	Peak ending time	Peak area	Proportion			Peak NO.	Peak starting time	Peak time	Peak ending time	Peak area	Proportion			Peak NO.	Peak starting time	Peak time	Peak ending time	Peak area	Proportion			Peak NO.	Peak starting time	Peak time	Peak ending time	Peak area	Proportion			Peak NO.	Peak starting time	Peak time	Peak ending time	Peak area	Proportion			Peak NO.	Peak starting time	Peak time	Peak ending time	Peak area	Proportion			Peak NO.
	1	0.013219	0.432876	3.05386	2288.36	0.330035			1	0.013219	0.432876	2.31013	2309.08	0.338807			1	0.013219	0.497702	2.65609	2396.02	0.347268			1	0.013219	0.497702	3.05386	2518.69	0.365466			1	0.013219	0.497702	2.65609	3007.93	0.454516			1	0.013219	0.572237	2.31013	3666.64	0.53918			1
	2	6.13591	351.119	1072.27	4645.33	0.669965			2	6.13591	351.119	1072.27	4506.24	0.661193			2	6.13591	18.7382	37.6494	496.629	0.0719793			2	7.0548	351.119	932.603	4373.03	0.634534			2	9.32603	28.4804	49.7702	601.622	0.0909084			2	12.3285	305.386	811.131	3133.76	0.46082			2
																	3	43.2876	351.119	1072.27	4006.97	0.580752											3	57.2237	305.386	932.603	3008.33	0.454576											3
	Total area				6933.7				Total area				6815.32												Total area				6891.72												Total area				6800.4				4
																	Total area				6899.61												Total area				6617.89
																																																	Total area
		sjz-co2-72-1								sjz-co2-48-1								sjz-co2-36-1								sjz-co2-24-1								sjz-co2-12-1								sjz-co2-4-1
		Sample data number = 100								Sample data number = 100								Sample data number = 100								Sample data number = 100								Sample data number = 100								Sample data number = 100
		Inversion error = 0.0495								Inversion error = 0.041706								Inversion error = 0.040654								Inversion error = 0.037406								Inversion error = 0.0338								Inversion error = 0.033097
		SNR = 34.954452								SNR = 38.289305								SNR = 38.3028								SNR = 37.929443								SNR = 36.911307								SNR = 36.076097
		Time(ms)	Proportion							Time(ms)	Proportion							Time(ms)	Proportion							Time(ms)	Proportion							Time(ms)	Proportion							Time(ms)	Proportion
		0.01	0							0.01	0							0.01	0							0.01	0							0.01	0							0.01	0
		0.011498	0							0.011498	0							0.011498	0							0.011498	0							0.011498	0							0.011498	0
		0.013219	0							0.013219	0							0.013219	0							0.013219	0							0.013219	0							0.013219	0
		0.015199	1.2265e-06							0.015199	1.80667e-06							0.015199	9.66636e-07							0.015199	9.25926e-07							0.015199	2e-06							0.015199	1.155e-06
		0.017475	1.7171e-05							0.017475	1.897e-05							0.017475	1.73994e-05							0.017475	1.85185e-05							0.017475	2.1e-05							0.017475	2.1945e-05
		0.020092	0.000164351							0.020092	0.000177053							0.020092	0.000169161							0.020092	0.000177778							0.020092	0.000197							0.020092	0.00020559
		0.023101	0.001148							0.023101	0.00123395							0.023101	0.0011793							0.023101	0.00123519							0.023101	0.001362							0.023101	0.00142181
		0.026561	0.00613127							0.026561	0.00655097							0.026561	0.0062609							0.026561	0.00655741							0.026561	0.00719							0.026561	0.0075075
		0.030539	0.0259147							0.030539	0.0275553							0.030539	0.0263321							0.030539	0.0275815							0.030539	0.029669							0.030539	0.0309817
		0.035112	0.0884331							0.035112	0.0936287							0.035112	0.0894737							0.035112	0.0937167							0.035112	0.101818							0.035112	0.10633
		0.04037	0.254326							0.04037	0.268255							0.04037	0.256363							0.04037	0.268506							0.04037	0.287567							0.04037	0.300366
		0.046416	0.655385							0.046416	0.688946							0.046416	0.658493							0.046416	0.68958							0.046416	0.744231							0.046416	0.77771
		0.053367	1.57182							0.053367	1.64711							0.053367	1.57476							0.053367	1.64856							0.053367	1.7751							0.053367	1.85685
		0.061359	3.35443							0.061359	3.5041							0.061359	3.35217							0.061359	3.50694							0.061359	3.77058							0.061359	3.95229
		0.070548	6.4686							0.070548	6.73464							0.070548	6.44934							0.070548	6.73916							0.070548	7.24304							0.070548	7.61948
		0.081113	11.4223							0.081113	11.8472							0.081113	11.3641							0.081113	11.8522							0.081113	12.7511							0.081113	13.491
		0.09326	18.6822							0.09326	19.2922							0.09326	18.5501							0.09326	19.2927							0.09326	20.8107							0.09326	22.2026
		0.107227	28.5799							0.107227	29.3652							0.107227	28.3252							0.107227	29.3477							0.107227	31.7998							0.107227	34.3047
		0.123285	41.2277							0.123285	42.1287							0.123285	40.7923							0.123285	42.0646							0.123285	45.8761							0.123285	50.1676
		0.141747	56.4579							0.141747	57.3682							0.141747	55.783							0.141747	57.2076							0.141747	62.9225							0.141747	69.8841
		0.162975	73.7939							0.162975	74.5887							0.162975	72.8358							0.162975	74.2577							0.162975	82.5259							0.162975	93.1862
		0.187382	92.46							0.187382	93.0449							0.187382	91.209							0.187382	92.4546							0.187382	103.991							0.187382	119.397
		0.215443	111.431							0.215443	111.798							0.215443	109.933							0.215443	110.87							0.215443	126.387							0.215443	147.44
		0.247708	129.517							0.247708	129.788							0.247708	127.9							0.247708	128.497							0.247708	148.614							0.247708	175.917
		0.284804	145.477							0.284804	145.919							0.284804	143.968							0.284804	144.348							0.284804	169.486							0.284804	203.239
		0.327455	158.14							0.327455	159.139							0.327455	157.091							0.327455	157.532							0.327455	187.819							0.327455	227.782
		0.376494	166.527							0.376494	168.524							0.376494	166.414							0.376494	167.323							0.376494	202.521							0.376494	248.037
		0.432876	169.958							0.432876	173.351							0.432876	171.363							0.432876	173.199							0.432876	212.67							0.432876	262.726
		0.497702	168.131							0.497702	173.163							0.497702	171.679							0.497702	174.863							0.497702	217.581							0.497702	270.875
		0.572237	161.155							0.572237	167.82							0.572237	167.431							0.572237	172.246							0.572237	216.853							0.572237	271.847
		0.657933	149.544							0.657933	157.526							0.657933	158.975							0.657933	165.49							0.657933	210.389							0.657933	265.358
		0.756463	134.158							0.756463	142.836							0.756463	146.893							0.756463	154.931							0.756463	198.394							0.756463	251.478
		0.869749	116.113							0.869749	124.619							0.869749	131.905							0.869749	141.073							0.869749	181.355							0.869749	230.64
		1	96.673							1	103.981							1	114.78							1	124.566							1	159.999							1	203.639
		1.14976	77.1257							1.14976	82.1606							1.14976	96.2617							1.14976	106.182							1.14976	135.254							1.14976	171.617
		1.32194	58.6775							1.32194	60.4086							1.32194	77.0268							1.32194	86.7864							1.32194	108.192							1.32194	135.996
		1.51991	42.3518							1.51991	39.8727							1.51991	57.6916							1.51991	67.3092							1.51991	79.9897							1.51991	98.3889
		1.74753	28.908							1.74753	21.5124							1.74753	38.86							1.74753	48.6945							1.74753	51.8759							1.74753	60.4772
		2.00923	18.7847							2.00923	6.05076							2.00923	21.1819							2.00923	31.8279							2.00923	25.0895							2.00923	23.8958
		2.31013	12.078							2.31013	0							2.31013	5.38763							2.31013	17.4456							2.31013	0.823624							2.31013	0
		2.65609	8.56279							2.65609	0							2.65609	0							2.65609	6.0419							2.65609	0							2.65609	0
		3.05386	0							3.05386	0							3.05386	0							3.05386	0							3.05386	0							3.05386	0
		3.51119	0							3.51119	0							3.51119	0							3.51119	0							3.51119	0							3.51119	0
		4.03702	0							4.03702	0							4.03702	0							4.03702	0							4.03702	0							4.03702	0
		4.64159	0							4.64159	0							4.64159	0							4.64159	0							4.64159	0							4.64159	0
		5.3367	0							5.3367	0							5.3367	0							5.3367	0							5.3367	0							5.3367	0
		6.13591	0							6.13591	0							6.13591	0							6.13591	0							6.13591	0							6.13591	0
		7.0548	5.18798							7.0548	5.20355							7.0548	4.33499							7.0548	0							7.0548	0							7.0548	0
		8.11131	13.2374							8.11131	13.2771							8.11131	15.3863							8.11131	1.21139							8.11131	0							8.11131	0
		9.32603	20.9158							9.32603	20.9785							9.32603	25.8475							9.32603	7.03838							9.32603	0							9.32603	0
		10.7227	27.8466							10.7227	27.9301							10.7227	34.824							10.7227	13.7977							10.7227	11.4275							10.7227	0
		12.3285	33.7867							12.3285	33.8881							12.3285	41.7546							12.3285	21.2983							12.3285	25.3541							12.3285	0
		14.1747	38.6187							14.1747	38.7345							14.1747	46.4326							14.1747	29.1997							14.1747	37.6481							14.1747	5.00599
		16.2975	42.3327							16.2975	42.4597							16.2975	48.9603							16.2975	37.0346							16.2975	47.7306							16.2975	22.1352
		18.7382	45.0027							18.7382	45.1378							18.7382	49.6647							18.7382	44.2807							18.7382	55.2653							18.7382	37.3595
		21.5443	46.7643							21.5443	46.9046							21.5443	49.005							21.5443	50.4624							21.5443	60.1694							21.5443	50.3004
		24.7708	47.8004							24.7708	47.9438							24.7708	47.498							24.7708	55.252							24.7708	62.6105							24.7708	60.735
		28.4804	48.3399							28.4804	48.485							28.4804	45.6738							28.4804	58.5475							28.4804	62.9879							28.4804	68.5963
		32.7455	48.6695							32.7455	48.8155							32.7455	44.0604							32.7455	60.5108							32.7455	61.9024							32.7455	73.9901
		37.6494	49.1537							37.6494	49.3011							37.6494	43.187							37.6494	61.5629							37.6494	60.1123							37.6494	77.2204
		43.2876	50.2554							43.2876	50.4062							43.2876	43.5933							43.2876	62.3437							43.2876	58.4832							43.2876	78.8054
		49.7702	52.5442							49.7702	52.7018							49.7702	45.8336							49.7702	63.6519							49.7702	57.9303							49.7702	79.4706
		57.2237	56.6822							57.2237	56.8522							57.2237	50.4715							57.2237	66.3767							57.2237	59.3583							57.2237	80.1059
		65.7933	63.3831							65.7933	63.5732							65.7933	58.062							65.7933	71.4287							65.7933	63.5955							65.7933	81.6879
		75.6463	73.3447							75.6463	73.5647							75.6463	69.1228							75.6463	79.67							75.6463	71.3242							75.6463	85.1715
		86.9749	87.164							86.9749	87.4254							86.9749	84.0901							86.9749	91.8366							86.9749	83.0053							86.9749	91.3636
		100	105.244							100	105.559							100	103.257							100	108.448							100	98.8014							100	100.793
		114.976	117.604							114.976	128.081							114.976	126.687							114.976	129.7							114.976	118.503							114.976	113.595
		132.194	146.516							132.194	154.725							132.194	154.113							132.194	155.353							132.194	141.466							132.194	129.421
		151.991	179.29							151.991	184.76							151.991	184.824							151.991	184.628							151.991	166.577							151.991	147.399
		174.753	214.476							174.753	216.918							174.753	217.566							174.753	216.121							174.753	192.252							174.753	166.147
		200.923	250.056							200.923	249.354							200.923	250.488							200.923	247.793							200.923	216.485							200.923	183.85
		231.013	283.509							231.013	279.674							231.013	281.172							231.013	277.03							231.013	236.958							231.013	198.407
		265.609	311.939							265.609	305.047							265.609	306.757							265.609	300.82							265.609	251.222							265.609	207.632
		305.386	332.3							305.386	322.443							305.386	324.195							305.386	316.04							305.386	256.942							305.386	209.508
		351.119	341.706							351.119	328.984							351.119	330.606							351.119	319.847							351.119	252.19							351.119	202.458
		403.702	337.804							403.702	322.364							403.702	323.701							403.702	310.099							403.702	235.744							403.702	185.597
		464.159	319.157							464.159	301.26							464.159	302.192							464.159	285.749							464.159	207.344							464.159	158.926
		533.67	285.539							533.67	265.645							533.67	266.085							533.67	247.101							533.67	167.829							533.67	123.398
		613.591	238.059							613.591	216.883							613.591	216.782							613.591	195.855							613.591	119.105							613.591	80.8582
		705.48	179.067							705.48	157.599							705.48	156.941							705.48	134.919							705.48	63.9533							705.48	33.8245
		811.131	111.85							811.131	91.3284							811.131	90.1209							811.131	68.0243							811.131	5.67677							811.131	0
		932.603	40.1916							932.603	22.0334							932.603	20.308							932.603	0							932.603	0							932.603	0
		1072.27	0							1072.27	0							1072.27	0							1072.27	0							1072.27	0							1072.27	0
		1232.85	0							1232.85	0							1232.85	0							1232.85	0							1232.85	0							1232.85	0
		1417.47	0							1417.47	0							1417.47	0							1417.47	0							1417.47	0							1417.47	0
		1629.75	0							1629.75	0							1629.75	0							1629.75	0							1629.75	0							1629.75	0
		1873.82	0							1873.82	0							1873.82	0							1873.82	0							1873.82	0							1873.82	0
		2154.43	0							2154.43	0							2154.43	0							2154.43	0							2154.43	0							2154.43	0
		2477.08	0							2477.08	0							2477.08	0							2477.08	0							2477.08	0							2477.08	0
		2848.04	0							2848.04	0							2848.04	0							2848.04	0							2848.04	0							2848.04	0
		3274.55	0							3274.55	0							3274.55	0							3274.55	0							3274.55	0							3274.55	0
		3764.94	0							3764.94	0							3764.94	0							3764.94	0							3764.94	0							3764.94	0
		4328.76	0							4328.76	0							4328.76	0							4328.76	0							4328.76	0							4328.76	0
		4977.02	0							4977.02	0							4977.02	0							4977.02	0							4977.02	0							4977.02	0
		5722.37	0							5722.37	0							5722.37	0							5722.37	0							5722.37	0							5722.37	0
		6579.33	0							6579.33	0							6579.33	0							6579.33	0							6579.33	0							6579.33	0
		7564.63	0							7564.63	0							7564.63	0							7564.63	0							7564.63	0							7564.63	0
		8697.49	0							8697.49	0							8697.49	0							8697.49	0							8697.49	0							8697.49	0
		10000	0							10000	0							10000	0							10000	0							10000	0							10000	0
[truncated: 5 more columns]

## Sheet: 3.5MPa
Test remark	sjz-co2-72-1								sjz-co2-48h-1								sjz-co2-36h-1								sjz-co2-24h-1								sjz-co2-12h-1								sjz-co2-4h-1-1								sjz-0-1
	Peak NO.	Peak starting time	Peak time	Peak ending time	Peak area	Proportion			Peak NO.	Peak starting time	Peak time	Peak ending time	Peak area	Proportion			Peak NO.	Peak starting time	Peak time	Peak ending time	Peak area	Proportion			Peak NO.	Peak starting time	Peak time	Peak ending time	Peak area	Proportion			Peak NO.	Peak starting time	Peak time	Peak ending time	Peak area	Proportion			Peak NO.	Peak starting time	Peak time	Peak ending time	Peak area	Proportion			Peak NO.
	1	0.013219	0.432876	3.51119	1874.62	0.297514			1	0.013219	0.497702	2.31013	1922.7	0.308034			1	0.013219	0.572237	3.51119	2166.31	0.358364			1	0.013219	0.497702	4.03702	2256.93	0.383928			1	0.013219	0.497702	2.65609	2761.1	0.470324			1	0.013219	0.497702	2.65609	3623.11	0.608546			1
	2	4.03702	18.7382	37.6494	453.073	0.0719058			2	6.13591	16.2975	37.6494	426.1	0.0682649			2	9.32603	403.702	1232.85	3878.69	0.641636			2	4.64159	16.2975	21.5443	243.01	0.0413386			2	5.3367	16.2975	32.7455	366.354	0.0624045			2	7.0548	18.7382	43.2876	413.972	0.0695318			2
	3	43.2876	403.702	1417.47	3973.24	0.63058			3	43.2876	351.119	1417.47	3893.05	0.623701											3	24.7708	351.119	1417.47	3378.58	0.574734			3	37.6494	305.386	1072.27	2743.19	0.467272			3	49.7702	305.386	932.603	1916.63	0.321922			3
																	Total area				6045
	Total area				6300.93				Total area				6241.86												Total area				5878.52				Total area				5870.64				Total area				5953.71				Total area
		sjz-co2-72-1								sjz-co2-48h-1								sjz-co2-36h-1								sjz-co2-24h-1								sjz-co2-12h-1								sjz-co2-4h-1-1
		Sample data number = 100								Sample data number = 100								Sample data number = 100								Sample data number = 100								Sample data number = 100								Sample data number = 100
		Inversion error = 0.031262								Inversion error = 0.027792								Inversion error = 0.036665								Inversion error = 0.029287								Inversion error = 0.026037								Inversion error = 0.023672
		SNR = 36.173108								SNR = 35.274543								SNR = 36.304733								SNR = 35.921505								SNR = 35.508971								SNR = 33.677422
		Time(ms)	Proportion							Time(ms)	Proportion							Time(ms)	Proportion							Time(ms)	Proportion							Time(ms)	Proportion							Time(ms)	Proportion
		0.01	0							0.01	0							0.01	0							0.01	0							0.01	0							0.01	0
		0.011498	0							0.011498	0							0.011498	0							0.011498	0							0.011498	0							0.011498	0
		0.013219	0							0.013219	0							0.013219	0							0.013219	0							0.013219	0							0.013219	0
		0.015199	1.03738e-06							0.015199	9.76852e-07							0.015199	1.10082e-06							0.015199	1.097e-06							0.015199	1e-06							0.015199	1.617e-06
		0.017475	1.65981e-05							0.017475	1.66065e-05							0.017475	9.90738e-06							0.017475	1.5358e-05							0.017475	1.8e-05							0.017475	2.2638e-05
		0.020092	0.00015457							0.020092	0.000161181							0.020092	9.7973e-05							0.020092	0.000140416							0.020092	0.000176							0.020092	0.000211827
		0.023101	0.0010685							0.023101	0.00111361							0.023101	0.000673702							0.023101	0.000973039							0.023101	0.00123							0.023101	0.00147147
		0.026561	0.00563921							0.026561	0.00587869							0.026561	0.00355345							0.026561	0.00513615							0.026561	0.006565							0.026561	0.00780688
		0.030539	0.0232716							0.030539	0.0242572							0.030539	0.014664							0.030539	0.021194							0.030539	0.027746							0.030539	0.032838
		0.035112	0.079864							0.035112	0.0832444							0.035112	0.0503284							0.035112	0.0727388							0.035112	0.094684							0.035112	0.111583
		0.04037	0.225552							0.04037	0.23508							0.04037	0.142196							0.04037	0.205464							0.04037	0.27231							0.04037	0.31975
		0.046416	0.572446							0.046416	0.596501							0.046416	0.368352							0.046416	0.521696							0.046416	0.68829							0.046416	0.805775
		0.053367	1.36576							0.053367	1.42248							0.053367	0.880426							0.053367	1.24594							0.053367	1.65194							0.053367	1.92945
		0.061359	2.90112							0.061359	3.01874							0.061359	1.87799							0.061359	2.65191							0.061359	3.52851							0.061359	4.11529
		0.070548	5.57042							0.070548	5.78661							0.070548	3.63419							0.070548	5.11001							0.070548	6.81207							0.070548	7.9419
		0.081113	9.71217							0.081113	10.0624							0.081113	6.47336							0.081113	8.96004							0.081113	12.0476							0.081113	13.9388
		0.09326	15.8235							0.09326	16.3318							0.09326	10.7459							0.09326	14.7188							0.09326	19.7472							0.09326	22.9075
		0.107227	24.1097							0.107227	24.7601							0.107227	16.7936							0.107227	22.6746							0.107227	30.0511							0.107227	35.2928
		0.123285	34.6331							0.123285	35.3554							0.123285	24.9024							0.123285	33.0176							0.123285	43.5277							0.123285	51.3959
		0.141747	47.217							0.141747	47.889							0.141747	35.2386							0.141747	45.7283							0.141747	59.9217							0.141747	71.2179
		0.162975	61.4302							0.162975	61.907							0.162975	47.7776							0.162975	60.5243							0.162975	78.8405							0.162975	94.3986
		0.187382	76.6038							0.187382	76.7732							0.187382	62.2442							0.187382	76.8405							0.187382	99.5887							0.187382	120.196
		0.215443	91.8826							0.215443	91.7294							0.215443	78.0872							0.215443	93.8547							0.215443	121.202							0.215443	147.511
		0.247708	106.302							0.247708	105.963							0.247708	94.5047							0.247708	110.564							0.247708	142.517							0.247708	174.967
		0.284804	118.883							0.284804	118.667							0.284804	110.52							0.284804	125.895							0.284804	162.265							0.284804	201.015
		0.327455	128.725							0.327455	129.098							0.327455	125.094							0.327455	138.835							0.327455	179.195							0.327455	224.063
		0.376494	134.207							0.376494	135.712							0.376494	137.249							0.376494	147.558							0.376494	192.183							0.376494	242.621
		0.432876	136.635							0.432876	139.816							0.432876	146.175							0.432876	153.427							0.432876	200.34							0.432876	253.78
		0.497702	134.956							0.497702	140.229							0.497702	151.314							0.497702	155.215							0.497702	201.785							0.497702	259.974
		0.572237	129.3							0.572237	136.846							0.572237	152.396							0.572237	152.93							0.572237	198.902							0.572237	259.19
		0.657933	120.115							0.657933	129.786							0.657933	149.443							0.657933	146.84							0.657933	190.491							0.657933	251.517
		0.756463	108.108							0.756463	119.376							0.756463	142.74							0.756463	137.416							0.756463	176.982							0.756463	237.485
		0.869749	94.1721							0.869749	106.121							0.869749	132.778							0.869749	125.275							0.869749	159.102							0.869749	217.94
		1	79.2728							1	90.6507							1	120.19							1	111.119							1	137.82							1	193.893
		1.14976	64.3392							1.14976	73.6682							1.14976	105.679							1.14976	95.6881							1.14976	114.286							1.14976	166.383
		1.32194	50.1659							1.32194	55.9111							1.32194	89.9591							1.32194	79.7269							1.32194	89.7594							1.32194	136.41
		1.51991	37.3523							1.51991	38.1398							1.51991	73.7104							1.51991	63.9648							1.51991	65.5304							1.51991	104.941
		1.74753	26.1431							1.74753	21.0288							1.74753	57.5485							1.74753	48.8311							1.74753	42.8408							1.74753	72.9867
		2.00923	17.07							2.00923	5.71088							2.00923	42.0149							2.00923	35.5697							2.00923	22.8031							2.00923	41.4715
		2.31013	9.98488							2.31013	0							2.31013	27.5789							2.31013	24.3767							2.31013	6.28912							2.31013	12.3434
		2.65609	4.86211							2.65609	0							2.65609	14.6428							2.65609	15.6687							2.65609	0							2.65609	0
		3.05386	1.63745							3.05386	0							3.05386	3.54203							3.05386	9.68181							3.05386	0							3.05386	0
		3.51119	0.228573							3.51119	0							3.51119	0							3.51119	6.42803							3.51119	0							3.51119	0
		4.03702	0.51837							4.03702	0							4.03702	0							4.03702	5.76123							4.03702	0							4.03702	0
		4.64159	2.37234							4.64159	0							4.64159	0							4.64159	6.54546							4.64159	0							4.64159	0
		5.3367	5.62453							5.3367	0							5.3367	0							5.3367	9.23946							5.3367	0							5.3367	0
		6.13591	10.0164							6.13591	0							6.13591	0							6.13591	12.7384							6.13591	1.3357							6.13591	0
		7.0548	15.1906							7.0548	9.2635							7.0548	0							7.0548	16.4516							7.0548	9.834							7.0548	0
		8.11131	20.7173							8.11131	19.0624							8.11131	0							8.11131	19.8823							8.11131	17.9847							8.11131	1.56215
		9.32603	26.1416							9.32603	27.5141							9.32603	0							9.32603	22.6862							9.32603	25.0691							9.32603	13.6064
		10.7227	31.0382							10.7227	34.067							10.7227	0.746973							10.7227	24.6918							10.7227	30.6238							10.7227	24.3305
		12.3285	35.061							12.3285	38.4823							12.3285	8.6522							12.3285	25.8862							12.3285	34.4516							12.3285	32.8874
		14.1747	37.9797							14.1747	40.8009							14.1747	17.0696							14.1747	26.3829							14.1747	36.5945							14.1747	38.8404
		16.2975	39.699							16.2975	41.2865							16.2975	25.4302							16.2975	26.3845							16.2975	37.2819							16.2975	42.1486
		18.7382	40.2643							18.7382	40.3589							18.7382	33.1563							18.7382	26.1503							18.7382	36.8687							18.7382	43.0946
		21.5443	39.8567							21.5443	38.531							21.5443	39.7434							21.5443	25.9705							21.5443	35.7768							21.5443	42.1802
		24.7708	38.7815							24.7708	36.3531							24.7708	44.8431							24.7708	26.1434							24.7708	34.4485							24.7708	40.0217
		28.4804	37.449							28.4804	34.3684							28.4804	48.3242							28.4804	26.9522							28.4804	33.3137							28.4804	37.2627
		32.7455	36.3479							32.7455	33.0799							32.7455	50.2985							32.7455	28.6453							32.7455	32.7713							32.7455	34.5153
		37.6494	36.0149							37.6494	32.9321							37.6494	51.1073							37.6494	31.4214							37.6494	33.1812							37.6494	32.3306
		43.2876	36.9995							43.2876	34.3077							43.2876	51.2766							43.2876	35.4284							43.2876	34.8622							43.2876	31.1917
		49.7702	39.832							49.7702	37.5374							49.7702	51.4582							49.7702	40.7734							49.7702	38.0963							49.7702	31.5199
		57.2237	44.9924							57.2237	42.919							57.2237	52.3697							57.2237	47.5425							57.2237	43.1319							57.2237	33.6811
		65.7933	52.8816							65.7933	50.7363							65.7933	54.7423							65.7933	55.8217							65.7933	50.1853							65.7933	37.9819
		75.6463	63.7962							75.6463	61.2679							75.6463	59.2777							75.6463	65.7117							75.6463	59.4314							75.6463	44.6472
		86.9749	77.9038							86.9749	74.7749							86.9749	66.6061							86.9749	77.3273							86.9749	70.9808							86.9749	53.7781
		100	95.222							100	91.46							100	77.2405							100	90.7749							100	84.84							100	65.2972
		114.976	115.597							114.976	111.396							114.976	91.5209							114.976	106.106							114.976	100.856							114.976	78.894
		132.194	138.677							132.194	134.429							132.194	109.548							132.194	123.245							132.194	118.651							132.194	93.9846
		151.991	163.874							151.991	160.074							151.991	131.109							151.991	141.91							151.991	137.569							151.991	109.701
		174.753	190.318							174.753	187.425							174.753	155.602							174.753	161.527							174.753	156.634							174.753	124.922
		200.923	216.813							200.923	215.111							200.923	181.975							200.923	181.18							200.923	174.568							200.923	138.345
		231.013	241.827							231.013	241.331							231.013	208.689							231.013	199.605							231.013	189.854							231.013	148.606
		265.609	263.548							265.609	263.972							265.609	233.748							265.609	215.267							265.609	200.878							265.609	154.43
		305.386	280.021							305.386	280.831							305.386	254.805							305.386	226.519							305.386	206.13							305.386	154.803
		351.119	289.381							351.119	289.909							351.119	269.39							351.119	231.83							351.119	204.436							351.119	149.132
		403.702	290.136							403.702	289.718							403.702	275.219							403.702	230.05							403.702	195.175							403.702	137.362
		464.159	281.424							464.159	279.538							464.159	270.564							464.159	220.623							464.159	178.428							464.159	120.022
		533.67	263.182							533.67	259.548							533.67	254.586							533.67	203.716							533.67	155.01							533.67	98.1754
		613.591	236.173							613.591	230.806							613.591	227.535							613.591	180.201							613.591	126.369							613.591	73.285
		705.48	201.865							705.48	195.076							705.48	190.759							705.48	151.518							705.48	94.381							705.48	47.0192
		811.131	162.198							811.131	154.552							811.131	146.517							811.131	119.453							811.131	61.09							811.131	21.0413
		932.603	119.315							932.603	111.554							932.603	97.642							932.603	85.8785							932.603	28.4487							932.603	0
		1072.27	75.2978							1072.27	68.2637							1072.27	47.135							1072.27	52.537							1072.27	0							1072.27	0
		1232.85	31.9675							1232.85	26.5173							1232.85	0							1232.85	20.8736							1232.85	0							1232.85	0
		1417.47	0							1417.47	0							1417.47	0							1417.47	0							1417.47	0							1417.47	0
		1629.75	0							1629.75	0							1629.75	0							1629.75	0							1629.75	0							1629.75	0
		1873.82	0							1873.82	0							1873.82	0							1873.82	0							1873.82	0							1873.82	0
		2154.43	0							2154.43	0							2154.43	0							2154.43	0							2154.43	0							2154.43	0
		2477.08	0							2477.08	0							2477.08	0							2477.08	0							2477.08	0							2477.08	0
		2848.04	0							2848.04	0							2848.04	0							2848.04	0							2848.04	0							2848.04	0
		3274.55	0							3274.55	0							3274.55	0							3274.55	0							3274.55	0							3274.55	0
		3764.94	0							3764.94	0							3764.94	0							3764.94	0							3764.94	0							3764.94	0
		4328.76	0							4328.76	0							4328.76	0							4328.76	0							4328.76	0							4328.76	0
		4977.02	0							4977.02	0							4977.02	0							4977.02	0							4977.02	0							4977.02	0
		5722.37	0							5722.37	0							5722.37	0							5722.37	0							5722.37	0							5722.37	0
		6579.33	0							6579.33	0							6579.33	0							6579.33	0							6579.33	0							6579.33	0
		7564.63	0							7564.63	0							7564.63	0							7564.63	0							7564.63	0							7564.63	0
		8697.49	0							8697.49	0							8697.49	0							8697.49	0							8697.49	0							8697.49	0
		10000	0							10000	0							10000	0							10000	0							10000	0							1000	0
[truncated: 5 more columns]

## Sheet: 5.5MPa
Test remark	sjz-co2-5.5-72h-3-1								sjz-co2-5.5-48h-1-1								sjz-co2-5.5-36h-1-1								sjz-co2-5.5-24h-1-1								sjz-co2-5.5-12h-2-1								sjz-co2-5.5-4h-1-1								sjz-co2-5.5-0h-2-1
	Peak NO.	Peak starting time	Peak time	Peak ending time	Peak area	Proportion			Peak NO.	Peak starting time	Peak time	Peak ending time	Peak area	Proportion			Peak NO.	Peak starting time	Peak time	Peak ending time	Peak area	Proportion			Peak NO.	Peak starting time	Peak time	Peak ending time	Peak area	Proportion			Peak NO.	Peak starting time	Peak time	Peak ending time	Peak area	Proportion			Peak NO.	Peak starting time	Peak time	Peak ending time	Peak area	Proportion			Peak NO.
	1	0.013219	0.497702	2.00923	1418.79	0.151937			1	0.013219	0.497702	2.65609	1448.8	0.160967			1	0.013219	0.497702	2.65609	1590.45	0.176823			1	0.013219	0.432876	1.74753	1921.58	0.213479			1	0.013219	0.497702	2.31013	2853.55	0.3137			1	0.013219	0.497702	3.05386	3523.8	0.404072			1
	2	5.3367	21.5443	37.6494	728.804	0.0780466			2	4.03702	16.2975	37.6494	713.608	0.0792843			2	4.03702	16.2975	37.6494	746.687	0.0830149			2	4.64159	12.3285	32.7455	632.747	0.0702954			2	6.13591	24.7708	49.7702	775.045	0.0852033			2	10.7227	43.2876	75.6463	936.639	0.107404			2
	3	43.2876	403.702	1232.85	7190.46	0.770017			3	43.2876	403.702	1232.85	6838.21	0.759749			3	43.2876	403.702	1417.47	6657.48	0.740162			3	37.6494	403.702	1417.47	6446.93	0.716226			3	57.2237	403.702	1232.85	5467.82	0.601097			3	86.9749	464.159	1417.47	4260.28	0.488524			3
	Total area				9338.06				Total area				9000.63				Total area				8994.61				Total area				9001.25				Total area				9096.41				Total area				8720.72				Total area
		sjz-co2-5.5-72h-3-1								sjz-co2-5.5-48h-1-1								sjz-co2-5.5-36h-1-1								sjz-co2-5.5-24h-1-1								sjz-co2-5.5-12h-2-1								sjz-co2-5.5-4h-1-1
		Sample data number = 100								Sample data number = 100								Sample data number = 100								Sample data number = 100								Sample data number = 100								Sample data number = 100
		Inversion error = 0.034962								Inversion error = 0.031936								Inversion error = 0.036009								Inversion error = 0.03294								Inversion error = 0.03431								Inversion error = 0.033872
		SNR = 35.470181								SNR = 34.812829								SNR = 33.549964								SNR = 34.660289								SNR = 35.315824								SNR = 35.623282
		Time(ms)	Proportion							Time(ms)	Proportion							Time(ms)	Proportion							Time(ms)	Proportion							Time(ms)	Proportion							Time(ms)	Proportion
		0.01	0							0.01	0							0.01	0							0.01	0							0.01	0							0.01	0
		0.011498	0							0.011498	0							0.011498	0							0.011498	0							0.011498	0							0.011498	0
		0.013219	0							0.013219	0							0.013219	0							0.013219	0							0.013219	0							0.013219	0
		0.015199	7.69231e-07							0.015199	8.927e-07							0.015199	9.79979e-07							0.015199	9.68992e-07							0.015199	1e-06							0.015199	2e-06
		0.017475	9.23077e-06							0.017475	9.8197e-06							0.017475	1.07798e-05							0.017475	1.55039e-05							0.017475	1.9e-05							0.017475	2.7e-05
		0.020092	9e-05							0.020092	9.73043e-05							0.020092	0.000106818							0.020092	0.000147287							0.020092	0.000181							0.020092	0.000252
		0.023101	0.000632308							0.023101	0.000682916							0.023101	0.000749684							0.023101	0.00103004							0.023101	0.001268							0.023101	0.001755
		0.026561	0.00339231							0.026561	0.00366543							0.026561	0.00402379							0.026561	0.00549709							0.026561	0.006767							0.026561	0.009316
		0.030539	0.01441							0.030539	0.0155678							0.030539	0.0170899							0.030539	0.0232335							0.030539	0.028603							0.030539	0.039181
		0.035112	0.0493854							0.035112	0.0533486							0.035112	0.0585645							0.035112	0.079281							0.035112	0.097606							0.035112	0.13313
		0.04037	0.142565							0.04037	0.153981							0.04037	0.169036							0.04037	0.227991							0.04037	0.280715							0.04037	0.381419
		0.046416	0.368632							0.046416	0.397985							0.046416	0.436896							0.046416	0.587434							0.046416	0.723444							0.046416	0.979503
		0.053367	0.886916							0.053367	0.956635							0.053367	1.05017							0.053367	1.40838							0.053367	1.73535							0.053367	2.34134
		0.061359	1.89884							0.061359	2.04422							0.061359	2.24408							0.061359	3.00361							0.061359	3.70471							0.061359	4.97924
		0.070548	3.7079							0.070548	3.97814							0.070548	4.36708							0.070548	5.78515							0.070548	7.1487							0.070548	9.5635
		0.081113	6.51504							0.081113	6.95089							0.081113	7.63048							0.081113	10.1959							0.081113	12.6373							0.081113	16.8055
		0.09326	10.7089							0.09326	11.33							0.09326	12.4377							0.09326	16.6296							0.09326	20.7062							0.09326	27.3218
		0.107227	16.4819							0.107227	17.2362							0.107227	18.9214							0.107227	25.3449							0.107227	31.7623							0.107227	41.4915
		0.123285	23.949							0.123285	24.672							0.123285	27.0842							0.123285	36.3939							0.123285	45.9994							0.123285	59.3434
		0.141747	33.0749							0.141747	33.4609							0.141747	36.7324							0.141747	49.5817							0.141747	63.3377							0.141747	80.5013
		0.162975	43.6467							0.162975	43.2583							0.162975	47.4876							0.162975	64.462							0.162975	83.3891							0.162975	104.197
		0.187382	55.2685							0.187382	53.5952							0.187382	58.8352							0.187382	80.3681							0.187382	105.452							0.187382	129.344
		0.215443	67.3795							0.215443	63.9446							0.215443	70.1964							0.215443	96.4727							0.215443	128.537							0.215443	154.655
		0.247708	79.2964							0.247708	73.7889							0.247708	81.0033							0.247708	111.863							0.247708	151.424							0.247708	178.772
		0.284804	90.2713							0.284804	82.6705							0.284804	90.7532							0.284804	125.618							0.284804	172.756							0.284804	200.396
		0.327455	99.554							0.327455	90.2108							0.327455	99.0307							0.327455	136.879							0.327455	191.144							0.327455	218.374
		0.376494	106.452							0.376494	96.1028							0.376494	105.499							0.376494	144.906							0.376494	205.289							0.376494	231.766
		0.432876	110.39							0.432876	100.089							0.432876	109.874							0.432876	149.106							0.432876	214.103							0.432876	239.868
		0.497702	110.964							0.497702	101.94							0.497702	111.907							0.497702	149.064							0.497702	216.807							0.497702	242.235
		0.572237	107.994							0.572237	101.459							0.572237	111.378							0.572237	144.555							0.572237	213.011							0.572237	238.697
		0.657933	101.546							0.657933	98.4945							0.657933	108.124							0.657933	135.556							0.657933	202.759							0.657933	229.385
		0.756463	91.9374							0.756463	92.9921							0.756463	102.084							0.756463	122.277							0.756463	186.534							0.756463	214.75
		0.869749	79.7016							0.869749	85.0375							0.869749	93.3516							0.869749	105.187							0.869749	165.218							0.869749	195.563
		1	65.5373							1	74.8971							1	82.2198							1	85.0397							1	140.012							1	172.871
		1.14976	50.2524							1.14976	63.0283							1.14976	69.1906							1.14976	62.8878							1.14976	112.337							1.14976	147.915
		1.32194	34.7111							1.32194	50.0587							1.32194	54.9529							1.32194	40.0485							1.32194	83.7282							1.32194	121.998
		1.51991	19.785							1.51991	36.7413							1.51991	40.3335							1.51991	18.0189							1.51991	55.7354							1.51991	96.3364
		1.74753	6.30316							1.74753	23.9002							1.74753	26.2369							1.74753	0							1.74753	29.8299							1.74753	71.9302
		2.00923	0							2.00923	12.3755							2.00923	13.5854							2.00923	0							2.00923	7.31118							2.00923	49.4864
		2.31013	0							2.31013	2.96526							2.31013	3.25518							2.31013	0							2.31013	0							2.31013	29.4239
		2.65609	0							2.65609	0							2.65609	0							2.65609	0							2.65609	0							2.65609	11.9474
		3.05386	0							3.05386	0							3.05386	0							3.05386	0							3.05386	0							3.05386	0
		3.51119	0							3.51119	0							3.51119	0							3.51119	0							3.51119	0							3.51119	0
		4.03702	0							4.03702	0							4.03702	0							4.03702	0							4.03702	0							4.03702	0
		4.64159	0							4.64159	2.72058							4.64159	9.40095							4.64159	0							4.64159	0							4.64159	0
		5.3367	0							5.3367	11.63							5.3367	15.57							5.3367	5.59217							5.3367	0							5.3367	0
		6.13591	4.44379							6.13591	21.6949							6.13591	23.725							6.13591	19.5635							6.13591	0							6.13591	0
		7.0548	16.2676							7.0548	31.8076							7.0548	32.9292							7.0548	32.5922							7.0548	3.70957							7.0548	0
		8.11131	27.9798							8.11131	41.012							8.11131	42.1637							8.11131	43.6364							8.11131	15.5797							8.11131	0
		9.32603	38.9153							9.32603	48.624							9.32603	50.4837							9.32603	52.002							9.32603	27.1153							9.32603	0
		10.7227	48.5417							10.7227	54.2742							10.7227	57.1481							10.7227	57.3771							10.7227	37.785							10.7227	0
		12.3285	56.4787							12.3285	57.8833							12.3285	61.6978							12.3285	59.822							12.3285	47.2021							12.3285	8.88795
		14.1747	62.5114							14.1747	59.5978							14.1747	63.9768							14.1747	59.72							14.1747	55.1021							14.1747	22.5453
		16.2975	66.5959							16.2975	59.7142							16.2975	64.1062							16.2975	57.6989							16.2975	61.3153							16.2975	36.3613
		18.7382	68.8503							18.7382	58.6162							18.7382	62.4275							18.7382	54.5306							18.7382	65.7456							18.7382	49.6449
		21.5443	69.5342							21.5443	56.7351							21.5443	59.4386							21.5443	51.0243							21.5443	68.3688							21.5443	61.7492
		24.7708	69.0213							24.7708	54.5325							24.7708	55.7364							24.7708	47.9314							24.7708	69.2539							24.7708	72.0972
		28.4804	67.7815							28.4804	52.4991							28.4804	51.9758							28.4804	45.8832							28.4804	68.6059							28.4804	80.2201
		32.7455	66.3809							32.7455	51.1632							32.7455	48.846							32.7455	45.3732							32.7455	66.8116							32.7455	85.812
		37.6494	65.5018							37.6494	51.1034							37.6494	47.0609							37.6494	46.7852							37.6494	64.4713							37.6494	88.7972
		43.2876	65.9687							43.2876	52.9647							43.2876	47.3592							43.2876	50.4535							43.2876	62.3982							43.2876	89.3915
		49.7702	68.76							49.7702	57.4729							49.7702	50.5064							49.7702	56.7315							49.7702	61.5801							49.7702	88.1387
		57.2237	74.9865							57.2237	65.4396							57.2237	57.2925							57.2237	66.0422							57.2237	63.1091							57.2237	85.9062
		65.7933	85.8281							65.7933	77.7455							65.7933	68.5143							65.7933	78.8893							65.7933	68.0929							65.7933	83.8353
		75.6463	102.431							75.6463	95.2872							75.6463	84.9319							75.6463	95.8195							75.6463	77.5611							75.6463	83.2522
		86.9749	125.778							86.9749	118.88							86.9749	107.194							86.9749	117.341							86.9749	92.3727							86.9749	85.5485
		100	156.545							100	149.121							100	135.735							100	143.814							100	113.126							100	92.0427
		114.976	194.951							114.976	186.218							114.976	170.65							114.976	175.33							114.976	140.071							114.976	103.83
		132.194	240.619							132.194	229.826							132.194	211.579							132.194	211.611							132.194	173.013							132.194	121.63
		151.991	292.44							151.991	278.9							151.991	257.603							151.991	251.921							151.991	211.234							151.991	145.639
		174.753	348.482							174.753	331.605							174.753	307.178							174.753	295.009							174.753	253.413							174.753	175.396
		200.923	405.949							200.923	385.307							200.923	358.114							200.923	339.086							200.923	297.58							200.923	209.681
		231.013	461.227							231.013	436.652							231.013	407.602							231.013	381.827							231.013	341.124							231.013	246.471
		265.609	510.047							265.609	481.747							265.609	452.303							265.609	420.434							265.609	380.865							265.609	282.979
		305.386	547.791							305.386	516.458							305.386	488.533							305.386	451.775							305.386	413.253							305.386	315.826
		351.119	569.945							351.119	536.811							351.119	512.563							351.119	472.63							351.119	434.682							351.119	341.362
		403.702	572.661							403.702	539.472							403.702	521.029							403.702	480.049							403.702	441.929							403.702	356.121
		464.159	553.356							464.159	522.239							464.159	511.408							464.159	471.775							464.159	432.645							464.159	357.342
		533.67	511.198							533.67	484.444							533.67	482.47							533.67	446.65							533.67	405.794							533.67	343.454
		613.591	447.364							613.591	427.146							613.591	434.557							613.591	404.891							613.591	361.916							613.591	314.386
		705.48	364.963							705.48	353.064							705.48	369.625							705.48	348.138							705.48	303.121							705.48	271.612
		811.131	268.639							811.131	266.231							811.131	291.004							811.131	279.266							811.131	232.82							811.131	217.927
		932.603	163.939							932.603	171.458							932.603	202.942							932.603	201.988							932.603	155.243							932.603	156.997
		1072.27	56.5966							1072.27	73.7259							1072.27	110.045							1072.27	120.363							1072.27	74.8592							1072.27	92.8222
		1232.85	0							1232.85	0							1232.85	16.7368							1232.85	38.3086							1232.85	0							1232.85	29.2139
		1417.47	0							1417.47	0							1417.47	0							1417.47	0							1417.47	0							1417.47	0
		1629.75	0							1629.75	0							1629.75	0							1629.75	0							1629.75	0							1629.75	0
		1873.82	0							1873.82	0							1873.82	0							1873.82	0							1873.82	0							1873.82	0
		2154.43	0							2154.43	0							2154.43	0							2154.43	0							2154.43	0							2154.43	0
		2477.08	0							2477.08	0							2477.08	0							2477.08	0							2477.08	0							2477.08	0
		2848.04	0							2848.04	0							2848.04	0							2848.04	0							2848.04	0							2848.04	0
		3274.55	0							3274.55	0							3274.55	0							3274.55	0							3274.55	0							3274.55	0
		3764.94	0							3764.94	0							3764.94	0							3764.94	0							3764.94	0							3764.94	0
		4328.76	0							4328.76	0							4328.76	0							4328.76	0							4328.76	0							4328.76	0
		4977.02	0							4977.02	0							4977.02	0							4977.02	0							4977.02	0							4977.02	0
		5722.37	0							5722.37	0							5722.37	0							5722.37	0							5722.37	0							5722.37	0
		6579.33	0							6579.33	0							6579.33	0							6579.33	0							6579.33	0							6579.33	0
		7564.63	0							7564.63	0							7564.63	0							7564.63	0							7564.63	0							7564.63	0
		8697.49	0							8697.49	0							8697.49	0							8697.49	0							8697.49	0							8697.49	0
		10000	0							10000	0							10000	0							10000	0							10000	0							10000	0
[truncated: 5 more columns]
