# Supplementary material for: Interactions and exchange of CO2 and H2O in coals: an investigation by low-field NMR relaxation
Source: Sci Rep. 2016 Jan 28;6:19919. doi: 10.1038/srep19919 (PMC4730140; doi:10.1038/srep19919)
Supplement: Supplementary Dataset 8 [file srep19919-s9.xls]

## Sheet: ds2.5MPa
Test remark	ds-2.5MPa-48-1								ds-2.5MPa-48-1								ds-2.5MPa-36-1								ds-2.5MPa-24-1								ds-2.5MPa-12-1								ds-2.5MPa-4-1								ds-2.5MPa-0-1
	Peak NO.	Peak starting time	Peak time	Peak ending time	Peak area	Proportion			Peak NO.	Peak starting time	Peak time	Peak ending time	Peak area	Proportion			Peak NO.	Peak starting time	Peak time	Peak ending time	Peak area	Proportion			Peak NO.	Peak starting time	Peak time	Peak ending time	Peak area	Proportion			Peak NO.	Peak starting time	Peak time	Peak ending time	Peak area	Proportion			Peak NO.	Peak starting time	Peak time	Peak ending time	Peak area	Proportion			Peak NO.
	1	0.013219	0.869749	5.3367	8720.27	0.540975			1	0.013219	1	5.3367	8955.55	0.555976			1	0.013219	1	5.3367	9207.84	0.572438			1	0.013219	1.14976	5.3367	9421.02	0.592088			1	0.013219	1.14976	6.13591	10189.6	0.641057			1	0.013219	1.32194	6.13591	11060.7	0.693491			1
	2	8.11131	100	231.013	1509.48	0.0936428			2	14.1747	75.6463	200.923	1303.01	0.0808929			2	10.7227	100	231.013	1412.19	0.087794			2	18.7382	86.9749	231.013	1409.05	0.0885551			2	16.2975	100	231.013	1370.58	0.0862272			2	24.7708	100	265.609	1270.41	0.083078			2
	3	265.609	1417.47	3274.55	5889.8	0.365382			3	231.013	1232.85	3274.55	5849.24	0.363131			3	265.609	1417.47	3764.94	5465.27	0.339768			3	265.609	1417.47	3764.94	5081.46	0.319357			3	265.609	1417.47	3764.94	4334.81	0.272716			3	305.386	1232.85	3764.94	3416.66	0.223431			3
	Total area				16119.6				Total area				16107.8				Total area				16085.3				Total area				15911.5				Total area				15895				Total area				15747.8				Total area
		ds-2.5MPa-48-1								ds-2.5MPa-48-1								ds-2.5MPa-36-1								ds-2.5MPa-24-1								ds-2.5MPa-12-1								ds-2.5MPa-4-1
		Sample data number = 100								Sample data number = 100								Sample data number = 100								Sample data number = 100								Sample data number = 100								Sample data number = 100
		Inversion error = 0.019492								Inversion error = 0.016289								Inversion error = 0.016703								Inversion error = 0.017155								Inversion error = 0.015297								Inversion error = 0.016982
		SNR = 42.502165								SNR = 42.942591								SNR = 40.142888								SNR = 41.158594								SNR = 43.161455								SNR = 41.665959
		Time(ms)	Proportion							Time(ms)	Proportion							Time(ms)	Proportion							Time(ms)	Proportion							Time(ms)	Proportion							Time(ms)	Proportion
		0.01	0							0.01	0							0.01	0							0.01	0							0.01	0							0.01	0
		0.011498	0							0.011498	0							0.011498	0							0.011498	0							0.011498	0							0.011498	0
		0.013219	0							0.013219	0							0.013219	0							0.013219	0							0.013219	0							0.013219	0
		0.015199	9.50046e-07							0.015199	1.91168e-06							0.015199	1.00098e-06							0.015199	1.0404e-06							0.015199	1.68333e-06							0.015199	8.69167e-07
		0.017475	1.80509e-05							0.017475	2.19843e-05							0.017475	1.80176e-05							0.017475	1.14444e-05							0.017475	2.18833e-05							0.017475	1.5645e-05
		0.020092	0.000170058							0.020092	0.00021602							0.020092	0.000172168							0.020092	0.000111323							0.020092	0.000208733							0.020092	0.000148628
		0.023101	0.00119991							0.023101	0.00152456							0.023101	0.00121218							0.023101	0.000787583							0.023101	0.00145861							0.023101	0.00103518
		0.026561	0.00644321							0.026561	0.0081839							0.026561	0.00650735							0.026561	0.0042261							0.026561	0.00778458							0.026561	0.00549748
		0.030539	0.027368							0.030539	0.0347601							0.030539	0.02764							0.030539	0.01795							0.030539	0.032905							0.030539	0.0231233
		0.035112	0.0938037							0.035112	0.119129							0.035112	0.0947294							0.035112	0.0615272							0.035112	0.112289							0.035112	0.0785805
		0.04037	0.270879							0.04037	0.343929							0.04037	0.273516							0.04037	0.177719							0.04037	0.322974							0.04037	0.225243
		0.046416	0.752673							0.046416	0.955051							0.046416	0.759738							0.046416	0.494138							0.046416	0.893902							0.046416	0.621838
		0.053367	1.81065							0.053367	2.29421							0.053367	1.82622							0.053367	1.19047							0.053367	2.14092							0.053367	1.4875
		0.061359	3.88408							0.061359	4.90734							0.061359	3.9114							0.061359	2.56126							0.061359	4.56666							0.061359	3.17514
		0.070548	7.55513							0.070548	9.49717							0.070548	7.5875							0.070548	5.00821							0.070548	8.81356							0.070548	6.14924
		0.081113	13.5254							0.081113	16.8645							0.081113	13.525							0.081113	9.04124							0.081113	15.6063							0.081113	10.9664
		0.09326	22.5736							0.09326	27.8163							0.09326	22.4361							0.09326	15.2744							0.09326	25.6644							0.09326	18.2432
		0.107227	35.8195							0.107227	43.4515							0.107227	35.3262							0.107227	24.6335							0.107227	39.6131							0.107227	28.6212
		0.123285	53.529							0.123285	63.6981							0.123285	52.3229							0.123285	37.558							0.123285	58.4157							0.123285	43.0991
		0.141747	76.5259							0.141747	89.0904							0.141747	74.1118							0.141747	54.9572							0.141747	81.4976							0.141747	61.6449
		0.162975	105.17							0.162975	119.601							0.162975	100.979							0.162975	77.4931							0.162975	109.24							0.162975	84.9617
		0.187382	139.459							0.187382	154.875							0.187382	132.965							0.187382	105.607							0.187382	141.462							0.187382	113.325
		0.215443	178.965							0.215443	194.236							0.215443	169.837							0.215443	139.422							0.215443	177.803							0.215443	146.804
		0.247708	224.553							0.247708	238.56							0.247708	212.709							0.247708	180.075							0.247708	217.764							0.247708	185.252
		0.284804	271.84							0.284804	283.295							0.284804	257.821							0.284804	224.46							0.284804	262.719							0.284804	230.055
		0.327455	320.695							0.327455	328.647							0.327455	305.483							0.327455	272.681							0.327455	308.311							0.327455	277.549
		0.376494	369.373							0.376494	373.201							0.376494	354.456							0.376494	323.428							0.376494	355.413							0.376494	328.485
		0.432876	416.03							0.432876	415.514							0.432876	403.333							0.432876	375.152							0.432876	403.061							0.432876	382.001
		0.497702	458.8							0.497702	454.162							0.497702	450.544							0.497702	426.134							0.497702	450.088							0.497702	437.008
		0.572237	499.255							0.572237	491.104							0.572237	497.746							0.572237	477.79							0.572237	495.095							0.572237	492.124
		0.657933	528.997							0.657933	518.467							0.657933	536.464							0.657933	521.946							0.657933	540.05							0.657933	549.276
		0.756463	549.647							0.756463	538.216							0.756463	567.812							0.756463	559.641							0.756463	576.097							0.756463	599.302
		0.869749	559.838							0.869749	549.279							0.869749	589.707							0.869749	588.955							0.869749	604.694							0.869749	643.152
		1	558.524							1	550.761							1	600.167							1	608.053							1	623.929							1	678.223
		1.14976	545.084							1.14976	541.993							1.14976	597.512							1.14976	615.274							1.14976	632.05							1.14976	701.905
		1.32194	522.618							1.32194	525.791							1.32194	584.151							1.32194	612.991							1.32194	627.608							1.32194	711.8
		1.51991	485.014							1.51991	495.453							1.51991	552.289							1.51991	592.609							1.51991	613.269							1.51991	710.197
		1.74753	436.909							1.74753	454.721							1.74753	506.157							1.74753	557.65							1.74753	581.002							1.74753	687.072
		2.00923	380.209							2.00923	404.41							2.00923	447.251							2.00923	508.555							2.00923	534.914							2.00923	646.329
		2.31013	317.393							2.31013	345.84							2.31013	378.052							2.31013	446.641							2.31013	476.026							2.31013	588.515
		2.65609	251.34							2.65609	280.861							2.65609	301.888							2.65609	374.136							2.65609	406.165							2.65609	515.266
		3.05386	186.113							3.05386	212.996							3.05386	223.919							3.05386	295.726							3.05386	327.93							3.05386	429.3
		3.51119	122.202							3.51119	142.248							3.51119	145.374							3.51119	211.34							3.51119	245.931							3.51119	336.116
		4.03702	63.5868							4.03702	73.2297							4.03702	71.9507							4.03702	127.134							4.03702	160.77							4.03702	235.886
		4.64159	12.2792							4.64159	9.00221							4.64159	7.06266							4.64159	47.1436							4.64159	78.2529							4.64159	135.8
		5.3367	0							5.3367	0							5.3367	0							5.3367	0							5.3367	2.24654							5.3367	40.66
		6.13591	0							6.13591	0							6.13591	0							6.13591	0							6.13591	0							6.13591	0
		7.0548	0							7.0548	0							7.0548	0							7.0548	0							7.0548	0							7.0548	0
		8.11131	0							8.11131	0							8.11131	0							8.11131	0							8.11131	0							8.11131	0
		9.32603	0.020088							9.32603	0							9.32603	0							9.32603	0							9.32603	0							9.32603	0
		10.7227	1.15558							10.7227	0							10.7227	0							10.7227	0							10.7227	0							10.7227	0
		12.3285	3.20381							12.3285	0							12.3285	0.504701							12.3285	0							12.3285	0							12.3285	0
		14.1747	5.30673							14.1747	0							14.1747	2.38412							14.1747	0							14.1747	0							14.1747	0
		16.2975	7.00818							16.2975	0.178063							16.2975	4.61267							16.2975	0							16.2975	0							16.2975	0
		18.7382	8.19289							18.7382	1.05735							18.7382	6.49965							18.7382	0							18.7382	0.121902							18.7382	0
		21.5443	8.63559							21.5443	2.27555							21.5443	7.93567							21.5443	0.233395							21.5443	1.82713							21.5443	0
		24.7708	8.25093							24.7708	3.47134							24.7708	8.67176							24.7708	1.46636							24.7708	4.82119							24.7708	0
		28.4804	16.2548							28.4804	9.12436							28.4804	8.70761							28.4804	3.71659							28.4804	8.69506							28.4804	0.510087
		32.7455	38.2956							32.7455	36.1519							32.7455	27.0128							32.7455	8.11108							32.7455	14.5431							32.7455	5.52445
		37.6494	58.2338							37.6494	59.5202							37.6494	46.9874							37.6494	38.8584							37.6494	28.348							37.6494	17.8138
		43.2876	75.6286							43.2876	78.6951							43.2876	64.6213							43.2876	65.1433							43.2876	51.0114							43.2876	38.0067
		49.7702	90.2127							49.7702	93.4613							49.7702	79.6351							49.7702	86.3955							49.7702	74.3134							49.7702	60.1776
		57.2237	101.853							57.2237	103.872							57.2237	91.8555							57.2237	102.44							57.2237	92.4002							57.2237	78.095
		65.7933	110.513							65.7933	110.194							65.7933	101.212							65.7933	113.442							65.7933	105.489							65.7933	91.9316
		75.6463	116.225							75.6463	112.858							75.6463	107.739							75.6463	119.831							75.6463	113.987							75.6463	104.237
		86.9749	119.077							86.9749	112.409							86.9749	111.574							86.9749	122.222							86.9749	118.426							86.9749	110.794
		100	119.223							100	109.475							100	112.957							100	121.332							100	119.414							100	112.399
		114.976	116.914							114.976	104.75							114.976	112.231							114.976	117.927							114.976	117.619							114.976	110.038
		132.194	112.548							132.194	99.007							132.194	109.854							132.194	112.788							132.194	113.767							132.194	104.839
		151.991	106.733							151.991	93.1247							151.991	106.418							151.991	106.728							151.991	108.665							151.991	98.0357
		174.753	100.35							174.753	88.1329							174.753	102.689							174.753	100.618							174.753	103.216							174.753	90.9346
		200.923	94.6039							200.923	85.2481							200.923	99.6352							200.923	95.4455							200.923	98.4409							200.923	84.8729
		231.013	91.0404							231.013	85.8829							231.013	98.456							231.013	92.3475							231.013	95.4745							231.013	81.1656
		265.609	91.513							265.609	91.607							265.609	100.562							265.609	92.6213							265.609	95.5343							265.609	81.0355
		305.386	98.079							305.386	104.043							305.386	107.512							305.386	97.6803							305.386	99.8537							305.386	85.5247
		351.119	112.812							351.119	124.687							351.119	120.883							351.119	108.948							351.119	109.57							351.119	95.3942
		403.702	137.526							403.702	154.663							403.702	142.074							403.702	127.684							403.702	125.568							403.702	111.017
		464.159	173.424							464.159	194.425							464.159	172.045							464.159	154.743							464.159	148.289							464.159	132.275
		533.67	220.7							533.67	243.442							533.67	211.008							533.67	190.293							533.67	177.526							533.67	158.467
		613.591	278.154							613.591	299.926							613.591	258.117							613.591	233.523							613.591	212.242							613.591	188.247
		705.48	342.909							705.48	360.67							705.48	311.21							705.48	282.415							705.48	250.462							705.48	219.621
		811.131	410.322							811.131	421.075							811.131	366.705							811.131	333.653							811.131	289.296							811.131	250.017
		932.603	474.198							932.603	475.423							932.603	419.718							932.603	382.763							932.603	325.135							932.603	276.466
		1072.27	527.316							1072.27	517.405							1072.27	464.453							1072.27	424.489							1072.27	354.001							1072.27	295.874
		1232.85	562.221							1232.85	540.813							1232.85	494.827							1232.85	453.375							1232.85	372.016							1232.85	305.363
		1417.47	572.13							1417.47	540.298							1417.47	505.212							1417.47	464.446							1417.47	375.875							1417.47	302.6
		1629.75	551.775							1629.75	512.004							1629.75	491.141							1629.75	453.825							1629.75	363.244							1629.75	286.06
		1873.82	497.995							1873.82	453.987							1873.82	449.834							1873.82	419.177							1873.82	332.991							1873.82	255.171
		2154.43	410.008							2154.43	366.335							2154.43	380.449							2154.43	359.903							2154.43	285.237							2154.43	210.317
		2477.08	289.325							2477.08	251.02							2477.08	284.047							2477.08	277.074							2477.08	221.233							2477.08	152.728
		2848.04	139.394							2848.04	111.532							2848.04	163.32							2848.04	173.168							2848.04	143.12							2848.04	84.2757
		3274.55	0							3274.55	0							3274.55	22.1612							3274.55	51.6759							3274.55	53.6225							3274.55	7.2413
		3764.94	0							3764.94	0							3764.94	0							3764.94	0							3764.94	0							3764.94	0
		4328.76	0							4328.76	0							4328.76	0							4328.76	0							4328.76	0							4328.76	0
		4977.02	0							4977.02	0							4977.02	0							4977.02	0							4977.02	0							4977.02	0
		5722.37	0							5722.37	0							5722.37	0							5722.37	0							5722.37	0							5722.37	0
		6579.33	0							6579.33	0							6579.33	0							6579.33	0							6579.33	0							6579.33	0
		7564.63	0							7564.63	0							7564.63	0							7564.63	0							7564.63	0							7564.63	0
		8697.49	0							8697.49	0							8697.49	0							8697.49	0							8697.49	0							8697.49	0
		10000	0							10000	0							10000	0							10000	0							10000	0							10000	0
[truncated: 5 more columns]

## Sheet: ds3.5MPa
Test remark	ds3.5-72-1								ds3.5-48-1								ds3.5-36-1								ds3.5-24-1								ds3.5-12-1								ds3.5-4-1								ds3.5-0-1
	Peak NO.	Peak starting time	Peak time	Peak ending time	Peak area	Proportion			Peak NO.	Peak starting time	Peak time	Peak ending time	Peak area	Proportion			Peak NO.	Peak starting time	Peak time	Peak ending time	Peak area	Proportion			Peak NO.	Peak starting time	Peak time	Peak ending time	Peak area	Proportion			Peak NO.	Peak starting time	Peak time	Peak ending time	Peak area	Proportion			Peak NO.	Peak starting time	Peak time	Peak ending time	Peak area	Proportion			Peak NO.
	1	0.011498	0.756463	6.13591	6371.55	0.429182			1	0.013219	0.756463	5.3367	6544	0.441491			1	0.013219	0.869749	6.13591	6934.25	0.496715			1	0.013219	1.14976	6.13591	7504.12	0.508662			1	0.013219	1.14976	6.13591	8662.24	0.588187			1	0.013219	1.32194	6.13591	10179.6	0.695496			1
	2	8.11131	114.976	305.386	2330.08	0.156952			2	7.0548	114.976	265.609	2194.5	0.148052			2	7.0548	100	265.609	2168.62	0.138476			2	10.7227	86.9749	231.013	2001.45	0.135667			2	12.3285	75.6463	200.923	1785.09	0.121212			2	21.5443	86.9749	265.609	1799.25	0.12293			2
	3	ds3.5-72-1	1417.47	3764.94	6144.17	0.413866			3	ds3.5-48-1	1417.47	3764.94	6083.99	0.410456			3	ds3.5-36-1	1417.47	3764.94	5713.12	0.364809			3	ds3.5-24.1-1	1417.47	3764.94	5247.09	0.355671			3	231.013	1232.85	3274.55	4279.68	0.290601			3	305.386	1072.27	3274.55	2657.6	0.181574			3
		Sample data number = 100								Sample data number = 100								Sample data number = 100								Sample data number = 100
	Total area	Inversion error = 0.019539			14845.8				Total area	Inversion error = 0.015151			14822.5				Total area	Inversion error = 0.015022			14816				Total area	Inversion error = 0.015529			14752.7				Total area				14727				Total area				14636.5				Total area
		SNR = 41.20702								SNR = 42.394728								SNR = 39.524773								SNR = 41.254097
		Time(ms)	Proportion							Time(ms)	Proportion							Time(ms)	Proportion							Time(ms)	Proportion
		0.01	0							0.01	0							0.01	0							0.01	0
		0.011498	0							0.011498	0							0.011498	0							0.011498	0
		0.013219	9.87202e-07							0.013219	0							0.013219	0							0.013219	0
		0.015199	1.08592e-05							0.015199	1.80788e-06							0.015199	9.68271e-07							0.015199	9.68688e-07
		0.017475	0.000100695							0.017475	2.07906e-05							0.017475	1.25875e-05							0.017475	8.71819e-06
		0.020092	0.000710785							0.020092	0.000197058							0.020092	0.000124907							0.020092	8.23385e-05
		0.023101	0.0038185							0.023101	0.00138483							0.023101	0.000878222							0.023101	0.00058315							ds3.5-12-1								ds3.5-4-1
		0.026561	0.0162207							0.026561	0.00743579							0.026561	0.00471354							0.026561	0.00312886							Sample data number = 100								Sample data number = 100
		0.030539	0.0555992							0.030539	0.0315836							0.030539	0.0200229							0.030539	0.0132914							Inversion error = 0.016853								Inversion error = 0.01731
		0.035112	0.160602							0.035112	0.108241							0.035112	0.0686291							0.035112	0.0455593							SNR = 42.56448								SNR = 41.904537
		0.04037	0.446581							0.04037	0.312477							0.04037	0.198191							0.04037	0.131602
		0.046416	1.07609							0.046416	0.867581							0.046416	0.550776							0.046416	0.365962							Time(ms)	Proportion							Time(ms)	Proportion
		0.053367	2.31596							0.053367	2.08338							0.053367	1.32537							0.053367	0.881941							0.01	0							0.01	0
		0.061359	4.53104							0.061359	4.45327							0.061359	2.84483							0.061359	1.89863							0.011498	0							0.011498	0
		0.070548	8.18556							0.070548	8.60765							0.070548	5.53966							0.070548	3.71658							0.013219	0							0.013219	0
		0.081113	13.8377							0.081113	15.2537							0.081113	9.93455							0.081113	6.72128							0.015199	1.6337e-06							0.015199	1.5808e-06
		0.09326	22.3188							0.09326	25.0819							0.09326	16.6226							0.09326	11.3843							0.017475	1.87876e-05							0.017475	1.65984e-05
		0.107227	33.991							0.107227	39.0112							0.107227	26.465							0.107227	18.4237							0.020092	0.00017644							0.020092	0.000156499
		0.123285	49.582							0.123285	56.8643							0.123285	39.7112							0.123285	28.2126							0.023101	0.00123589							0.023101	0.0010868
		0.141747	69.5016							0.141747	78.9691							0.141747	57.0315							0.141747	41.4942							0.026561	0.00659688							0.026561	0.00576914
		0.162975	93.8455							0.162975	105.117							0.162975	78.7496							0.162975	58.8437							0.030539	0.027884							0.030539	0.0242653
		0.187382	122.316							0.187382	134.792							0.187382	104.896							0.187382	80.678							0.035112	0.0951582							0.035112	0.0824586
		0.215443	155.411							0.215443	167.197							0.215443	135.139							0.215443	107.167							0.04037	0.273702							0.04037	0.236324
		0.247708	189.931							0.247708	202.875							0.247708	170.078							0.247708	139.24							0.046416	0.757561							0.046416	0.652185
		0.284804	225.55							0.284804	237.765							0.284804	206.294							0.284804	174.506							0.053367	1.81454							0.053367	1.55877
		0.327455	260.835							0.327455	271.946							0.327455	243.553							0.327455	212.975							0.061359	3.87116							0.061359	3.32169
		0.376494	294.312							0.376494	304.165							0.376494	280.407							0.376494	253.498							0.070548	7.47369							0.070548	6.41407
		0.432876	324.548							0.432876	333.225							0.432876	315.373							0.432876	294.69							0.081113	13.2411							0.081113	11.3853
		0.497702	352.624							0.497702	358.02							0.497702	347.028							0.497702	335.026							0.09326	21.7943							0.09326	18.8144
		0.572237	372.686							0.572237	380.15							0.572237	376.644							0.572237	375.504							0.107227	33.6849							0.107227	29.2642
		0.657933	386.092							0.657933	393.638							0.657933	398.081							0.657933	409.689							0.123285	49.7684							0.123285	43.6222
		0.756463	392.211							0.756463	400.307							0.756463	412.871							0.756463	438.516							0.141747	69.6101							0.141747	61.7156
		0.869749	390.726							0.869749	399.669							0.869749	420.354							0.869749	460.699							0.162975	93.6013							0.162975	84.1521
		1	381.641							1	391.465							1	420.125							1	475.057							0.187382	121.651							0.187382	111.173
		1.14976	367.523							1.14976	375.704							1.14976	412.047							1.14976	480.518							0.215443	153.487							0.215443	142.902
		1.32194	344.334							1.32194	354.857							1.32194	398.708							1.32194	479.081							0.247708	188.668							0.247708	179.319
		1.51991	315.35							1.51991	325.011							1.51991	375.519							1.51991	464.096							0.284804	228.306							0.284804	221.895
		1.74753	281.672							1.74753	289.494							1.74753	345.82							1.74753	438.31							0.327455	268.475							0.327455	267.173
		2.00923	244.559							2.00923	249.617							2.00923	310.652							2.00923	402.051							0.376494	309.748							0.376494	315.841
		2.31013	205.358							2.31013	206.996							2.31013	271.28							2.31013	356.364							0.432876	351.104							0.432876	366.88
		2.65609	166.372							2.65609	163.466							2.65609	229.12							2.65609	303.068							0.497702	391.388							0.497702	418.935
		3.05386	126.902							3.05386	121.633							3.05386	186.693							3.05386	246.05							0.572237	429.303							0.572237	470.32
		3.51119	89.438							3.51119	81.7917							3.51119	143.169							3.51119	185.295							0.657933	466.524							0.657933	522.559
		4.03702	55.2169							4.03702	46.4906							4.03702	101.284							4.03702	125.832							0.756463	495.413							0.756463	566.745
		4.64159	25.3432							4.64159	16.9587							4.64159	62.3808							4.64159	70.875							0.869749	517.32							0.869749	603.826
		5.3367	0.727552							5.3367	0							5.3367	27.6627							5.3367	23.1985							1	530.712							1	631.558
		6.13591	0							6.13591	0							6.13591	0							6.13591	0							1.14976	534.252							1.14976	647.852
		7.0548	0							7.0548	0							7.0548	0							7.0548	0							1.32194	526.932							1.32194	650.933
		8.11131	0							8.11131	0.702405							8.11131	0.00215721							8.11131	0							1.51991	511.268							1.51991	643.347
		9.32603	0.670112							9.32603	4.05702							9.32603	0.669075							9.32603	0							1.74753	480.918							1.74753	616.483
		10.7227	3.38367							10.7227	8.01311							10.7227	2.01019							10.7227	0							2.00923	439.756							2.00923	574.417
		12.3285	6.73625							12.3285	11.52							12.3285	3.50285							12.3285	0.063453							2.31013	389.067							2.31013	518.084
		14.1747	9.85476							14.1747	13.9136							14.1747	4.84705							14.1747	2.40611							2.65609	330.746							2.65609	449.291
		16.2975	11.9386							16.2975	14.8986							16.2975	5.83175							16.2975	6.48809							3.05386	267.22							3.05386	370.668
		18.7382	12.5267							18.7382	15.1114							18.7382	6.33035							18.7382	10.506							3.51119	202.419							3.51119	287.097
		21.5443	28.5161							21.5443	30.1942							21.5443	6.33872							21.5443	17.5667							4.03702	136.826							4.03702	198.781
		24.7708	44.082							24.7708	45.2132							24.7708	15.1468							24.7708	40.8829							4.64159	74.9904							4.64159	111.868
		28.4804	58.8102							28.4804	59.8675							28.4804	37.7358							28.4804	62.3765							5.3367	19.7252							5.3367	30.4006
		32.7455	72.5827							32.7455	73.9558							32.7455	59.9272							32.7455	81.3829							6.13591	0							6.13591	0
		37.6494	85.4368							37.6494	87.3319							37.6494	80.8552							37.6494	97.5583							7.0548	0							7.0548	0
		43.2876	97.4755							43.2876	99.8631							43.2876	99.8406							43.2876	110.808							8.11131	0							8.11131	0
		49.7702	108.778							49.7702	111.397							49.7702	116.391							49.7702	121.209							9.32603	0							9.32603	0
		57.2237	119.33							57.2237	121.737							57.2237	130.185							57.2237	128.945							10.7227	0							10.7227	0
		65.7933	128.978							65.7933	130.638							65.7933	141.048							65.7933	134.255							12.3285	0							12.3285	0
		75.6463	137.432							75.6463	137.812							75.6463	148.923							75.6463	137.395							14.1747	0.0189504							14.1747	0
		86.9749	144.292							86.9749	142.963							86.9749	153.851							86.9749	138.621							16.2975	1.46982							16.2975	0
		100	149.115							100	145.836							100	155.957							100	138.194							18.7382	4.83839							18.7382	0
		114.976	151.505							114.976	146.284							114.976	155.456							114.976	136.391							21.5443	9.51231							21.5443	0
		132.194	151.216							132.194	144.34							132.194	152.683							132.194	133.543							24.7708	15.1552							24.7708	0.219147
		151.991	148.271							151.991	140.297							151.991	148.138							151.991	130.075							28.4804	37.251							28.4804	5.8196
		174.753	143.068							174.753	134.778							174.753	142.543							174.753	126.553							32.7455	64.7987							32.7455	19.4996
		200.923	136.474							200.923	128.782							200.923	136.9							200.923	123.721							37.6494	88.5173							37.6494	47.6645
		231.013	129.872							231.013	123.703							231.013	132.518							231.013	122.515							43.2876	107.865							43.2876	83.7709
		265.609	125.146							265.609	121.294							265.609	130.989							265.609	124.05							49.7702	122.661							49.7702	112.613
		305.386	124.589							305.386	123.564							305.386	134.096							305.386	129.57							57.2237	133.023							57.2237	133.726
		351.119	130.707							351.119	132.607							351.119	143.65							351.119	140.34							65.7933	139.306							65.7933	147.181
		403.702	145.921							403.702	150.348							403.702	161.237							403.702	157.491							75.6463	142.038							75.6463	153.514
		464.159	172.181							464.159	178.224							464.159	187.927							464.159	181.801							86.9749	141.865							86.9749	153.648
		533.67	210.507							533.67	216.816							533.67	223.945							533.67	213.439							100	139.5							100	148.798
		613.591	260.541							613.591	265.478							613.591	268.373							613.591	251.696							114.976	135.684							114.976	140.386
		705.48	320.195							705.48	322.06							705.48	318.954							705.48	294.776							132.194	131.164							132.194	129.936
		811.131	385.52							811.131	382.804							811.131	372.061							811.131	339.719							151.991	126.679							151.991	118.984
		932.603	450.888							932.603	442.515							932.603	422.916							932.603	382.518							174.753	122.969							174.753	108.986
		1072.27	509.51							1072.27	495.028							1072.27	466.039							1072.27	418.473							200.923	120.772							200.923	101.238
		1232.85	554.235							1232.85	533.915							1232.85	495.884							1232.85	442.712							231.013	120.838							231.013	96.8042
		1417.47	578.448							1417.47	553.289							1417.47	507.527							1417.47	450.806							265.609	123.917							265.609	96.465
		1629.75	576.901							1629.75	548.544							1629.75	497.264							1629.75	439.321							305.386	130.737							305.386	100.671
		1873.82	546.3							1873.82	516.864							1873.82	463.01							1873.82	406.217							351.119	141.941							351.119	109.51
		2154.43	485.556							2154.43	457.445							2154.43	404.432							2154.43	351.012							403.702	157.995							403.702	122.685
		2477.08	395.716							2477.08	371.409							2477.08	322.837							2477.08	274.718							464.159	179.049							464.159	139.499
		2848.04	279.622							2848.04	261.491							2848.04	220.866							2848.04	179.602							533.67	204.767							533.67	158.855
		3274.55	141.425							3274.55	131.587							3274.55	102.096							3274.55	68.8312							613.591	234.157							613.591	179.277
		3764.94	0							3764.94	0							3764.94	0							3764.94	0							705.48	265.446							705.48	198.967
		4328.76	0							4328.76	0							4328.76	0							4328.76	0							811.131	296.07							811.131	215.895
		4977.02	0							4977.02	0							4977.02	0							4977.02	0							932.603	322.809							932.603	227.946
		5722.37	0							5722.37	0							5722.37	0							5722.37	0							1072.27	342.094							1072.27	233.099
		6579.33	0							6579.33	0							6579.33	0							6579.33	0							1232.85	350.413							1232.85	229.626
		7564.63	0							7564.63	0							7564.63	0							7564.63	0							1417.47	344.764							1417.47	216.272
		8697.49	0							8697.49	0							8697.49	0							8697.49	0							1629.75	323.023							1629.75	192.389
		10000	0							10000	0							10000	0							10000	0							1873.82	284.186							1873.82	157.986
																																		2848.04	72.0343							2848.04	0.528347
																																		3274.55	0							3274.55	0
																																		3764.94	0							3764.94	0
																																		4328.76	0							4328.76	0
																																		4977.02	0							4977.02	0
																																		5722.37	0							5722.37	0
																																		6579.33	0							6579.33	0
																																		7564.63	0							7564.63	0
																																		8697.49	0							8697.49	0
																																		10000	0							10000	0
																																			5679.33
[truncated: 5 more columns]

## Sheet: ds5.5MPa
Test remark	ds5.5-72-1								ds5.5-48-1								ds5.5-36-2								ds5.5-24-1								ds5.5-12-1								ds5.5-4-1								ds5.5-0-2
	Peak NO.	Peak starting time	Peak time	Peak ending time	Peak area	Proportion			Peak NO.	Peak starting time	Peak time	Peak ending time	Peak area	Proportion			Peak NO.	Peak starting time	Peak time	Peak ending time	Peak area	Proportion			Peak NO.	Peak starting time	Peak time	Peak ending time	Peak area	Proportion			Peak NO.	Peak starting time	Peak time	Peak ending time	Peak area	Proportion			Peak NO.	Peak starting time	Peak time	Peak ending time	Peak area	Proportion			Peak NO.
	1	0.013219	0.869749	5.3367	4901.38	0.300053			1	0.013219	0.756463	8.11131	5006.27	0.307362			1	0.013219	0.869749	5.3367	5448.49	0.334674			1	0.013219	0.869749	5.3367	6035.16	0.373335			1	0.013219	1.14976	7.0548	7313.41	0.481469			1	0.013219	1.51991	7.0548	9319.9	0.587389			1
	2	28.4804	65.7933	174.753	1652.16	0.101142			2	18.7382	65.7933	174.753	1859.43	0.11416			2	28.4804	65.7933	174.753	1838.03	0.112901			2	24.7708	65.7933	174.753	1623.32	0.100419			2	24.7708	75.6463	174.753	1307.7	0.0478283			2	24.7708	65.7933	200.923	1564.84	0.0986246			2
	3	200.923	1072.27	2477.08	9781.52	0.598805			3	200.923	1072.27	2477.08	9422.18	0.578478			3	200.923	932.603	2154.43	8993.47	0.552425			3	200.923	1072.27	2477.08	8507.04	0.526246			3	200.923	1072.27	2477.08	7234.81	0.470702			3	231.013	1072.27	2477.08	4981.91	0.313986			3
	Total area				16335.1				Total area				16287.9				Total area				16280				Total area				16165.5				Total area				15855.9				Total area				15866.7				Total area
		ds5.5-48.2-1								ds5.5-48-1								ds5.5-36-2								ds5.5-24-1								ds5.5-12-1								ds5.5-4-1
		Sample data number = 100								Sample data number = 100								Sample data number = 100								Sample data number = 100								Sample data number = 100								Sample data number = 100
		Inversion error = 1.127017								Inversion error = 0.211543								Inversion error = 0.147514								Inversion error = 0.186252								Inversion error = 2.203627								Inversion error = 2.494391
		SNR = 41.623091								SNR = 41.010636								SNR = 41.133037								SNR = 40.879501								SNR = 41.131838								SNR = 41.886059
		Time(ms)	Proportion							Time(ms)	Proportion							Time(ms)	Proportion							Time(ms)	Proportion							Time(ms)	Proportion							Time(ms)	Proportion
		0.01	0							0.01	0							0.01	0							0.01	0							0.01	0							0.01	0
		0.011498	0							0.011498	0							0.011498	0							0.011498	0							0.011498	0							0.011498	0
		0.013219	0							0.013219	0							0.013219	0							0.013219	0							0.013219	0							0.013219	0
		0.015199	9.14569e-07							0.015199	1.025e-06							0.015199	9.384e-07							0.015199	9.00901e-07							0.015199	9.3e-07							0.015199	9.61538e-07
		0.017475	1.00603e-05							0.017475	1.3325e-05							0.017475	1.21992e-05							0.017475	1.35135e-05							0.017475	1.209e-05							0.017475	8.65385e-06
		0.020092	0.000100603							0.020092	0.000126075							0.020092	0.000114485							0.020092	0.00012973							0.020092	0.00011718							0.020092	8.46154e-05
		0.023101	0.000734399							0.023101	0.0009143							0.023101	0.000814531							0.023101	0.000927027							0.023101	0.00085374							0.023101	0.000619231
		0.026561	0.00397655							0.026561	0.00495075							0.026561	0.00439734							0.026561	0.00505045							0.026561	0.00462396							0.026561	0.00335096
		0.030539	0.0167778							0.030539	0.0208885							0.030539	0.0187718							0.030539	0.0217225							0.030539	0.0195086							0.030539	0.0141394
		0.035112	0.058719							0.035112	0.073104							0.035112	0.0654168							0.035112	0.0752577							0.035112	0.0682741							0.035112	0.0494875
		0.04037	0.170527							0.04037	0.212288							0.04037	0.189272							0.04037	0.219348							0.04037	0.198254							0.04037	0.143744
		0.046416	0.471594							0.046416	0.586964							0.046416	0.521718							0.046416	0.608418							0.046416	0.548109							0.046416	0.39771
		0.053367	1.13991							0.053367	1.4181							0.053367	1.25736							0.053367	1.47393							0.053367	1.32396							0.053367	0.962336
		0.061359	2.45314							0.061359	3.04893							0.061359	2.69855							0.061359	3.17612							0.061359	2.84536							0.061359	2.07542
		0.070548	4.77813							0.070548	5.92839							0.070548	5.24232							0.070548	6.18695							0.070548	5.52866							0.070548	4.05799
		0.081113	8.54637							0.081113	10.5741							0.081113	9.35157							0.081113	11.0508							0.081113	9.85047							0.081113	7.30399
		0.09326	14.3471							0.09326	17.677							0.09326	15.5122							0.09326	18.4933							0.09326	16.4435							0.09326	12.3771
		0.107227	22.4315							0.107227	27.4783							0.107227	24.4017							0.107227	28.7718							0.107227	25.5196							0.107227	19.6053
		0.123285	33.268							0.123285	40.4488							0.123285	36.0738							0.123285	42.3908							0.123285	37.5139							0.123285	29.574
		0.141747	47.14							0.141747	56.7916							0.141747	50.9461							0.141747	59.596							0.141747	52.6469							0.141747	42.7946
		0.162975	64.1805							0.162975	76.4939							0.162975	69.1317							0.162975	80.4442							0.162975	71.0082							0.162975	59.7382
		0.187382	84.3306							0.187382	99.293							0.187382	90.5429							0.187382	104.783							0.187382	92.5636							0.187382	80.7952
		0.215443	108.163							0.215443	125.654							0.215443	114.865							0.215443	133.295							0.215443	118.1							0.215443	107.079
		0.247708	133.644							0.247708	153.015							0.247708	142.647							0.247708	163.509							0.247708	145.717							0.247708	137.232
		0.284804	160.73							0.284804	181.205							0.284804	171.117							0.284804	195.493							0.284804	175.854							0.284804	171.838
		0.327455	188.511							0.327455	209.1							0.327455	200.231							0.327455	228.287							0.327455	208.12							0.327455	210.613
		0.376494	215.946							0.376494	235.505							0.376494	228.907							0.376494	260.781							0.376494	242.026							0.376494	253.038
		0.432876	241.929							0.432876	259.222							0.432876	256.007							0.432876	291.764							0.432876	276.954							0.432876	298.348
		0.497702	267.207							0.497702	281.077							0.497702	280.406							0.497702	322.211							0.497702	314.284							0.497702	347.939
		0.572237	287.116							0.572237	296.247							0.572237	303.132							0.572237	346.511							0.572237	348.811							0.572237	395.981
		0.657933	302.423							0.657933	305.811							0.657933	319.242							0.657933	365.56							0.657933	381.216							0.657933	443.077
		0.756463	312.291							0.756463	309.267							0.756463	329.988							0.756463	378.29							0.756463	409.958							0.756463	487.48
		0.869749	316.022							0.869749	306.417							0.869749	334.872							0.869749	383.808							0.869749	433.321							0.869749	527.267
		1	313.085							1	297.368							1	333.597							1	381.433							1	449.547							1	560.406
		1.14976	305.059							1.14976	284.276							1.14976	326.074							1.14976	373.069							1.14976	459.88							1.14976	588.5
		1.32194	287.994							1.32194	264.089							1.32194	314.331							1.32194	353.85							1.32194	457.272							1.32194	602.288
		1.51991	264.258							1.51991	239.55							1.51991	294.684							1.51991	326.564							1.51991	443.862							1.51991	603.571
		1.74753	234.696							1.74753	211.676							1.74753	269.658							1.74753	292.083							1.74753	419.62							1.74753	590.946
		2.00923	200.648							2.00923	181.633							2.00923	239.916							2.00923	251.852							2.00923	385.27							2.00923	563.557
		2.31013	163.889							2.31013	150.692							2.31013	206.294							2.31013	207.858							2.31013	342.277							2.31013	521.294
		2.65609	127.183							2.65609	120.86							2.65609	169.823							2.65609	163.429							2.65609	294.396							2.65609	467.61
		3.05386	90.979							3.05386	91.9144							3.05386	132.474							3.05386	119.071							3.05386	240.562							3.05386	398.709
		3.51119	58.1263							3.51119	65.9242							3.51119	94.0157							3.51119	78.5054							3.51119	185.593							3.51119	320.563
		4.03702	30.1355							4.03702	43.8845							4.03702	57.0329							4.03702	43.8829							4.03702	132.363							4.03702	237.077
		4.64159	8.01217							4.64159	26.5043							4.64159	23.2211							4.64159	16.7503							4.64159	83.539							4.64159	152.787
		5.3367	0							5.3367	14.1537							5.3367	0							5.3367	0							5.3367	41.3487							5.3367	72.4177
		6.13591	0							6.13591	6.88384							6.13591	0							6.13591	0							6.13591	7.43913							6.13591	0.386916
		7.0548	0							7.0548	4.29175							7.0548	0							7.0548	0							7.0548	0							7.0548	0
		8.11131	0							8.11131	0							8.11131	0							8.11131	0							8.11131	0							8.11131	0
		9.32603	0							9.32603	0							9.32603	0							9.32603	0							9.32603	0							9.32603	0
		10.7227	0							10.7227	0							10.7227	0							10.7227	0							10.7227	0							10.7227	0
		12.3285	0							12.3285	0							12.3285	0							12.3285	0							12.3285	0							12.3285	0
		14.1747	0							14.1747	0							14.1747	0							14.1747	0							14.1747	0							14.1747	0
		16.2975	0							16.2975	0							16.2975	0							16.2975	0							16.2975	0							16.2975	0
		18.7382	0							18.7382	0							18.7382	0							18.7382	0							18.7382	0							18.7382	0
		21.5443	0							21.5443	11.2967							21.5443	0							21.5443	0							21.5443	0							21.5443	0
		24.7708	0							24.7708	21.0177							24.7708	0							24.7708	0							24.7708	0							24.7708	0
		28.4804	0							28.4804	39.6551							28.4804	0							28.4804	16.8304							28.4804	2.09734							28.4804	16.3663
		32.7455	48.659							32.7455	59.3383							32.7455	27.0399							32.7455	60.688							32.7455	24.0175							32.7455	44.4815
		37.6494	91.0051							37.6494	89.3941							37.6494	84.8169							37.6494	106.99							37.6494	48.7517							37.6494	76.9326
		43.2876	134.563							43.2876	127.907							43.2876	136.1							43.2876	145.963							43.2876	85.6246							43.2876	115.508
		49.7702	169.057							49.7702	163.262							49.7702	176.107							49.7702	174.511							49.7702	119.572							49.7702	145.738
		57.2237	191.736							57.2237	188.142							57.2237	201.188							57.2237	190.166							57.2237	144.627							57.2237	164.839
		65.7933	200.526							65.7933	200.172							65.7933	208.842							65.7933	191.277							65.7933	158.553							65.7933	170.741
		75.6463	194.22							75.6463	197.683							75.6463	203.386							75.6463	177.206							75.6463	159.908							75.6463	166.869
		86.9749	172.682							86.9749	179.994							86.9749	187.425							86.9749	148.548							86.9749	148.196							86.9749	155.393
		100	137.087							100	155.509							100	163.803							100	119.3							100	124.038							100	131.376
		114.976	98.2892							114.976	135.893							114.976	137.774							114.976	94.01							114.976	95.3206							114.976	108.144
		132.194	77.0189							132.194	109.53							132.194	114.875							132.194	73.1035							132.194	78.2005							132.194	85.1723
		151.991	69.926							151.991	94.2032							151.991	101.1							151.991	62.4542							151.991	63.3551							151.991	67.8578
		174.753	67.3914							174.753	86.4333							174.753	95.5742							174.753	62.2699							174.753	55.4392							174.753	59.7813
		200.923	71.773							200.923	90.729							200.923	101.032							200.923	72.2275							200.923	59.5861							200.923	55.6418
		231.013	89.9039							231.013	106.278							231.013	118.723							231.013	89.4339							231.013	71.9909							231.013	58.6643
		265.609	126.699							265.609	126.79							265.609	151.781							265.609	123.385							265.609	89.8211							265.609	73.9717
		305.386	162.607							305.386	155.532							305.386	217.137							305.386	165.718							305.386	118.148							305.386	95.0475
		351.119	228.573							351.119	205.319							351.119	300.264							351.119	242.16							351.119	160.965							351.119	139.389
		403.702	323.779							403.702	296.688							403.702	398.675							403.702	336.225							403.702	229.464							403.702	193.649
		464.159	435.337							464.159	403.523							464.159	507.739							464.159	442.015							464.159	310.989							464.159	255.589
		533.67	558.095							533.67	520.808							533.67	620.689							533.67	553.601							533.67	401.831							533.67	321.719
		613.591	684.602							613.591	641.394							613.591	728.841							613.591	663.169							613.591	496.459							613.591	387.367
		705.48	805.295							705.48	756.269							705.48	822.059							705.48	761.362							705.48	587.669							705.48	446.892
		811.131	908.925							811.131	855.047							811.131	889.44							811.131	837.826							811.131	666.925							811.131	493.994
		932.603	983.194							932.603	926.631							932.603	920.163							932.603	881.91							932.603	724.889							932.603	522.136
		1072.27	1015.59							1072.27	960.015							1072.27	904.415							1072.27	883.456							1072.27	752.088							1072.27	525.012
		1232.85	994.302							1232.85	945.136							1232.85	834.28							1232.85	833.585							1232.85	739.662							1232.85	497.045
		1417.47	909.2							1417.47	873.702							1417.47	704.491							1417.47	725.404							1417.47	680.108							1417.47	433.832
		1629.75	752.644							1629.75	739.913							1629.75	512.926							1629.75	554.541							1629.75	567.921							1629.75	332.512
		1873.82	520.166							1873.82	540.985							1873.82	260.815							1873.82	319.465							1873.82	400.067							1873.82	192.005
		2154.43	210.841							2154.43	277.418							2154.43	0							2154.43	21.5588							2154.43	176.227							2154.43	13.0876
		2477.08	0							2477.08	0							2477.08	0							2477.08	0							2477.08	0							2477.08	0
		2848.04	0							2848.04	0							2848.04	0							2848.04	0							2848.04	0							2848.04	0
		3274.55	0							3274.55	0							3274.55	0							3274.55	0							3274.55	0							3274.55	0
		3764.94	0							3764.94	0							3764.94	0							3764.94	0							3764.94	0							3764.94	0
		4328.76	0							4328.76	0							4328.76	0							4328.76	0							4328.76	0							4328.76	0
		4977.02	0							4977.02	0							4977.02	0							4977.02	0							4977.02	0							4977.02	0
		5722.37	0							5722.37	0							5722.37	0							5722.37	0							5722.37	0							5722.37	0
		6579.33	0							6579.33	0							6579.33	0							6579.33	0							6579.33	0							6579.33	0
		7564.63	0							7564.63	0							7564.63	0							7564.63	0							7564.63	0							7564.63	0
		8697.49	0							8697.49	0							8697.49	0							8697.49	0							8697.49	0							8697.49	0
		10000	0							10000	0							10000	0							10000	0							10000	0							10000	0
[truncated: 5 more columns]
