# Supplementary material for: Interactions and exchange of CO2 and H2O in coals: an investigation by low-field NMR relaxation
Source: Sci Rep. 2016 Jan 28;6:19919. doi: 10.1038/srep19919 (PMC4730140; doi:10.1038/srep19919)
Supplement: Supplementary Dataset 9 [file srep19919-s10.xls]

## Sheet: 35℃
Test remark	sjz-co2-4.5-48h-1-1								sjz-co2-4.5-36h-1-1								sjz-co2-24h-1-1								sjz-co2-12h-1-1								sjz-co2-4h-1-1								sjz-co2-0-1
	Peak NO.	Peak starting time	Peak time	Peak ending time	Peak area	Proportion			Peak NO.	Peak starting time	Peak time	Peak ending time	Peak area	Proportion			Peak NO.	Peak starting time	Peak time	Peak ending time	Peak area	Proportion			Peak NO.	Peak starting time	Peak time	Peak ending time	Peak area	Proportion			Peak NO.	Peak starting time	Peak time	Peak ending time	Peak area	Proportion			Peak NO.	Peak starting time	Peak time	Peak ending time	Peak area	Proportion
	1	0.013219	0.572237	4.03702	3238.3	0.42233			1	0.013219	0.497702	3.05386	3462.24	0.451624			1	0.013219	0.497702	2.65609	3655.7	0.48307			1	0.013219	0.572237	3.51119	4137.84	0.551744			1	0.013219	0.497702	2.31013	4687.16	0.622699			1	0.013219	0.497702	2.31013	5021.4	0.728165
	2	5.3367	18.7382	49.7702	511.472	0.0667048			2	9.32603	28.4804	57.2237	586.851	0.0765505			2	7.0548	16.2975	43.2876	464.254	0.0613472			2	9.32603	37.6494	49.7702	440.325	0.0587135			2	10.7227	28.4804	57.2237	521.21	0.0692439			2	10.7227	28.4804	65.7933	467.491	0.067792
	3	57.2237	351.119	932.603	3917.93	0.510965			3	65.7933	351.119	932.603	3617.11	0.471826			3	49.7702	351.119	932.603	3447.69	0.455582			3	57.2237	351.119	932.603	2921.4	0.389542			3	65.7933	305.386	932.603	2318.8	0.308057			3	75.6463	351.119	1072.27	1407.08	0.204043
	Total area				7667.7				Total area				7666.2				Total area				7567.64				Total area				7499.56				Total area				7527.17
																																									Total area				6895.96
		sjz-co2-4.5-48h-1-1								sjz-co2-4.5-36h-1-1								sjz-co2-24h-1-1								sjz-co2-12h-1-1								sjz-co2-4h-1-1								sjz-co2-0-1
		Sample data number = 100								Sample data number = 100								Sample data number = 100								Sample data number = 100								Sample data number = 100								Sample data number = 100
		Inversion error = 0.053868								Inversion error = 0.044761								Inversion error = 0.044539								Inversion error = 0.0406								Inversion error = 0.032752								Inversion error = 0.028709
		SNR = 34.991217								SNR = 36.15079								SNR = 36.966075								SNR = 35.019467								SNR = 36.709102								SNR = 36.163467
		Time(ms)	Proportion							Time(ms)	Proportion							Time(ms)	Proportion							Time(ms)	Proportion							Time(ms)	Proportion							Time(ms)	Proportion
		0.01	0							0.01	0							0.01	0							0.01	0							0.01	0							0.01	0
		0.011498	0							0.011498	0							0.011498	0							0.011498	0							0.011498	0							0.011498	0
		0.013219	0							0.013219	0							0.013219	0							0.013219	0							0.013219	0							0.013219	0
		0.015199	1.37466e-06							0.015199	9.94507e-07							0.015199	1e-06							0.015199	1.052e-06							0.015199	2.712e-06							0.015199	2.71875e-06
		0.017475	1.37466e-05							0.017475	1.98901e-05							0.017475	2.1e-05							0.017475	1.8936e-05							0.017475	3.2544e-05							0.017475	3.35312e-05
		0.020092	0.000133343							0.020092	0.000194923							0.020092	0.0002							0.020092	0.000180944							0.020092	0.000308264							0.020092	0.000325344
		0.023101	0.000938896							0.023101	0.00137341							0.023101	0.001406							0.023101	0.00126345							0.023101	0.00215514							0.023101	0.00227559
		0.026561	0.0050409							0.026561	0.00737427							0.026561	0.007551							0.026561	0.00674542							0.026561	0.011507							0.026561	0.0121456
		0.030539	0.0214132							0.030539	0.031324							0.030539	0.032071							0.030539	0.0285134							0.030539	0.048637							0.030539	0.0513372
		0.035112	0.0733892							0.035112	0.107349							0.035112	0.109911							0.035112	0.0973068							0.035112	0.165968							0.035112	0.175184
		0.04037	0.211906							0.04037	0.309872							0.04037	0.317285							0.04037	0.279913							0.04037	0.477294							0.04037	0.503803
		0.046416	0.548249							0.046416	0.801106							0.046416	0.820389							0.046416	0.721776							0.046416	1.22986							0.046416	1.29821
		0.053367	1.32084							0.053367	1.9267							0.053367	1.97373							0.053367	1.73351							0.053367	2.94901							0.053367	3.11312
		0.061359	2.83544							0.061359	4.12183							0.061359	4.22523							0.061359	3.71005							0.061359	6.29106							0.061359	6.64208
		0.070548	5.5633							0.070548	8.03789							0.070548	8.24923							0.070548	7.19088							0.070548	12.1232							0.070548	12.803
		0.081113	9.85039							0.081113	14.0927							0.081113	14.4908							0.081113	12.8031							0.081113	21.3847							0.081113	22.5934
		0.09326	16.374							0.09326	23.0924							0.09326	23.8113							0.09326	21.1991							0.09326	34.9247							0.09326	36.9231
		0.107227	25.5835							0.107227	35.3963							0.107227	36.6364							0.107227	32.9818							0.107227	53.3299							0.107227	56.4354
		0.123285	37.878							0.123285	51.1834							0.123285	53.2274							0.123285	48.6197							0.123285	76.7796							0.123285	81.3571
		0.141747	53.4661							0.141747	70.3178							0.141747	73.5288							0.141747	68.3517							0.141747	104.96							0.141747	111.407
		0.162975	72.2699							0.162975	92.3265							0.162975	97.1217							0.162975	92.0892							0.162975	137.046							0.162975	145.77
		0.187382	93.846							0.187382	116.417							0.187382	123.216							0.187382	119.333							0.187382	171.75							0.187382	183.136
		0.215443	117.354							0.215443	141.528							0.215443	150.688							0.215443	149.133							0.215443	207.421							0.215443	221.789
		0.247708	141.593							0.247708	166.41							0.247708	178.158							0.247708	180.109							0.247708	242.185							0.247708	259.739
		0.284804	165.108							0.284804	189.713							0.284804	204.106							0.284804	210.548							0.284804	274.094							0.284804	294.873
		0.327455	186.353							0.327455	210.097							0.327455	227.003							0.327455	238.561							0.327455	301.289							0.327455	325.121
		0.376494	203.876							0.376494	226.336							0.376494	245.444							0.376494	262.277							0.376494	322.133							0.376494	348.614
		0.432876	216.495							0.432876	237.414							0.432876	258.256							0.432876	280.047							0.432876	335.329							0.432876	363.813
		0.497702	223.433							0.497702	242.619							0.497702	264.585							0.497702	290.622							0.497702	340.004							0.497702	369.619
		0.572237	224.376							0.572237	241.598							0.572237	263.939							0.572237	293.274							0.572237	335.753							0.572237	365.436
		0.657933	219.473							0.657933	234.39							0.657933	256.211							0.657933	287.862							0.657933	322.649							0.657933	351.212
		0.756463	209.254							0.756463	221.408							0.756463	241.664							0.756463	274.822							0.756463	301.231							0.756463	327.439
		0.869749	194.517							0.869749	203.399							0.869749	220.924							0.869749	255.097							0.869749	272.456							0.869749	295.129
		1	176.208							1	181.351							1	194.947							1	230.011							1	237.631							1	255.75
		1.14976	155.319							1.14976	156.399							1.14976	164.988							1.14976	201.107							1.14976	198.333							1.14976	211.143
		1.32194	132.825							1.32194	129.716							1.32194	132.544							1.32194	169.982							1.32194	156.314							1.32194	163.411
		1.51991	109.661							1.51991	102.432							1.51991	99.2741							1.51991	138.139							1.51991	113.401							1.51991	114.796
		1.74753	86.7286							1.74753	75.5886							1.74753	66.8987							1.74753	106.89							1.74753	71.4092							1.74753	67.5401
		2.00923	64.8975							2.00923	50.1294							2.00923	37.0688							2.00923	77.3127							2.00923	32.0533							2.00923	23.7474
		2.31013	45.0055							2.31013	26.8995							2.31013	11.2387							2.31013	50.2609							2.31013	0							2.31013	0
		2.65609	27.8286							2.65609	6.64008							2.65609	0							2.65609	26.3985							2.65609	0							2.65609	0
		3.05386	14.0326							3.05386	0							3.05386	0							3.05386	6.23593							3.05386	0							3.05386	0
		3.51119	4.11201							3.51119	0							3.51119	0							3.51119	0							3.51119	0							3.51119	0
		4.03702	0							4.03702	0							4.03702	0							4.03702	0							4.03702	0							4.03702	0
		4.64159	0							4.64159	0							4.64159	0							4.64159	0							4.64159	0							4.64159	0
		5.3367	0							5.3367	0							5.3367	0							5.3367	0							5.3367	0							5.3367	0
		6.13591	3.15066							6.13591	0							6.13591	0							6.13591	0							6.13591	0							6.13591	0
		7.0548	9.1105							7.0548	0							7.0548	0							7.0548	0							7.0548	0							7.0548	0
		8.11131	16.3285							8.11131	0							8.11131	9.06259							8.11131	0							8.11131	0							8.11131	0
		9.32603	24.0542							9.32603	0							9.32603	21.2296							9.32603	0							9.32603	0							9.32603	0
		10.7227	31.5422							10.7227	3.47019							10.7227	31.6153							10.7227	0.063179							10.7227	0							10.7227	0
		12.3285	38.1218							12.3285	17.207							12.3285	39.4946							12.3285	9.26314							12.3285	5.49317							12.3285	3.33087
		14.1747	43.2484							14.1747	30.5095							14.1747	44.5446							14.1747	19.0164							14.1747	21.1526							14.1747	17.4968
		16.2975	46.5392							16.2975	42.3848							16.2975	46.8262							16.2975	27.4746							16.2975	34.0847							16.2975	29.1332
		18.7382	47.7976							18.7382	51.9658							18.7382	46.7124							18.7382	34.862							18.7382	43.9311							18.7382	37.5921
		21.5443	47.0279							21.5443	58.6251							21.5443	44.7879							21.5443	41.7627							21.5443	50.6243							21.5443	43.043
		24.7708	44.4434							24.7708	62.0656							24.7708	41.7445							24.7708	47.0118							24.7708	54.3603							24.7708	45.8578
		28.4804	40.4658							28.4804	62.3729							28.4804	38.2938							28.4804	50.5391							28.4804	55.5634							28.4804	46.5357
		32.7455	35.7166							32.7455	60.0232							32.7455	35.1124							32.7455	52.4421							32.7455	54.8435							32.7455	45.6395
		37.6494	31.0014							37.6494	55.8509							37.6494	32.8234							37.6494	53.0043							37.6494	52.9469							37.6494	43.7479
		43.2876	27.283							43.2876	50.9846							43.2876	32.0068							43.2876	52.7007							43.2876	50.701							43.2876	41.4236
		49.7702	25.6406							49.7702	46.7619							49.7702	33.2253							49.7702	52.1856							49.7702	48.9597							49.7702	39.1967
		57.2237	27.2102							57.2237	44.6295							57.2237	37.0453							57.2237	52.2605							57.2237	48.5499							57.2237	37.5553
		65.7933	33.1029							65.7933	46.0297							65.7933	44.038							65.7933	53.8218							65.7933	50.2217							65.7933	36.9386
		75.6463	44.3042							75.6463	52.2748							75.6463	54.7503							75.6463	57.7888							75.6463	54.5998							75.6463	37.7247
		86.9749	61.5593							86.9749	64.4102							86.9749	69.6432							86.9749	65.0129							86.9749	62.1337							86.9749	40.2111
		100	85.2525							100	83.071							100	88.9995							100	76.171							100	73.0434							100	44.5891
		114.976	115.288							114.976	108.345							114.976	112.812							114.976	91.6458							114.976	87.2625							114.976	50.9153
		132.194	150.984							132.194	139.656							132.194	140.668							132.194	111.402							132.194	104.385							132.194	59.0816
		151.991	190.986							151.991	175.685							151.991	171.636							151.991	134.878							151.991	123.625							151.991	68.7896
		174.753	233.223							174.753	214.354							174.753	204.203							174.753	160.909							174.753	143.809							174.753	79.5303
		200.923	274.917							200.923	252.878							200.923	236.257							200.923	187.717							200.923	163.4							200.923	90.5788
		231.013	312.698							231.013	287.918							231.013	265.164							231.013	212.989							231.013	180.582							231.013	101.011
		265.609	342.813							265.609	315.828							265.609	287.947							265.609	234.051							265.609	193.397							265.609	109.753
		305.386	361.481							305.386	333.002							305.386	301.576							305.386	248.146							305.386	199.938							305.386	115.675
		351.119	365.335							351.119	336.308							351.119	303.343							351.119	252.782							351.119	198.584							351.119	117.719
		403.702	351.918							403.702	323.525							403.702	291.277							403.702	246.1							403.702	188.251							403.702	115.052
		464.159	320.124							464.159	293.743							464.159	264.517							464.159	227.206							464.159	168.598							464.159	107.227
		533.67	270.482							533.67	247.596							533.67	223.542							533.67	196.367							533.67	140.154							533.67	94.2884
		613.591	205.193							613.591	187.271							613.591	170.206							613.591	155.036							613.591	104.314							613.591	76.8164
		705.48	127.89							705.48	116.267							705.48	107.529							705.48	105.678							705.48	63.1839							705.48	55.8746
		811.131	43.164							811.131	38.9453							811.131	39.3061							811.131	51.4342							811.131	19.319							811.131	32.8712
		932.603	0							932.603	0							932.603	0							932.603	0							932.603	0							932.603	9.36813
		1072.27	0							1072.27	0							1072.27	0							1072.27	0							1072.27	0							1072.27	0
		1232.85	0							1232.85	0							1232.85	0							1232.85	0							1232.85	0							1232.85	0
		1417.47	0							1417.47	0							1417.47	0							1417.47	0							1417.47	0							1417.47	0
		1629.75	0							1629.75	0							1629.75	0							1629.75	0							1629.75	0							1629.75	0
		1873.82	0							1873.82	0							1873.82	0							1873.82	0							1873.82	0							1873.82	0
		2154.43	0							2154.43	0							2154.43	0							2154.43	0							2154.43	0							2154.43	0
		2477.08	0							2477.08	0							2477.08	0							2477.08	0							2477.08	0							2477.08	0
		2848.04	0							2848.04	0							2848.04	0							2848.04	0							2848.04	0							2848.04	0
		3274.55	0							3274.55	0							3274.55	0							3274.55	0							3274.55	0							3274.55	0
		3764.94	0							3764.94	0							3764.94	0							3764.94	0							3764.94	0							3764.94	0
		4328.76	0							4328.76	0							4328.76	0							4328.76	0							4328.76	0							4328.76	0
		4977.02	0							4977.02	0							4977.02	0							4977.02	0							4977.02	0							4977.02	0
		5722.37	0							5722.37	0							5722.37	0							5722.37	0							5722.37	0							5722.37	0
		6579.33	0							6579.33	0							6579.33	0							6579.33	0							6579.33	0							6579.33	0
		7564.63	0							7564.63	0							7564.63	0							7564.63	0							7564.63	0							7564.63	0
		8697.49	0							8697.49	0							8697.49	0							8697.49	0							8697.49	0							8697.49	0
		10000	0							10000	0							10000	0							10000	0							10000	0							10000	0

## Sheet: 45℃
Test remark	sjz-co2-48h-1-1								sjz-co2-36-1								sjz-co2-24h-1-1								sjz-co2-12h-1-1								sjz-co2-4h-1								sjz-co2-0
	Peak NO.	Peak starting time	Peak time	Peak ending time	Peak area	Proportion			Peak NO.	Peak starting time	Peak time	Peak ending time	Peak area	Proportion			Peak NO.	Peak starting time	Peak time	Peak ending time	Peak area	Proportion			Peak NO.	Peak starting time	Peak time	Peak ending time	Peak area	Proportion			Peak NO.	Peak starting time	Peak time	Peak ending time	Peak area	Proportion			Peak NO.	Peak starting time	Peak time	Peak ending time	Peak area	Proportion
	1	0.013219	0.572237	3.05386	4125.86	0.57317			1	0.013219	0.572237	3.05386	4135.73	0.589438			1	0.013219	0.572237	3.05386	4240.41	0.608976			1	0.013219	0.572237	3.05386	4522.01	0.664986			1	0.013219	0.572237	3.05386	5081.43	0.740793			1	0.013219	0.497702	2.31013	5284.39	0.845329
	2	8.11131	24.7708	57.2237	761.112	0.110493			2	10.7227	32.7455	57.2237	600.857	0.0856362			2	9.32603	21.5443	43.2876	432.401	0.0620982			2	8.11131	231.013	705.48	2278.15	0.335014			2	10.7227	32.7455	57.2237	508.944	0.0741961			2	12.3285	151.991	533.67	966.891	0.154671
	3	65.7933	265.609	811.131	2179.03	0.316337			3	65.7933	265.609	705.48	2279.8	0.324926			3	49.7702	265.609	705.48	2290.37	0.328926											3	65.7933	231.013	613.591	1269.07	0.185011
																									Total area				6800.16
	Total area				7066				Total area				7016.39				Total area				6963.18												Total area				6859.45				Total area				6251.28
		sjz-co2-48h-1-1								sjz-co2-36-1								sjz-co2-24h-1-1								sjz-co2-12h-1-1								sjz-co2-4h-1								sjz-co2-0
		Sample data number = 100								Sample data number = 100								Sample data number = 100								Sample data number = 100								Sample data number = 100								Sample data number = 100
		Inversion error = 0.028698								Inversion error = 0.039852								Inversion error = 0.040791								Inversion error = 0.030676								Inversion error = 0.035627								Inversion error = 0.0385
		SNR = 36.528631								SNR = 37.412259								SNR = 37.010242								SNR = 36.154908								SNR = 33.336427								SNR = 33.003019
		Time(ms)	Proportion							Time(ms)	Proportion							Time(ms)	Proportion							Time(ms)	Proportion							Time(ms)	Proportion							Time(ms)	Proportion
		0.01	0							0.01	0							0.01	0							0.01	0							0.01	0							0.01	0
		0.011498	0							0.011498	0							0.011498	0							0.011498	0							0.011498	0							0.011498	0
		0.013219	0							0.013219	0							0.013219	0							0.013219	0							0.013219	0							0.013219	0
		0.015199	1.045e-06							0.015199	1.82869e-06							0.015199	1.81896e-06							0.015199	1.0514e-06							0.015199	2e-06							0.015199	2.54909e-06
		0.017475	1.9855e-05							0.017475	2.19443e-05							0.017475	2.18275e-05							0.017475	2.1028e-05							0.017475	2.5e-05							0.017475	3.56873e-05
		0.020092	0.000197505							0.020092	0.0002103							0.020092	0.000213728							0.020092	0.000205023							0.020092	0.000246							0.020092	0.000349225
		0.023101	0.00140239							0.023101	0.00149404							0.023101	0.00151792							0.023101	0.00145619							0.023101	0.001742							0.023101	0.00247772
		0.026561	0.00756998							0.026561	0.00806546							0.026561	0.00819623							0.026561	0.00786342							0.026561	0.009407							0.026561	0.0133789
		0.030539	0.0323124							0.030539	0.0344279							0.030539	0.034985							0.030539	0.0335628							0.030539	0.040154							0.030539	0.0571086
		0.035112	0.1126							0.035112	0.119972							0.035112	0.121911							0.035112	0.11696							0.035112	0.139927							0.035112	0.199001
		0.04037	0.325725							0.04037	0.347041							0.04037	0.352647							0.04037	0.338357							0.04037	0.404793							0.04037	0.575597
		0.046416	0.844091							0.046416	0.899257							0.046416	0.913767							0.046416	0.876969							0.046416	1.0491							0.046416	1.49116
		0.053367	2.0357							0.053367	2.16835							0.053367	2.20325							0.053367	2.11577							0.053367	2.53069							0.053367	3.59375
		0.061359	4.3262							0.061359	4.60637							0.061359	4.68017							0.061359	4.49969							0.061359	5.38058							0.061359	7.62663
		0.070548	8.46186							0.070548	9.00371							0.070548	9.14681							0.070548	8.81287							0.070548	10.5326							0.070548	14.8796
		0.081113	15.0169							0.081113	15.9606							0.081113	16.2111							0.081113	15.6735							0.081113	18.7157							0.081113	26.2967
		0.09326	24.6956							0.09326	26.2023							0.09326	26.6066							0.09326	25.8572							0.09326	30.8343							0.09326	42.9743
		0.107227	38.0175							0.107227	40.2379							0.107227	40.8463							0.107227	39.9778							0.107227	47.5784							0.107227	65.574
		0.123285	54.8093							0.123285	57.8196							0.123285	58.6763							0.123285	57.9497							0.123285	68.7781							0.123285	93.4404
		0.141747	76.3805							0.141747	80.238							0.141747	81.4086							0.141747	81.2752							0.141747	96.1129							0.141747	128.33
		0.162975	100.21							0.162975	104.737							0.162975	106.256							0.162975	107.39							0.162975	126.413							0.162975	165.462
		0.187382	127.382							0.187382	132.351							0.187382	134.287							0.187382	137.522							0.187382	160.984							0.187382	206.169
		0.215443	156.236							0.215443	161.267							0.215443	163.68							0.215443	169.916							0.215443	197.619							0.215443	247.329
		0.247708	185.467							0.247708	190.1							0.247708	193.053							0.247708	203.108							0.247708	234.522							0.247708	286.661
		0.284804	213.606							0.284804	217.372							0.284804	220.923							0.284804	235.377							0.284804	269.701							0.284804	321.911
		0.327455	239.124							0.327455	241.63							0.327455	245.832							0.327455	264.88							0.327455	301.156							0.327455	351.025
		0.376494	260.545							0.376494	261.556							0.376494	266.459							0.376494	289.804							0.376494	327.061							0.376494	372.287
		0.432876	276.563							0.432876	276.06							0.432876	281.708							0.432876	308.526							0.432876	345.911							0.432876	384.406
		0.497702	286.146							0.497702	284.345							0.497702	290.77							0.497702	319.761							0.497702	356.622							0.497702	386.572
		0.572237	288.632							0.572237	285.946							0.572237	293.145							0.572237	322.669							0.572237	358.559							0.572237	378.471
		0.657933	283.787							0.657933	280.744							0.657933	288.639							0.657933	316.919							0.657933	351.542							0.657933	360.295
		0.756463	271.821							0.756463	268.941							0.756463	277.348							0.756463	302.709							0.756463	335.812							0.756463	332.732
		0.869749	253.343							0.869749	251.032							0.869749	259.642							0.869749	280.74							0.869749	312							0.869749	296.951
		1	229.279							1	227.749							1	236.155							1	252.157							1	281.107							1	254.562
		1.14976	200.776							1.14976	200.014							1.14976	207.77							1.14976	218.477							1.14976	244.467							1.14976	207.542
		1.32194	169.118							1.32194	168.891							1.32194	175.592							1.32194	181.5							1.32194	203.707							1.32194	158.13
		1.51991	135.68							1.51991	135.554							1.51991	140.905							1.51991	143.196							1.51991	160.658							1.51991	108.683
		1.74753	101.896							1.74753	101.268							1.74753	105.118							1.74753	105.575							1.74753	117.24							1.74753	61.5039
		2.00923	69.2287							2.00923	67.3565							2.00923	69.7074							2.00923	70.5217							2.00923	75.3195							2.00923	18.6459
		2.31013	39.1078							2.31013	35.1653							2.31013	36.1802							2.31013	39.6358							2.31013	36.5679							2.31013	0
		2.65609	12.8419							2.65609	6.00298							2.65609	6.02376							2.65609	14.0947							2.65609	2.35531							2.65609	0
		3.05386	0							3.05386	0							3.05386	0							3.05386	0							3.05386	0							3.05386	0
		3.51119	0							3.51119	0							3.51119	0							3.51119	0							3.51119	0							3.51119	0
		4.03702	0							4.03702	0							4.03702	0							4.03702	0							4.03702	0							4.03702	0
		4.64159	0							4.64159	0							4.64159	0							4.64159	0							4.64159	0							4.64159	0
		5.3367	0							5.3367	0							5.3367	0							5.3367	0							5.3367	0							5.3367	0
		6.13591	0							6.13591	0							6.13591	0							6.13591	0							6.13591	0							6.13591	0
		7.0548	0							7.0548	0							7.0548	0							7.0548	0							7.0548	0							7.0548	0
		8.11131	0							8.11131	0							8.11131	0							8.11131	0							8.11131	0							8.11131	0
		9.32603	8.96465							9.32603	0							9.32603	0							9.32603	6.48001							9.32603	0							9.32603	0
		10.7227	23.3556							10.7227	0							10.7227	9.55111							10.7227	15.1067							10.7227	0							10.7227	0
		12.3285	36.8707							12.3285	4.721							12.3285	24.7254							12.3285	22.6487							12.3285	1.30611							12.3285	0
		14.1747	48.6465							14.1747	20.2753							14.1747	36.6563							14.1747	28.1229							14.1747	11.1952							14.1747	3.71116
		16.2975	58.0836							16.2975	34.4329							16.2975	44.8089							16.2975	31.0852							16.2975	23.4915							16.2975	8.55968
		18.7382	64.8578							18.7382	46.0623							18.7382	49.1996							18.7382	34.5822							18.7382	36.9405							18.7382	15.9807
		21.5443	68.9075							21.5443	54.8599							21.5443	50.3051							21.5443	36.9992							21.5443	47.2228							21.5443	25.097
		24.7708	70.412							24.7708	60.795							24.7708	48.9341							24.7708	38.6199							24.7708	54.1055							24.7708	32.544
		28.4804	69.7642							28.4804	64.0748							28.4804	46.0886							28.4804	39.7744							28.4804	57.7448							28.4804	38.2837
		32.7455	67.5415							32.7455	65.1147							32.7455	42.8345							32.7455	40.8261							32.7455	58.6429							32.7455	42.4055
		37.6494	64.4715							37.6494	64.5181							37.6494	40.199							37.6494	42.1683							37.6494	57.5687							37.6494	45.1045
		43.2876	61.3867							43.2876	63.0587							43.2876	39.0985							43.2876	44.2214							43.2876	55.4552							43.2876	46.6559
		49.7702	59.1688							49.7702	61.6504							49.7702	40.2992							49.7702	47.4203							49.7702	53.2865							49.7702	47.3854
		57.2237	58.6806							57.2237	61.2942							57.2237	44.398							57.2237	52.1845							57.2237	51.9848							57.2237	47.6355
		65.7933	60.6906							65.7933	62.9951							65.7933	51.812							65.7933	58.8686							65.7933	52.3083							65.7933	47.7289
		75.6463	65.7952							75.6463	67.6555							75.6463	62.7616							75.6463	67.6992							75.6463	54.7701							75.6463	47.9301
		86.9749	74.3435							86.9749	75.9532							86.9749	77.2379							86.9749	78.706							86.9749	59.581							86.9749	48.41
		100	86.3703							100	88.2192							100	94.9543							100	91.6611							100	66.6229							100	49.2163
		114.976	101.543							114.976	104.329							114.976	115.287							114.976	106.038							114.976	75.4508							114.976	50.2569
		132.194	119.127							132.194	123.623							132.194	137.219							132.194	121.001							132.194	85.3214							132.194	51.2995
		151.991	137.981							151.991	144.876							151.991	159.317							151.991	135.424							151.991	95.2462							151.991	51.9905
		174.753	156.593							174.753	166.326							174.753	179.749							174.753	147.957							174.753	104.066							174.753	51.8925
		200.923	173.156							200.923	185.776							200.923	196.376							200.923	157.118							200.923	110.54							200.923	50.534
		231.013	185.707							231.013	200.772							231.013	206.924							231.013	161.43							231.013	113.46							231.013	47.4636
		265.609	192.303							265.609	208.845							265.609	209.22							265.609	159.567							265.609	111.761							265.609	42.3027
		305.386	191.242							305.386	207.802							305.386	201.47							305.386	150.52							305.386	104.652							305.386	34.7914
		351.119	181.287							351.119	196.028							351.119	182.547							351.119	133.752							351.119	91.7262							351.119	24.8288
		403.702	161.879							403.702	172.751							403.702	152.222							403.702	109.311							403.702	73.052							403.702	12.5057
		464.159	133.28							464.159	138.231							464.159	111.29							464.159	77.902							464.159	49.2152							464.159	2.37734
		533.67	96.6169							533.67	93.811							533.67	61.5676							533.67	40.8677							533.67	21.2983							533.67	0
		613.591	53.8005							613.591	41.8105							613.591	5.72034							613.591	0.084621							613.591	0							613.591	0
		705.48	7.31836							705.48	0							705.48	0							705.48	0							705.48	0							705.48	0
		811.131	0							811.131	0							811.131	0							811.131	0							811.131	0							811.131	0
		932.603	0							932.603	0							932.603	0							932.603	0							932.603	0							932.603	0
		1072.27	0							1072.27	0							1072.27	0							1072.27	0							1072.27	0							1072.27	0
		1232.85	0							1232.85	0							1232.85	0							1232.85	0							1232.85	0							1232.85	0
		1417.47	0							1417.47	0							1417.47	0							1417.47	0							1417.47	0							1417.47	0
		1629.75	0							1629.75	0							1629.75	0							1629.75	0							1629.75	0							1629.75	0
		1873.82	0							1873.82	0							1873.82	0							1873.82	0							1873.82	0							1873.82	0
		2154.43	0							2154.43	0							2154.43	0							2154.43	0							2154.43	0							2154.43	0
		2477.08	0							2477.08	0							2477.08	0							2477.08	0							2477.08	0							2477.08	0
		2848.04	0							2848.04	0							2848.04	0							2848.04	0							2848.04	0							2848.04	0
		3274.55	0							3274.55	0							3274.55	0							3274.55	0							3274.55	0							3274.55	0
		3764.94	0							3764.94	0							3764.94	0							3764.94	0							3764.94	0							3764.94	0
		4328.76	0							4328.76	0							4328.76	0							4328.76	0							4328.76	0							4328.76	0
		4977.02	0							4977.02	0							4977.02	0							4977.02	0							4977.02	0							4977.02	0
		5722.37	0							5722.37	0							5722.37	0							5722.37	0							5722.37	0							5722.37	0
		6579.33	0							6579.33	0							6579.33	0							6579.33	0							6579.33	0							6579.33	0
		7564.63	0							7564.63	0							7564.63	0							7564.63	0							7564.63	0							7564.63	0
		8697.49	0							8697.49	0							8697.49	0							8697.49	0							8697.49	0							8697.49	0
		10000	0							10000	0							10000	0							10000	0							10000	0							10000	0
