# Supplementary material for: Interactions and exchange of CO2 and H2O in coals: an investigation by low-field NMR relaxation
Source: Sci Rep. 2016 Jan 28;6:19919. doi: 10.1038/srep19919 (PMC4730140; doi:10.1038/srep19919)
Supplement: Supplementary Dataset 10 [file srep19919-s11.xls]

## Sheet: 35℃
Test remark	ds35-48-1								ds35-36-1								ds35-24-1								ds35-12-1								ds35-4-1								ds35-0-1
	Peak NO.	Peak starting time	Peak time	Peak ending time	Peak area	Proportion			Peak NO.	Peak starting time	Peak time	Peak ending time	Peak area	Proportion			Peak NO.	Peak starting time	Peak time	Peak ending time	Peak area	Proportion			Peak NO.	Peak starting time	Peak time	Peak ending time	Peak area	Proportion			峰序号	峰起始时间	峰顶点时间	峰结束时间	峰面积	峰比例			Peak NO.	Peak starting time	Peak time	Peak ending time	Peak area	Proportion
	1	0.013219	1	8.11131	7610.64	0.512993			1	0.013219	0.869749	9.32603	7978.48	0.538857			1	0.015199	1	7.0548	8306.02	0.560537			1	0.013219	1.14976	8.11131	9033.82	0.612418			1	0.013219	1.32194	7.0548	10581.7	0.71996			1	0.013219	1.51991	7.0548	12517.3	0.859326
	2	9.32603	65.7933	174.753	1951.1	0.131513			2	10.7227	86.9749	174.753	1950.75	0.131751			2	8.11131	65.7933	151.991	1923.76	0.129826			2	9.32603	65.7933	151.991	2006.23	0.136006			2	10.7227	49.7702	132.194	1475.39	0.100383			2	10.7227	49.7702	151.991	1198.95	0.0823097
	3	200.923	811.131	2477.08	5274.02	0.355494			3	200.923	811.131	2154.43	4877.07	0.329392			3	174.753	811.131	2154.43	4588.19	0.309637			3	174.753	705.48	2154.43	3711.02	0.251576			3	151.991	613.591	2477.08	2640.52	0.179656			3	174.753	464.159	1232.85	850.149	0.0583639
	面积总和				14835.8				Total area				14806.3				Total area				14818				Total area				14751.1				Total area				14697.6				Total area				14566.4
		ds35-48-1								ds35-36-1								ds35-24-1								ds35-12-1								ds35-4-1								ds35-0-1
		Sample data number = 100								Sample data number = 100								Sample data number = 100								Sample data number = 100								Sample data number = 100								Sample data number = 100
		Inversion error = 0.0129								Inversion error = 0.017107								Inversion error = 0.014557								Inversion error = 0.014916								Inversion error = 0.012094								Inversion error = 0.019158
		SNR = 40.569158								SNR = 41.169745								SNR = 42.980744								SNR = 41.899303								SNR = 43.825122								SNR = 43.628088
		Time(ms)	Proportion							Time(ms)	Proportion							Time(ms)	Proportion							Time(ms)	Proportion							Time(ms)	Proportion							Time(ms)	Proportion
		0.01	0							0.01	0							0.01	0							0.01	0							0.01	0							0.01	0
		0.011498	0							0.011498	0							0.011498	0							0.011498	0							0.011498	0							0.011498	0
		0.013219	0							0.013219	0							0.013219	0							0.013219	0							0.013219	0							0.013219	0
		0.015199	1.28656e-06							0.015199	1.17404e-06							0.015199	0							0.015199	9.46425e-07							0.015199	1.6161e-06							0.015199	1.48697e-06
		0.017475	1.67252e-05							0.017475	9.3923e-06							0.017475	1.80645e-06							0.017475	8.51783e-06							0.017475	1.6969e-05							0.017475	1.56132e-05
		0.020092	0.000160819							0.020092	9.3923e-05							0.020092	2.34839e-05							0.020092	8.13926e-05							0.020092	0.00016161							0.020092	0.000154645
		0.023101	0.00114375							0.023101	0.000665679							0.023101	0.00022671							0.023101	0.000577319							0.023101	0.00114339							0.023101	0.00109813
		0.026561	0.00617289							0.026561	0.00359725							0.026561	0.00160955							0.026561	0.00311753							0.026561	0.00617511							0.026561	0.00592856
		0.030539	0.0263499							0.030539	0.0153541							0.030539	0.00868723							0.030539	0.0133077							0.030539	0.0263578							0.030539	0.0253075
		0.035112	0.0918279							0.035112	0.053522							0.035112	0.037082							0.035112	0.0463853							0.035112	0.0918566							0.035112	0.0881923
		0.04037	0.265681							0.04037	0.154981							0.04037	0.129224							0.04037	0.134303							0.04037	0.265772							0.04037	0.255152
		0.046416	0.732288							0.046416	0.428103							0.046416	0.373835							0.046416	0.370894							0.046416	0.732596							0.046416	0.703193
		0.053367	1.76458							0.053367	1.03671							0.053367	1.03009							0.053367	0.897677							0.053367	1.76564							0.053367	1.69407
		0.061359	3.78601							0.061359	2.24634							0.061359	2.48057							0.061359	1.943							0.061359	3.78968							0.061359	3.63304
		0.070548	7.35078							0.070548	4.43772							0.070548	5.31525							0.070548	3.83154							0.070548	7.36292							0.070548	7.04818
		0.081113	13.1007							0.081113	8.1277							0.081113	10.2957							0.081113	6.99905							0.081113	13.1375							0.081113	12.5464
		0.09326	21.7							0.09326	13.9924							0.09326	18.2795							0.09326	12.0103							0.09326	21.8014							0.09326	20.75
		0.107227	34.0647							0.107227	23.0783							0.107227	30.1085							0.107227	19.744							0.107227	34.3196							0.107227	32.5208
		0.123285	50.2168							0.123285	36.046							0.123285	46.9037							0.123285	30.7634							0.123285	50.7967							0.123285	47.8847
		0.141747	70.6624							0.141747	53.9854							0.141747	68.475							0.141747	46.0487							0.141747	71.8771							0.141747	67.3841
		0.162975	95.4635							0.162975	77.6502							0.162975	95.2433							0.162975	66.3811							0.162975	97.8244							0.162975	91.2382
		0.187382	124.399							0.187382	107.366							0.187382	126.987							0.187382	92.2958							0.187382	128.687							0.187382	119.545
		0.215443	156.955							0.215443	142.868							0.215443	163.103							0.215443	123.944							0.215443	164.278							0.215443	152.303
		0.247708	193.842							0.247708	184.672							0.247708	202.632							0.247708	162.262							0.247708	205.758							0.247708	190.908
		0.284804	231.328							0.284804	228.765							0.284804	246.207							0.284804	204.267							0.284804	249.605							0.284804	232.582
		0.327455	269.506							0.327455	274.401							0.327455	288.84							0.327455	249.767							0.327455	296.261							0.327455	278.359
		0.376494	307.148							0.376494	319.506							0.376494	330.539							0.376494	297.305							0.376494	344.673							0.376494	327.991
		0.432876	343.008							0.432876	362.006							0.432876	369.709							0.432876	345.268							0.432876	393.625							0.432876	381.101
		0.497702	375.844							0.497702	399.97							0.497702	404.866							0.497702	391.973							0.497702	441.756							0.497702	437.098
		0.572237	407.2							0.572237	434.668							0.572237	434.724							0.572237	438.713							0.572237	490.93							0.572237	498.472
		0.657933	430.427							0.657933	458.907							0.657933	461.385							0.657933	478.049							0.657933	533.128							0.657933	557.456
		0.756463	446.983							0.756463	474.452							0.756463	477.859							0.756463	511.085							0.756463	569.841							0.756463	615.311
		0.869749	455.811							0.869749	480.67							0.869749	486.69							0.869749	536.273							0.869749	599.492							0.869749	669.745
		1	456.077							1	477.364							1	487.616							1	552.225							1	620.572							1	718.013
		1.14976	447.297							1.14976	464.79							1.14976	480.57							1.14976	557.814							1.14976	631.712							1.14976	757.035
		1.32194	432.076							1.32194	446.371							1.32194	465.649							1.32194	555.672							1.32194	635.619							1.32194	788.4
		1.51991	405.424							1.51991	417.546							1.51991	445.815							1.51991	538.582							1.51991	623.528							1.51991	799.382
		1.74753	371.15							1.74753	382.653							1.74753	415.813							1.74753	510.328							1.74753	598.91							1.74753	792.073
		2.00923	330.73							2.00923	343.329							2.00923	379.173							2.00923	471.821							2.00923	561.801							2.00923	764.651
		2.31013	286.009							2.31013	301.289							2.31013	336.782							2.31013	424.569							2.31013	512.859							2.31013	716.458
		2.65609	239.083							2.65609	258.192							2.65609	289.854							2.65609	370.595							2.65609	453.438							2.65609	648.251
		3.05386	193.226							3.05386	216.74							3.05386	239.96							3.05386	314.021							3.05386	387.758							3.05386	565.432
		3.51119	148.202							3.51119	175.59							3.51119	190.066							3.51119	253.587							3.51119	313.838							3.51119	464.881
		4.03702	107.309							4.03702	137.279							4.03702	139.941							4.03702	193.946							4.03702	237.501							4.03702	355.174
		4.64159	72.1115							4.64159	102.677							4.64159	93.1779							4.64159	137.458							4.64159	162.26							4.64159	241.953
		5.3367	43.6458							5.3367	72.4581							5.3367	51.8368							5.3367	86.1503							5.3367	91.5677							5.3367	131.037
		6.13591	22.3486							6.13591	47.1047							6.13591	17.5454							6.13591	41.6254							6.13591	28.4895							6.13591	27.8734
		7.0548	8.09531							7.0548	27.0266							7.0548	0							7.0548	5.03702							7.0548	0							7.0548	0
		8.11131	6.17151							8.11131	11.9197							8.11131	0							8.11131	0							8.11131	0							8.11131	0
		9.32603	8.70274							9.32603	6.63617							9.32603	2.97629							9.32603	5.76185							9.32603	0							9.32603	0
		10.7227	18.3019							10.7227	9.81243							10.7227	18.1262							10.7227	12.1586							10.7227	0							10.7227	0
		12.3285	27.2736							12.3285	15.9353							12.3285	29.7684							12.3285	22.2188							12.3285	0.309609							12.3285	0.0297381
		14.1747	35.6972							14.1747	24.4374							14.1747	43.1009							14.1747	32.3606							14.1747	5.7736							14.1747	4.31457
		16.2975	42.8888							16.2975	34.1401							16.2975	55.9567							16.2975	48.881							16.2975	22.5078							16.2975	13.8049
		18.7382	51.1435							18.7382	44.4253							18.7382	68.1706							18.7382	64.1018							18.7382	33.8881							18.7382	26.3391
		21.5443	60.6415							21.5443	55.148							21.5443	79.6168							21.5443	77.9234							21.5443	57.766							21.5443	40.2851
		24.7708	71.3743							24.7708	66.2078							24.7708	90.189							24.7708	90.3872							24.7708	78.1627							24.7708	54.0216
		28.4804	83.1022							28.4804	77.5156							28.4804	99.7835							28.4804	101.577							28.4804	94.524							28.4804	67.7813
		32.7455	95.3507							32.7455	88.956							32.7455	108.285							32.7455	111.532							32.7455	106.606							32.7455	84.5631
		37.6494	107.445							37.6494	100.351							37.6494	115.557							37.6494	120.194							37.6494	114.456							37.6494	95.2166
		43.2876	118.575							43.2876	111.429							43.2876	121.433							43.2876	127.399							43.2876	118.382							43.2876	100.344
		49.7702	127.891							49.7702	121.805							49.7702	125.731							49.7702	132.914							49.7702	118.905							49.7702	100.821
		57.2237	134.6							57.2237	130.986							57.2237	128.27							57.2237	136.51							57.2237	116.712							57.2237	97.701
		65.7933	138.082							65.7933	138.403							65.7933	128.918							65.7933	138.046							65.7933	112.607							65.7933	92.1144
		75.6463	137.992							75.6463	143.482							75.6463	127.654							75.6463	137.563							75.6463	107.457							75.6463	85.1761
		86.9749	134.363							86.9749	144.954							86.9749	124.643							86.9749	135.353							86.9749	102.145							86.9749	77.9072
		100	127.694							100	141.216							100	120.318							100	132.005							100	97.5232							100	71.1753
		114.976	119.005							114.976	135.14							114.976	115.432							114.976	128.409							114.976	94.3618							114.976	65.6553
		132.194	109.859							132.194	127.893							132.194	111.094							132.194	125.713							132.194	93.3077							132.194	61.811
		151.991	102.317							151.991	121.212							151.991	108.737							151.991	125.223							151.991	94.8428							151.991	59.8918
		174.753	98.8021							174.753	117.299							174.753	110.026							174.753	128.248							174.753	99.2489							174.753	59.9397
		200.923	101.873							200.923	118.61							200.923	116.69							200.923	135.91							200.923	106.577							200.923	61.7982
		231.013	113.891							231.013	127.53							231.013	130.282							231.013	148.921							231.013	116.624							231.013	65.1205
		265.609	136.613							265.609	145.958							265.609	151.869							265.609	167.379							265.609	128.916							265.609	69.3806
		305.386	170.752							305.386	174.848							305.386	181.701							305.386	190.608							305.386	142.706							305.386	73.8919
		351.119	215.585							351.119	213.801							351.119	218.908							351.119	217.093							351.119	156.991							351.119	77.8414
		403.702	268.73							403.702	260.799							403.702	261.333							403.702	244.557							403.702	170.565							403.702	80.3441
		464.159	326.184							464.159	312.191							464.159	305.57							464.159	270.183							464.159	182.112							464.159	80.5165
		533.67	382.673							533.67	362.991							533.67	347.257							533.67	290.952							533.67	190.333							533.67	77.5609
		613.591	432.272							613.591	407.465							613.591	381.591							613.591	304.038							613.591	194.093							613.591	70.8478
		705.48	469.18							705.48	439.88							705.48	403.956							705.48	307.166							705.48	192.55							705.48	59.9812
		811.131	488.464							811.131	455.263							811.131	410.525							811.131	298.864							811.131	185.247							811.131	44.8353
		932.603	486.64							932.603	450.004							932.603	398.711							932.603	278.577							932.603	172.141							932.603	25.5566
		1072.27	461.972							1072.27	422.197							1072.27	367.396							1072.27	246.641							1072.27	153.579							1072.27	2.53442
		1232.85	414.499							1232.85	371.703							1232.85	316.917							1232.85	204.136							1232.85	130.223							1232.85	0
		1417.47	345.809							1417.47	299.963							1417.47	248.87							1417.47	152.686							1417.47	102.948							1417.47	0
		1629.75	258.68							1629.75	209.645							1629.75	165.793							1629.75	94.2333							1629.75	72.74							1629.75	0
		1873.82	156.642							1873.82	104.222							1873.82	70.7952							1873.82	30.8321							1873.82	40.602							1873.82	0
		2154.43	43.566							2154.43	0							2154.43	0							2154.43	0							2154.43	7.47833							2154.43	0
		2477.08	0							2477.08	0							2477.08	0							2477.08	0							2477.08	0							2477.08	0
		2848.04	0							2848.04	0							2848.04	0							2848.04	0							2848.04	0							2848.04	0
		3274.55	0							3274.55	0							3274.55	0							3274.55	0							3274.55	0							3274.55	0
		3764.94	0							3764.94	0							3764.94	0							3764.94	0							3764.94	0							3764.94	0
		4328.76	0							4328.76	0							4328.76	0							4328.76	0							4328.76	0							4328.76	0
		4977.02	0							4977.02	0							4977.02	0							4977.02	0							4977.02	0							4977.02	0
		5722.37	0							5722.37	0							5722.37	0							5722.37	0							5722.37	0							5722.37	0
		6579.33	0							6579.33	0							6579.33	0							6579.33	0							6579.33	0							6579.33	0
		7564.63	0							7564.63	0							7564.63	0							7564.63	0							7564.63	0							7564.63	0
		8697.49	0							8697.49	0							8697.49	0							8697.49	0							8697.49	0							8697.49	0
		10000	0							10000	0							10000	0							10000	0							10000	0							10000	0

## Sheet: 45℃
Test remark	ds45-48-1								ds45-36-1								ds45-24-1								ds45-12-1								ds45-4-1								ds45-0-1
	Peak NO.	Peak starting time	Peak time	Peak ending time	Peak area	Proportion			Peak NO.	Peak starting time	Peak time	Peak ending time	Peak area	Proportion			Peak NO.	Peak starting time	Peak time	Peak ending time	Peak area	Proportion			Peak NO.	Peak starting time	Peak time	Peak ending time	Peak area	Proportion			Peak NO.	Peak starting time	Peak time	Peak ending time	Peak area	Proportion			Peak NO.	Peak starting time	Peak time	Peak ending time	Peak area	Proportion
	1	0.015199	1	7.0548	9416.39	0.57691			1	0.015199	1	7.0548	9589.93	0.589151			1	0.013219	1.14976	8.11131	9883.41	0.610092			1	0.013219	1.32194	7.0548	10609.9	0.655184			1	0.013219	1.32194	7.0548	11542.2	0.712579			1	0.013219	1.51991	7.0548	12392.6	0.780775
	2	8.11131	57.2237	132.194	1747.04	0.107035			2	8.11131	57.2237	132.194	1687.81	0.103689			2	9.32603	65.7933	132.194	1795.99	0.110865			2	8.11131	37.6494	114.976	1722.53	0.10637			2	8.11131	32.7455	100	1523.84	0.0940769			2	8.11131	32.7455	100	1363.12	0.085881
	3	151.991	705.48	2477.08	5158.67	0.316054			3	151.991	705.48	2477.08	4999.8	0.307159			3	151.991	705.48	2477.08	4520.45	0.279043			3	132.194	613.591	2477.08	3861.33	0.238446			3	114.976	533.67	2154.43	3131.76	0.193344			3	114.976	464.159	1417.47	2116.45	0.133344
	Total area				16322.1				Total area				16277.5				Total area				16199.9				Total area				16193.8				Total area				16197.8				Total area				15872.2
		ds45-48-1								ds45-36-1								ds45-24-1								ds45-12-1								ds45-4-1								ds45-0-1
		Sample data number = 100								Sample data number = 100								Sample data number = 100								Sample data number = 100								Sample data number = 100								Sample data number = 100
		Inversion error = 0.013507								Inversion error = 0.015158								Inversion error = 0.013549								Inversion error = 0.013297								Inversion error = 0.011238								Inversion error = 0.015025
		SNR = 41.115734								SNR = 41.124268								SNR = 40.624853								SNR = 41.610032								SNR = 43.099551								SNR = 43.064377
		Time(ms)	Proportion							Time(ms)	Proportion							Time(ms)	Proportion							Time(ms)	Proportion							Time(ms)	Proportion							Time(ms)	Proportion
		0.01	0							0.01	0							0.01	0							0.01	0							0.01	0							0.01	0
		0.011498	0							0.011498	0							0.011498	0							0.011498	0							0.011498	0							0.011498	0
		0.013219	0							0.013219	0							0.013219	0							0.013219	0							0.013219	0							0.013219	0
		0.015199	0							0.015199	0							0.015199	1.13955e-06							0.015199	1.11456e-06							0.015199	1.87558e-06							0.015199	9.14075e-07
		0.017475	2.22385e-06							0.017475	2.3168e-06							0.017475	1.13955e-05							0.017475	8.91648e-06							0.017475	1.96936e-05							0.017475	1.09689e-05
		0.020092	2.55743e-05							0.020092	2.54847e-05							0.020092	0.000112816							0.020092	9.13939e-05							0.020092	0.000195998							0.020092	0.000110603
		0.023101	0.000247959							0.023101	0.000251372							0.023101	0.000798827							0.023101	0.000650903							0.023101	0.00138793							0.023101	0.000787019
		0.026561	0.00176129							0.026561	0.00178393							0.026561	0.00431321							0.026561	0.00351421							0.026561	0.00749388							0.026561	0.00424771
		0.030539	0.00950917							0.030539	0.00963439							0.030539	0.0184129							0.030539	0.0150031							0.030539	0.0319852							0.030539	0.0181307
		0.035112	0.0405863							0.035112	0.041122							0.035112	0.0641751							0.035112	0.0522963							0.035112	0.111464							0.035112	0.06319
		0.04037	0.141436							0.04037	0.143304							0.04037	0.185749							0.04037	0.15142							0.04037	0.32247							0.04037	0.182888
		0.046416	0.40915							0.046416	0.414579							0.046416	0.512534							0.046416	0.418192							0.046416	0.88865							0.046416	0.504553
		0.053367	1.12731							0.053367	1.14244							0.053367	1.23811							0.053367	1.01231							0.053367	2.14048							0.053367	1.21836
		0.061359	2.71417							0.061359	2.75156							0.061359	2.66966							0.061359	2.1918							0.061359	4.58877							0.061359	2.62509
		0.070548	5.81362							0.070548	5.89782							0.070548	5.22931							0.070548	4.3245							0.070548	8.89657							0.070548	5.13523
		0.081113	11.2535							0.081113	11.4308							0.081113	9.45233							0.081113	7.90615							0.081113	15.8198							0.081113	9.26347
		0.09326	19.9588							0.09326	20.3139							0.09326	15.981							0.09326	13.5825							0.09326	26.1213							0.09326	15.6186
		0.107227	32.8242							0.107227	33.5065							0.107227	25.7785							0.107227	22.3603							0.107227	40.8437							0.107227	25.111
		0.123285	51.0318							0.123285	52.2981							0.123285	39.2878							0.123285	34.8954							0.123285	59.9495							0.123285	38.1398
		0.141747	74.326							0.141747	76.5391							0.141747	57.4248							0.141747	52.3188							0.141747	84.0135							0.141747	55.5817
		0.162975	103.126							0.162975	106.776							0.162975	80.8184							0.162975	75.5376							0.162975	113.157							0.162975	78.0788
		0.187382	137.189							0.187382	142.842							0.187382	109.833							0.187382	105.178							0.187382	147.288							0.187382	106.093
		0.215443	175.934							0.215443	184.137							0.215443	144.475							0.215443	141.426							0.215443	186.118							0.215443	139.843
		0.247708	218.486							0.247708	229.637							0.247708	185.781							0.247708	185.367							0.247708	230.951							0.247708	180.668
		0.284804	265.784							0.284804	280.105							0.284804	230.427							0.284804	233.6							0.284804	277.906							0.284804	225.796
		0.327455	312.77							0.327455	329.903							0.327455	278.465							0.327455	285.899							0.327455	327.654							0.327455	275.817
		0.376494	359.773							0.376494	379.043							0.376494	328.549							0.376494	340.577							0.376494	379.229							0.376494	330.024
		0.432876	405.31							0.432876	425.715							0.432876	379.143							0.432876	395.761							0.432876	431.499							0.432876	387.522
		0.497702	447.854							0.497702	468.217							0.497702	428.56							0.497702	449.522							0.497702	483.156							0.497702	447.19
		0.572237	485.864							0.572237	505.031							0.572237	478.247							0.572237	503.408							0.572237	536.36							0.572237	511.095
		0.657933	521.365							0.657933	538.524							0.657933	520.038							0.657933	549.037							0.657933	582.38							0.657933	570.859
		0.756463	545.905							0.756463	560.355							0.756463	555.057							0.756463	587.913							0.756463	622.771							0.756463	627.484
		0.869749	561.563							0.869749	573.167							0.869749	581.549							0.869749	618.537							0.869749	655.625							0.869749	678.529
		1	567.254							1	576.265							1	598.002							1	639.551							1	679.046							1	721.356
		1.14976	562.228							1.14976	569.174							1.14976	603.268							1.14976	649.761							1.14976	691.281							1.14976	753.317
		1.32194	546.184							1.32194	551.703							1.32194	600.324							1.32194	652.167							1.32194	695.103							1.32194	776.707
		1.51991	522.543							1.51991	527.241							1.51991	581.513							1.51991	637.993							1.51991	680.839							1.51991	779.968
		1.74753	485.469							1.74753	489.689							1.74753	551.011							1.74753	611.063							1.74753	652.336							1.74753	766.398
		2.00923	439.774							2.00923	443.598							2.00923	509.776							2.00923	571.685							2.00923	609.794							2.00923	735.344
		2.31013	387.346							2.31013	390.531							2.31013	459.293							2.31013	520.792							2.31013	554.167							2.31013	687.006
		2.65609	330.429							2.65609	332.445							2.65609	401.52							2.65609	459.963							2.65609	487.209							2.65609	622.488
		3.05386	271.455							3.05386	271.566							3.05386	340.706							3.05386	393.557							3.05386	413.74							3.05386	546.828
		3.51119	214.055							3.51119	211.418							3.51119	275.354							3.51119	319.462							3.51119	331.918							3.51119	456.341
		4.03702	157.837							4.03702	151.654							4.03702	210.538							4.03702	243.307							4.03702	248.21							4.03702	358.245
		4.64159	106.358							4.64159	95.9968							4.64159	148.996							4.64159	168.275							4.64159	166.517							4.64159	256.84
		5.3367	61.2414							5.3367	46.369							5.3367	93.1844							5.3367	97.4957							5.3367	90.5857							5.3367	156.745
		6.13591	23.6371							6.13591	4.33478							6.13591	45.0758							6.13591	33.8431							6.13591	23.6661							6.13591	62.5378
		7.0548	0							7.0548	0							7.0548	6.05387							7.0548	0							7.0548	0							7.0548	0
		8.11131	0							8.11131	0							8.11131	0							8.11131	0							8.11131	0							8.11131	0
		9.32603	10.0416							9.32603	2.74025							9.32603	0							9.32603	2.27021							9.32603	2.77358							9.32603	2.10625
		10.7227	18.7733							10.7227	11.4964							10.7227	3.15149							10.7227	10.2425							10.7227	14.434							10.7227	8.02378
		12.3285	29.7269							12.3285	26.9613							12.3285	10.7408							12.3285	24.5107							12.3285	31.2671							12.3285	18.9024
		14.1747	41.0021							14.1747	41.2386							14.1747	23.351							14.1747	48.5368							14.1747	47.0309							14.1747	32.9383
		16.2975	51.6195							16.2975	54.4421							16.2975	41.3899							16.2975	69.5427							16.2975	68.1523							16.2975	49.053
		18.7382	61.714							18.7382	66.4188							18.7382	58.5026							18.7382	86.9997							18.7382	86.0841							18.7382	69.7507
		21.5443	71.4526							21.5443	77.1358							21.5443	74.2283							21.5443	100.728							21.5443	99.6509							21.5443	89.2181
		24.7708	83.0766							24.7708	86.6435							24.7708	88.2656							24.7708	110.833							24.7708	108.985							24.7708	102.768
		28.4804	92.3591							28.4804	95.0352							28.4804	100.444							28.4804	117.623							28.4804	114.469							28.4804	110.784
		32.7455	104.491							32.7455	102.407							32.7455	110.692							32.7455	121.533							32.7455	116.654							32.7455	113.961
		37.6494	112.87							37.6494	108.819							37.6494	119.015							37.6494	123.05							37.6494	116.195							37.6494	113.208
		43.2876	121.233							43.2876	114.262							43.2876	125.468							43.2876	122.661							43.2876	113.78							43.2876	109.549
		49.7702	125.766							49.7702	118.636							49.7702	130.137							49.7702	120.829							49.7702	110.092							49.7702	104.038
		57.2237	128.752							57.2237	123.378							57.2237	133.123							57.2237	117.994							57.2237	105.786							57.2237	97.6924
		65.7933	127.015							65.7933	121.302							65.7933	134.544							65.7933	114.588							65.7933	101.474							65.7933	91.4486
		75.6463	123.356							75.6463	117.559							75.6463	132.862							75.6463	111.075							75.6463	97.7371							75.6463	86.1399
		86.9749	118.298							86.9749	112.436							86.9749	131.104							86.9749	107.983							86.9749	95.1232							86.9749	82.481
		100	112.698							100	106.714							100	128.43							100	105.925							100	94.1543							100	81.0538
		114.976	107.765							114.976	101.583							114.976	125.949							114.976	105.608							114.976	95.315							114.976	82.2857
		132.194	105.027							132.194	98.5993							132.194	124.596							132.194	107.798							132.194	99.0282							132.194	86.4168
		151.991	106.241							151.991	99.5726							151.991	125.535							151.991	113.261							151.991	105.612							151.991	93.4575
		174.753	113.206							174.753	106.366							174.753	130.064							174.753	122.653							174.753	115.221							174.753	103.144
		200.923	127.494							200.923	120.613							200.923	139.428							200.923	136.378							200.923	127.77							200.923	114.907
		231.013	150.109							231.013	143.364							231.013	154.569							231.013	154.426							231.013	142.864							231.013	127.862
		265.609	181.137							265.609	174.729							265.609	175.839							265.609	176.225							265.609	159.745							265.609	140.85
		305.386	219.482							305.386	213.599							305.386	202.754							305.386	200.566							305.386	177.283							305.386	152.528
		351.119	262.779							351.119	257.565							351.119	233.852							351.119	225.637							351.119	194.045							351.119	161.51
		403.702	307.577							403.702	303.09							403.702	266.742							403.702	249.202							403.702	208.436							403.702	166.526
		464.159	349.749							464.159	345.934							464.159	298.344							464.159	268.878							464.159	218.884							464.159	166.578
		533.67	385.062							533.67	381.731							533.67	325.299							533.67	282.468							533.67	224.046							533.67	161.048
		613.591	409.758							613.591	406.596							613.591	344.435							613.591	288.248							613.591	222.973							613.591	149.749
		705.48	421.021							705.48	417.6							705.48	353.191							705.48	285.161							705.48	215.207							705.48	132.905
		811.131	417.245							811.131	413.059							811.131	349.916							811.131	272.889							811.131	200.792							811.131	111.086
		932.603	398.083							932.603	392.59							932.603	333.98							932.603	251.805							932.603	180.22							932.603	85.11
		1072.27	364.323							1072.27	356.985							1072.27	305.735							1072.27	222.838							1072.27	154.326							1072.27	55.9341
		1232.85	317.63							1232.85	307.95							1232.85	266.342							1232.85	187.302							1232.85	124.162							1232.85	24.5563
		1417.47	260.249							1417.47	247.8							1417.47	217.535							1417.47	146.713							1417.47	90.8726							1417.47	0
		1629.75	194.709							1629.75	179.152							1629.75	161.371							1629.75	102.628							1629.75	55.5915							1629.75	0
		1873.82	123.572							1873.82	104.664							1873.82	100.005							1873.82	56.5277							1873.82	19.3667							1873.82	0
		2154.43	49.2436							2154.43	26.8384							2154.43	35.5133							2154.43	9.72962							2154.43	0							2154.43	0
		2477.08	0							2477.08	0							2477.08	0							2477.08	0							2477.08	0							2477.08	0
		2848.04	0							2848.04	0							2848.04	0							2848.04	0							2848.04	0							2848.04	0
		3274.55	0							3274.55	0							3274.55	0							3274.55	0							3274.55	0							3274.55	0
		3764.94	0							3764.94	0							3764.94	0							3764.94	0							3764.94	0							3764.94	0
		4328.76	0							4328.76	0							4328.76	0							4328.76	0							4328.76	0							4328.76	0
		4977.02	0							4977.02	0							4977.02	0							4977.02	0							4977.02	0							4977.02	0
		5722.37	0							5722.37	0							5722.37	0							5722.37	0							5722.37	0							5722.37	0
		6579.33	0							6579.33	0							6579.33	0							6579.33	0							6579.33	0							6579.33	0
		7564.63	0							7564.63	0							7564.63	0							7564.63	0							7564.63	0							7564.63	0
		8697.49	0							8697.49	0							8697.49	0							8697.49	0							8697.49	0							8697.49	0
		10000	0							10000	0							10000	0							10000	0							10000	0							10000	0
