# Supplementary material for: Interactions and exchange of CO2 and H2O in coals: an investigation by low-field NMR relaxation
Source: Sci Rep. 2016 Jan 28;6:19919. doi: 10.1038/srep19919 (PMC4730140; doi:10.1038/srep19919)
Supplement: Supplementary Dataset 11 [file srep19919-s12.xls]

## Sheet: SJZ1
Test remark	sjz1-72								sjz1-48								sjz1-36								sjz1-24								sjz1-12								sjz1-4								sjz1-0
	Peak NO.	Peak starting time	Peak time	Peak ending time	Peak area	Proportion			Peak NO.	Peak starting time	Peak time	Peak ending time	Peak area	Proportion			Peak NO.	Peak starting time	Peak time	Peak ending time	Peak area	Proportion			Peak NO.	Peak starting time	Peak time	Peak ending time	Peak area	Proportion			Peak NO.	Peak starting time	Peak time	Peak ending time	Peak area	Proportion			Peak NO.	Peak starting time	Peak time	Peak ending time	Peak area	Proportion			Peak NO.
	1	0.013219	0.497702	3.51119	2147.46	0.241254			1	0.013219	0.432876	2.31013	2169.88	0.250016			1	0.013219	0.432876	2.00923	2404.5	0.275736			1	0.013219	0.432876	2.65609	2605.7	0.304802			1	0.013219	0.497702	2.31013	3057.97	0.371513			1	0.013219	0.497702	2.31013	3484.85	0.440667			1
	2	4.03702	18.7382	49.7702	424.71	0.0477137			2	7.0548	18.7382	43.2876	437.969	0.0504632			2	8.11131	18.7382	49.7702	487.355	0.0558876			2	7.0548	18.7382	37.6494	393.443	0.0460229			2	8.11131	18.7382	49.7702	540.061	0.065612			2	12.3285	32.7455	49.7702	484.631	0.0612828			2
	3	49.7702	305.386	811.131	6329.05	0.711032			3	49.7702	305.386	705.48	6071.13	0.699521			3	57.2237	305.386	811.131	5828.43	0.668376			3	43.2876	351.119	811.131	5549.71	0.649175			3	57.2237	351.119	932.603	4633.09	0.562875			3	57.2237	403.702	1072.27	3938.64	0.49805			3
	Total area				8901.22				Total area				8678.98				Total area				8720.28				Total area				8548.85				Total area				8231.12				Total area				7908.12				Total area
		sjz1-72								sjz1-48								sjz1-36								sjz1-24								sjz1-12								sjz1-4
		Sample data number = 100								Sample data number = 100								Sample data number = 100								Sample data number = 100								Sample data number = 100								Sample data number = 100
		Inversion error = 4.38028								Inversion error = 2.961913								Inversion error = 4.389127								Inversion error = 1.220948								Inversion error = 1.350998								Inversion error = 0.617801
		SNR = 38.647082								SNR = 38.183471								SNR = 38.423866								SNR = 38.197716								SNR = 37.546793								SNR = 36.661473
		Time(ms)	Proportion							Time(ms)	Proportion							Time(ms)	Proportion							Time(ms)	Proportion							Time(ms)	Proportion							Time(ms)	Proportion
		0.01	0							0.01	0							0.01	0							0.01	0							0.01	0							0.01	0
		0.011498	0							0.011498	0							0.011498	0							0.011498	0							0.011498	0							0.011498	0
		0.013219	0							0.013219	0							0.013219	0							0.013219	0							0.013219	0							0.013219	0
		0.015199	8.30228e-07							0.015199	8.37063e-07							0.015199	1.49254e-06							0.015199	8.13008e-07							0.015199	1.75439e-06							0.015199	1.554e-06
		0.017475	9.96273e-06							0.017475	1.3393e-05							0.017475	1.56716e-05							0.017475	1.62602e-05							0.017475	1.92982e-05							0.017475	2.1756e-05
		0.020092	9.38157e-05							0.020092	0.000127234							0.020092	0.00015597							0.020092	0.000160163							0.020092	0.000184211							0.020092	0.000208236
		0.023101	0.000684108							0.023101	0.000904865							0.023101	0.00110373							0.023101	0.00113577							0.023101	0.00130351							0.023101	0.0014763
		0.026561	0.00370282							0.026561	0.00488594							0.026561	0.00595746							0.026561	0.00613171							0.026561	0.0070386							0.026561	0.00797203
		0.030539	0.0156241							0.030539	0.0208554							0.030539	0.0254276							0.030539	0.026174							0.030539	0.030043							0.030539	0.0340264
		0.035112	0.0546788							0.035112	0.0726763							0.035112	0.0886075							0.035112	0.0912073							0.035112	0.104689							0.035112	0.118569
		0.04037	0.158774							0.04037	0.210234							0.04037	0.256299							0.04037	0.26382							0.04037	0.302827							0.04037	0.342963
		0.046416	0.429893							0.046416	0.567266							0.046416	0.691407							0.046416	0.711717							0.046416	0.817009							0.046416	0.925203
		0.053367	1.03897							0.053367	1.36642							0.053367	1.66462							0.053367	1.71362							0.053367	1.96747							0.053367	2.22752
		0.061359	2.2338							0.061359	2.92757							0.061359	3.56289							0.061359	3.66818							0.061359	4.21305							0.061359	4.76775
		0.070548	4.34107							0.070548	5.66651							0.070548	6.88381							0.070548	7.08871							0.070548	8.14671							0.070548	9.21198
		0.081113	7.73233							0.081113	10.0436							0.081113	12.1655							0.081113	12.5319							0.081113	14.4168							0.081113	16.2814
		0.09326	12.7763							0.09326	16.4926							0.09326	19.8907							0.09326	20.5001							0.09326	23.6187							0.09326	26.6252
		0.107227	19.9561							0.107227	25.5631							0.107227	30.6479							0.107227	31.6092							0.107227	36.4917							0.107227	41.0414
		0.123285	29.1914							0.123285	37.0467							0.123285	44.0842							0.123285	45.5085							0.123285	52.673							0.123285	59.0807
		0.141747	40.6177							0.141747	50.9906							0.141747	60.1434							0.141747	62.1556							0.141747	72.1608							0.141747	80.7136
		0.162975	54.0376							0.162975	67.0093							0.162975	78.2715							0.162975	80.9934							0.162975	94.3563							0.162975	105.273
		0.187382	69.0125							0.187382	84.4267							0.187382	97.6283							0.187382	101.163							0.187382	118.299							0.187382	131.735
		0.215443	84.8698							0.215443	102.309							0.215443	117.159							0.215443	121.574							0.215443	142.743							0.215443	158.802
		0.247708	100.749							0.247708	119.543							0.247708	135.696							0.247708	141.002							0.247708	166.271							0.247708	185.008
		0.284804	115.678							0.284804	134.949							0.284804	152.072							0.284804	158.212							0.284804	187.441							0.284804	208.842
		0.327455	128.676							0.327455	147.415							0.327455	165.234							0.327455	172.08							0.327455	204.921							0.327455	228.871
		0.376494	139.843							0.376494	157.143							0.376494	175.584							0.376494	183.001							0.376494	219.165							0.376494	245.592
		0.432876	146.508							0.432876	161.302							0.432876	180.065							0.432876	187.784							0.432876	226.289							0.432876	254.585
		0.497702	149.142							0.497702	160.727							0.497702	179.607							0.497702	187.435							0.497702	227.34							0.497702	256.897
		0.572237	147.547							0.572237	155.541							0.572237	174.226							0.572237	182.054							0.572237	222.204							0.572237	252.282
		0.657933	141.809							0.657933	146.189							0.657933	164.187							0.657933	172.053							0.657933	211.08							0.657933	240.863
		0.756463	132.264							0.756463	133.341							0.756463	149.96							0.756463	158.084							0.756463	194.436							0.756463	223.11
		0.869749	119.475							0.869749	117.799							0.869749	132.162							0.869749	140.966							0.869749	172.975							0.869749	199.799
		1	104.191							1	100.4							1	111.51							1	121.6							1	147.614							1	171.972
		1.14976	87.3085							1.14976	81.9576							1.14976	88.7808							1.14976	100.917							1.14976	119.461							1.14976	140.882
		1.32194	70.2502							1.32194	63.6149							1.32194	65.1773							1.32194	80.3144							1.32194	90.3353							1.32194	108.587
		1.51991	53.1055							1.51991	45.1973							1.51991	40.6019							1.51991	59.5761							1.51991	60.3735							1.51991	75.0614
		1.74753	37.4032							1.74753	27.8579							1.74753	16.466							1.74753	40.1469							1.74753	31.7723							1.74753	42.6396
		2.00923	23.9779							2.00923	12.1872							2.00923	0							2.00923	22.7747							2.00923	5.93856							2.00923	12.6642
		2.31013	13.405							2.31013	0							2.31013	0							2.31013	8.09733							2.31013	0							2.31013	0
		2.65609	5.93195							2.65609	0							2.65609	0							2.65609	0							2.65609	0							2.65609	0
		3.05386	1.46243							3.05386	0							3.05386	0							3.05386	0							3.05386	0							3.05386	0
		3.51119	0							3.51119	0							3.51119	0							3.51119	0							3.51119	0							3.51119	0
		4.03702	0							4.03702	0							4.03702	0							4.03702	0							4.03702	0							4.03702	0
		4.64159	1.44923							4.64159	0							4.64159	0							4.64159	0							4.64159	0							4.64159	0
		5.3367	5.79422							5.3367	0							5.3367	0							5.3367	0							5.3367	0							5.3367	0
		6.13591	10.3773							6.13591	0							6.13591	0							6.13591	0							6.13591	0							6.13591	0
		7.0548	14.6941							7.0548	0							7.0548	0							7.0548	0							7.0548	0							7.0548	0
		8.11131	18.8223							8.11131	1.44559							8.11131	0							8.11131	5.41343							8.11131	0							8.11131	0
		9.32603	23.1162							9.32603	12.9137							9.32603	3.00584							9.32603	12.7172							9.32603	13.4495							9.32603	0
		10.7227	31.9837							10.7227	26.7448							10.7227	23.4423							10.7227	22.0112							10.7227	26.8188							10.7227	0
		12.3285	39.2551							12.3285	40.0898							12.3285	42.1936							12.3285	33.021							12.3285	38.0212							12.3285	0
		14.1747	44.5719							14.1747	50.63							14.1747	56.5802							14.1747	41.5943							14.1747	46.5191							14.1747	14.0782
		16.2975	47.4406							16.2975	57.4835							16.2975	65.1962							16.2975	47.2524							16.2975	52.0634							16.2975	28.7462
		18.7382	47.4433							18.7382	59.9643							18.7382	67.7118							18.7382	49.6811							18.7382	54.6733							18.7382	40.8337
		21.5443	44.383							21.5443	57.6752							21.5443	64.2033							21.5443	48.7478							21.5443	54.6023							21.5443	49.9865
		24.7708	38.2897							24.7708	50.6569							24.7708	55.2713							24.7708	44.5254							24.7708	52.3043							24.7708	56.1191
		28.4804	29.5072							28.4804	39.496							28.4804	41.735							28.4804	37.2663							28.4804	48.408							28.4804	59.4232
		32.7455	18.8359							32.7455	25.5831							32.7455	26.6433							32.7455	27.5087							32.7455	43.7012							32.7455	60.3638
		37.6494	7.72867							37.6494	10.7957							37.6494	17.7811							37.6494	23.704							37.6494	39.1186							37.6494	59.6596
		43.2876	1.01798							43.2876	4.49062							43.2876	12.0489							43.2876	23.8504							43.2876	35.7216							43.2876	58.2402
		49.7702	0							49.7702	6.71908							49.7702	11.5425							49.7702	26.9262							49.7702	34.6593							49.7702	57.1809
		57.2237	14.8706							57.2237	16.0879							57.2237	18.2255							57.2237	34.1386							57.2237	37.1063							57.2237	57.6167
		65.7933	38.5939							65.7933	34.4509							65.7933	33.7582							65.7933	46.7062							65.7933	44.1766							65.7933	60.6457
		75.6463	72.1327							75.6463	63.2028							75.6463	59.3267							75.6463	65.7602							75.6463	56.8208							75.6463	67.2305
		86.9749	116.188							86.9749	103.075							86.9749	95.4825							86.9749	92.21							86.9749	75.7149							86.9749	78.1059
		100	170.647							100	153.954							100	142.002							100	126.577							100	101.15							100	93.7002
		114.976	234.39							114.976	214.728							114.976	197.779							114.976	168.814							114.976	132.936							114.976	114.072
		132.194	305.164							132.194	283.198							132.194	260.76							132.194	218.134							132.194	170.327							132.194	138.864
		151.991	379.566							151.991	356.055							151.991	327.939							151.991	272.882							151.991	211.982							151.991	167.284
		174.753	453.136							174.753	428.95							174.753	395.431							174.753	330.488							174.753	255.971							174.753	198.102
		200.923	520.565							200.923	496.655							200.923	458.614							200.923	387.504							200.923	299.827							200.923	229.68
		231.013	575.998							231.013	553.334							231.013	512.359							231.013	439.749							231.013	340.647							231.013	260.038
		265.609	613.407							265.609	592.872							265.609	551.321							265.609	482.535							265.609	375.237							265.609	286.946
		305.386	626.997							305.386	609.276							305.386	570.263							305.386	510.96							305.386	400.288							305.386	308.043
		351.119	611.61							351.119	597.079							351.119	564.387							351.119	520.209							351.119	412.57							351.119	320.98
		403.702	563.075							403.702	551.716							403.702	529.639							403.702	505.868							403.702	409.132							403.702	323.565
		464.159	478.492							464.159	469.841							464.159	462.954							464.159	464.182							464.159	387.499							464.159	313.899
		533.67	356.389							533.67	349.533							533.67	362.421							533.67	392.279							533.67	345.83							533.67	290.488
		613.591	196.773							613.591	190.404							613.591	227.376							613.591	288.323							613.591	283.046							613.591	252.332
		705.48	1.05933							705.48	0							705.48	58.3883							705.48	151.61							705.48	198.891							705.48	198.969
		811.131	0							811.131	0							811.131	0							811.131	0							811.131	93.9426							811.131	130.499
		932.603	0							932.603	0							932.603	0							932.603	0							932.603	0							932.603	47.5796
		1072.27	0							1072.27	0							1072.27	0							1072.27	0							1072.27	0							1072.27	0
		1232.85	0							1232.85	0							1232.85	0							1232.85	0							1232.85	0							1232.85	0
		1417.47	0							1417.47	0							1417.47	0							1417.47	0							1417.47	0							1417.47	0
		1629.75	0							1629.75	0							1629.75	0							1629.75	0							1629.75	0							1629.75	0
		1873.82	0							1873.82	0							1873.82	0							1873.82	0							1873.82	0							1873.82	0
		2154.43	0							2154.43	0							2154.43	0							2154.43	0							2154.43	0							2154.43	0
		2477.08	0							2477.08	0							2477.08	0							2477.08	0							2477.08	0							2477.08	0
		2848.04	0							2848.04	0							2848.04	0							2848.04	0							2848.04	0							2848.04	0
		3274.55	0							3274.55	0							3274.55	0							3274.55	0							3274.55	0							3274.55	0
		3764.94	0							3764.94	0							3764.94	0							3764.94	0							3764.94	0							3764.94	0
		4328.76	0							4328.76	0							4328.76	0							4328.76	0							4328.76	0							4328.76	0
		4977.02	0							4977.02	0							4977.02	0							4977.02	0							4977.02	0							4977.02	0
		5722.37	0							5722.37	0							5722.37	0							5722.37	0							5722.37	0							5722.37	0
		6579.33	0							6579.33	0							6579.33	0							6579.33	0							6579.33	0							6579.33	0
		7564.63	0							7564.63	0							7564.63	0							7564.63	0							7564.63	0							7564.63	0
		8697.49	0							8697.49	0							8697.49	0							8697.49	0							8697.49	0							8697.49	0
		10000	0							10000	0							10000	0							10000	0							10000	0							10000	0
[truncated: 5 more columns]

## Sheet: SJZ2
Test remark	SJZ2-72								sjz2-48								sjz2-36								sjz2-24								sjz2-12								sjz2-4								sjz2-0
	Peak NO.	Peak starting time	Peak time	Peak ending time	Peak area	Proportion			Peak NO.	Peak starting time	Peak time	Peak ending time	Peak area	Proportion			Peak NO.	Peak starting time	Peak time	Peak ending time	Peak area	Proportion			Peak NO.	Peak starting time	Peak time	Peak ending time	Peak area	Proportion			Peak NO.	Peak starting time	Peak time	Peak ending time	Peak area	Proportion			Peak NO.	Peak starting time	Peak time	Peak ending time	Peak area	Proportion			Peak NO.
	1	0.013219	0.432876	2.65609	1747.35	0.211786			1	0.013219	0.497702	2.65609	1959.01	0.241867			1	0.013219	0.497702	2.00923	2083.51	0.267808			1	0.013219	0.497702	3.05386	2488.51	0.31766			1	0.013219	0.497702	2.65609	3544.87	0.45029			1	0.013219	0.497702	3.05386	4133.32	0.531931			1
	2	4.64159	14.1747	37.6494	408.047	0.049457			2	4.64159	14.1747	43.2876	459.588	0.0567427			2	4.64159	12.3285	37.6494	565.768	0.0727221			2	6.13591	16.2975	43.2876	446.075	0.0569416			2	5.3367	14.1747	37.6494	402.951	0.0511852			2	7.0548	18.7382	32.7455	305.846	0.0393604			2
	3	57.2237	265.609	705.48	6095.13	0.738757			3	49.7702	305.386	705.48	5680.92	0.70139			3	49.7702	305.386	811.131	5130.59	0.65947			3	49.7702	305.386	811.131	4899.32	0.625399			3	43.2876	305.386	932.603	3924.59	0.498524			3	37.6494	305.386	1072.27	3331.23	0.428708			3
	Total area				8250.53				Total area				8099.52				Total area				7779.86				Total area				7833.9				Total area				7872.41				Total area				7770.39				Total area
		SJZ2-72								sjz2-48								sjz2-36								sjz2-24								sjz2-12								sjz2-4
		Sample data number = 100								Sample data number = 100								Sample data number = 100								Sample data number = 100								Sample data number = 100								Sample data number = 100
		Inversion error = 0.68746								Inversion error = 0.505608								Inversion error = 0.462136								Inversion error = 0.957685								Inversion error = 0.256567								Inversion error = 0.320539
		SNR = 38.135967								SNR = 37.711156								SNR = 36.86857								SNR = 36.799798								SNR = 36.162793								SNR = 35.408918
		Time(ms)	Proportion							Time(ms)	Proportion							Time(ms)	Proportion							Time(ms)	Proportion							Time(ms)	Proportion							Time(ms)	Proportion
		0.01	0							0.01	0							0.01	0							0.01	0							0.01	0							0.01	0
		0.011498	0							0.011498	0							0.011498	0							0.011498	0							0.011498	0							0.011498	0
		0.013219	0							0.013219	0							0.013219	0							0.013219	0							0.013219	0							0.013219	0
		0.015199	1e-06							0.015199	1e-06							0.015199	1e-06							0.015199	1e-06							0.015199	1.165e-06							0.015199	2.338e-06
		0.017475	1.1e-05							0.017475	1.1e-05							0.017475	1.3e-05							0.017475	1.5e-05							0.017475	2.097e-05							0.017475	2.4549e-05
		0.020092	0.000111							0.020092	0.000104							0.020092	0.000126							0.020092	0.00015							0.020092	0.000199215							0.020092	0.000237307
		0.023101	0.000794							0.023101	0.000755							0.023101	0.000893							0.023101	0.00106							0.023101	0.00141431							0.023101	0.0016857
		0.026561	0.004324							0.026561	0.004091							0.026561	0.00482							0.026561	0.005724							0.026561	0.00763774							0.026561	0.00910067
		0.030539	0.018599							0.030539	0.017261							0.030539	0.020574							0.030539	0.024434							0.030539	0.0326002							0.030539	0.0388459
		0.035112	0.064432							0.035112	0.060407							0.035112	0.071695							0.035112	0.085142							0.035112	0.1136							0.035112	0.135363
		0.04037	0.18775							0.04037	0.175397							0.04037	0.207385							0.04037	0.24626							0.04037	0.328603							0.04037	0.39154
		0.046416	0.509711							0.046416	0.474831							0.046416	0.559486							0.046416	0.664232							0.046416	0.886558							0.046416	1.05624
		0.053367	1.23377							0.053367	1.14718							0.053367	1.34719							0.053367	1.59867							0.053367	2.13499							0.053367	2.54299
		0.061359	2.65231							0.061359	2.46473							0.061359	2.88426							0.061359	3.41949							0.061359	4.57191							0.061359	5.44287
		0.070548	5.14159							0.070548	4.78381							0.070548	5.5755							0.070548	6.59895							0.070548	8.84129							0.070548	10.516
		0.081113	9.10651							0.081113	8.50336							0.081113	9.86228							0.081113	11.6398							0.081113	15.6483							0.081113	18.5848
		0.09326	14.9033							0.09326	14.0066							0.09326	16.1489							0.09326	18.9773							0.09326	25.6438							0.09326	30.3877
		0.107227	22.9551							0.107227	21.7828							0.107227	24.941							0.107227	29.1285							0.107227	39.6427							0.107227	46.8297
		0.123285	32.9636							0.123285	31.682							0.123285	36.0021							0.123285	41.6971							0.123285	57.2775							0.123285	67.3862
		0.141747	44.8408							0.141747	43.7703							0.141747	49.3655							0.141747	56.5699							0.141747	78.5954							0.141747	92.0049
		0.162975	58.1237							0.162975	57.7378							0.162975	64.6866							0.162975	73.184							0.162975	103.022							0.162975	119.902
		0.187382	72.1458							0.187382	73.0137							0.187382	81.3967							0.187382	90.7578							0.187382	129.609							0.187382	149.89
		0.215443	86.1026							0.215443	88.7937							0.215443	98.7274							0.215443	108.383							0.215443	157.099							0.215443	180.487
		0.247708	99.131							0.247708	104.112							0.247708	115.747							0.247708	125.122							0.247708	184.017							0.247708	210.045
		0.284804	110.39							0.284804	117.946							0.284804	131.413							0.284804	140.102							0.284804	208.79							0.284804	236.897
		0.327455	120.004							0.327455	129.339							0.327455	144.643							0.327455	152.574							0.327455	229.875							0.327455	259.484
		0.376494	125.669							0.376494	138.496							0.376494	155.517							0.376494	163.106							0.376494	247.653							0.376494	278.45
		0.432876	127.824							0.432876	142.947							0.432876	160.985							0.432876	168.981							0.432876	257.552							0.432876	288.862
		0.497702	126.317							0.497702	143.412							0.497702	161.519							0.497702	171.051							0.497702	260.527							0.497702	291.987
		0.572237	121.236							0.572237	139.958							0.572237	156.895							0.572237	169.205							0.572237	256.285							0.572237	287.631
		0.657933	112.893							0.657933	132.89							0.657933	147.289							0.657933	163.48							0.657933	244.972							0.657933	276.04
		0.756463	101.805							0.756463	122.688							0.756463	133.256							0.756463	154.066							0.756463	227.149							0.756463	257.871
		0.869749	88.6538							0.869749	109.932							0.869749	115.658							0.869749	141.322							0.869749	203.737							0.869749	234.12
		1	74.2587							1	95.2396							1	95.5688							1	125.777							1	175.959							1	206.031
		1.14976	59.9031							1.14976	79.2239							1.14976	74.1663							1.14976	108.115							1.14976	145.266							1.14976	174.983
		1.32194	45.7277							1.32194	62.8631							1.32194	52.9607							1.32194	89.6699							1.32194	113.948							1.32194	143.25
		1.51991	33.125							1.51991	45.9122							1.51991	32.3272							1.51991	70.0901							1.51991	82.1277							1.51991	110.289
		1.74753	22.8725							1.74753	29.5307							1.74753	13.7598							1.74753	50.8716							1.74753	52.3709							1.74753	78.4801
		2.00923	15.4798							2.00923	14.4823							2.00923	0							2.00923	32.7831							2.00923	26.2217							2.00923	49.0195
		2.31013	11.0997							2.31013	1.61475							2.31013	0							2.31013	16.5166							2.31013	4.9667							2.31013	22.981
		2.65609	0							2.65609	0							2.65609	0							2.65609	2.70019							2.65609	0							2.65609	1.28644
		3.05386	0							3.05386	0							3.05386	0							3.05386	0							3.05386	0							3.05386	0
		3.51119	0							3.51119	0							3.51119	0							3.51119	0							3.51119	0							3.51119	0
		4.03702	0							4.03702	0							4.03702	0							4.03702	0							4.03702	0							4.03702	0
		4.64159	0							4.64159	0							4.64159	0							4.64159	0							4.64159	0							4.64159	0
		5.3367	6.30451							5.3367	3.17772							5.3367	8.99023							5.3367	0							5.3367	0							5.3367	0
		6.13591	14.6933							6.13591	14.9818							6.13591	23.9277							6.13591	0							6.13591	4.96533							6.13591	0
		7.0548	22.9056							7.0548	26.7227							7.0548	38.7516							7.0548	3.08982							7.0548	14.1275							7.0548	0
		8.11131	30.3997							8.11131	37.32							8.11131	52.2401							8.11131	13.8565							8.11131	22.5781							8.11131	1.15061
		9.32603	36.8502							9.32603	45.3549							9.32603	62.5897							9.32603	24.6428							9.32603	29.5724							9.32603	10.8255
		10.7227	44.3431							10.7227	50.4626							10.7227	68.6051							10.7227	34.2727							10.7227	34.7125							10.7227	19.6475
		12.3285	49.3422							12.3285	53.9612							12.3285	69.6181							12.3285	41.7735							12.3285	37.8703							12.3285	26.9408
		14.1747	50.877							14.1747	54.6074							14.1747	65.5642							14.1747	48.4205							14.1747	39.1278							14.1747	32.3096
		16.2975	48.3291							16.2975	51.533							16.2975	56.9734							16.2975	51.5524							16.2975	38.7146							16.2975	35.6479
		18.7382	41.8943							18.7382	45.0236							18.7382	47.7716							18.7382	50.4443							18.7382	36.9591							18.7382	37.1173
		21.5443	32.3022							21.5443	35.6971							21.5443	36.2505							21.5443	45.3113							21.5443	34.2657							21.5443	37.1005
		24.7708	20.8537							24.7708	24.6918							24.7708	23.3899							24.7708	36.9706							24.7708	31.1139							24.7708	36.1445
		28.4804	8.8171							28.4804	12.7989							28.4804	10.6655							28.4804	30.4897							28.4804	28.0716							28.4804	34.8993
		32.7455	0.134822							32.7455	3.03509							32.7455	0.430316							32.7455	24.5619							32.7455	25.8042							32.7455	34.0623
		37.6494	0							37.6494	0.220337							37.6494	0							37.6494	20.6054							37.6494	25.0683							37.6494	34.3272
		43.2876	0							43.2876	0							43.2876	0							43.2876	20.0837							43.2876	26.678							43.2876	36.3394
		49.7702	0							49.7702	0							49.7702	0							49.7702	24.399							49.7702	31.4435							49.7702	40.6564
		57.2237	0							57.2237	6.13237							57.2237	8.55665							57.2237	34.7743							57.2237	40.0882							57.2237	47.7138
		65.7933	19.3211							65.7933	33.4207							65.7933	31.7901							65.7933	52.1319							65.7933	53.1557							65.7933	57.7971
		75.6463	66.6859							75.6463	70.4447							75.6463	63.61							75.6463	76.9769							75.6463	70.9238							75.6463	71.0183
		86.9749	125.755							86.9749	116.986							86.9749	103.744							86.9749	109.297							86.9749	93.3381							86.9749	87.2945
		100	194.878							100	172.083							100	151.359							100	148.485							100	119.974							100	106.326
		114.976	271.282							114.976	233.937							114.976	204.978							114.976	193.299							114.976	150.026							114.976	127.578
		132.194	351.115							132.194	299.89							132.194	262.422							132.194	241.856							132.194	182.325							132.194	150.264
		151.991	429.596							151.991	366.457							151.991	320.82							151.991	291.673							151.991	215.372							151.991	173.356
		174.753	501.266							174.753	429.464							174.753	376.681							174.753	339.763							174.753	247.391							174.753	195.612
		200.923	560.324							200.923	484.255							200.923	426.054							200.923	382.77							200.923	276.403							200.923	215.643
		231.013	601.032							231.013	525.983							231.013	464.748							231.013	417.162							231.013	300.323							231.013	232.005
		265.609	618.132							265.609	549.942							265.609	488.609							265.609	439.44							265.609	317.071							265.609	243.308
		305.386	607.24							305.386	551.912							305.386	493.808							305.386	446.369							305.386	324.698							305.386	248.331
		351.119	565.161							351.119	528.463							351.119	477.117							351.119	435.179							351.119	321.517							351.119	246.118
		403.702	490.091							403.702	477.196							403.702	436.133							403.702	403.731							403.702	306.215							403.702	236.052
		464.159	381.697							464.159	396.878							464.159	369.425							464.159	350.622							464.159	277.946							464.159	217.897
		533.67	241.057							533.67	287.463							533.67	276.594							533.67	275.212							533.67	236.39							533.67	191.805
		613.591	70.5026							613.591	150.019							613.591	158.248							613.591	177.606							613.591	181.767							613.591	158.294
		705.48	0							705.48	0							705.48	15.8923							705.48	58.5708							705.48	114.816							705.48	118.198
		811.131	0							811.131	0							811.131	0							811.131	0							811.131	36.7297							811.131	72.5927
		932.603	0							932.603	0							932.603	0							932.603	0							932.603	0							932.603	22.7031
		1072.27	0							1072.27	0							1072.27	0							1072.27	0							1072.27	0							1072.27	0
		1232.85	0							1232.85	0							1232.85	0							1232.85	0							1232.85	0							1232.85	0
		1417.47	0							1417.47	0							1417.47	0							1417.47	0							1417.47	0							1417.47	0
		1629.75	0							1629.75	0							1629.75	0							1629.75	0							1629.75	0							1629.75	0
		1873.82	0							1873.82	0							1873.82	0							1873.82	0							1873.82	0							1873.82	0
		2154.43	0							2154.43	0							2154.43	0							2154.43	0							2154.43	0							2154.43	0
		2477.08	0							2477.08	0							2477.08	0							2477.08	0							2477.08	0							2477.08	0
		2848.04	0							2848.04	0							2848.04	0							2848.04	0							2848.04	0							2848.04	0
		3274.55	0							3274.55	0							3274.55	0							3274.55	0							3274.55	0							3274.55	0
		3764.94	0							3764.94	0							3764.94	0							3764.94	0							3764.94	0							3764.94	0
		4328.76	0							4328.76	0							4328.76	0							4328.76	0							4328.76	0							4328.76	0
		4977.02	0							4977.02	0							4977.02	0							4977.02	0							4977.02	0							4977.02	0
		5722.37	0							5722.37	0							5722.37	0							5722.37	0							5722.37	0							5722.37	0
		6579.33	0							6579.33	0							6579.33	0							6579.33	0							6579.33	0							6579.33	0
		7564.63	0							7564.63	0							7564.63	0							7564.63	0							7564.63	0							7564.63	0
		8697.49	0							8697.49	0							8697.49	0							8697.49	0							8697.49	0							8697.49	0
		10000	0							10000	0							10000	0							10000	0							10000	0							10000	0
[truncated: 5 more columns]

## Sheet: DS1
Test remark	ds1-72								ds1-48								ds1-36								ds1-24								ds1-12								ds1-4								ds1-0
	Peak NO.	Peak starting time	Peak time	Peak ending time	Peak area	Proportion			Peak NO.	Peak starting time	Peak time	Peak ending time	Peak area	Proportion			Peak NO.	Peak starting time	Peak time	Peak ending time	Peak area	Proportion			Peak NO.	Peak starting time	Peak time	Peak ending time	Peak area	Proportion			Peak NO.	Peak starting time	Peak time	Peak ending time	Peak area	Proportion			Peak NO.	Peak starting time	Peak time	Peak ending time	Peak area	Proportion			Peak NO.
	1	0.013219	0.470682	3.09677	5280.84	0.345918			1	0.013219	0.53367	3.09677	5433.69	0.356056			1	0.013219	0.53367	3.51119	6141.12	0.425006			1	0.013219	0.605088	4.51383	6609.05	0.437557			1	0.013219	0.777873	3.98107	8116.01	0.535054			1	0.013219	0.777873	3.51119	10583	0.721788			1
	2	3.51119	43.2876	104.275	1707.96	0.111879			2	3.51119	43.2876	104.275	1755.64	0.115042			2	4.51383	6.57933	8.4581	68.0393	0.00433206			2	5.11789	33.6723	81.1131	1253.87	0.0830134			2	5.80278	29.698	63.0957	1054.91	0.0695455			2	9.58999	29.698	81.1131	1119.58	0.0725403			2
	3	ds1-72	1873.82	1652.65	8277.34	0.542203			3	ds1-48	1873.82	1457.59	8071.47	0.528902			3	ds1-36	43.2876	91.9679	1426.08	0.0907984			3	ds1-24	415.128	1652.65	7241.5	0.479429			3	ds1-12	415.128	1652.65	5997.67	0.395401			3	ds1-4	366.131	1457.59	3174.31	0.205672			3
		Sample data number = 110								Sample data number = 110							4	Sample data number = 110	470.682	1285.56	7536.74	0.479864				Sample data number = 110								Sample data number = 110							4	Sample data number = 110
	Total area	Inversion error = 0.009835			15266.1				Total area	Inversion error = 0.010098			15260.8					Inversion error = 0.011884							Total area	Inversion error = 0.009039			15104.4				Total area	Inversion error = 0.009668			15168.6					Inversion error = 0.010675			14876.9				Total area
		SNR = 41.138525								SNR = 41.191483							Total area	SNR = 41.71517			15172					SNR = 40.377999								SNR = 39.327371							Total area	SNR = 40.457834
		Time(ms)	Proportion							Time(ms)	Proportion							Time(ms)	Proportion							Time(ms)	Proportion							Time(ms)	Proportion							Time(ms)	Proportion
		0.01	0							0.01	0							0.01	0							0.01	0							0.01	0							0.01	0
		0.011498	0							0.011498	0							0.011498	0							0.011498	0							0.011498	0							0.011498	0
		0.013219	0							0.013219	0							0.013219	0							0.013219	0							0.013219	0							0.013219	0
		0.0158489	1.90442e-06							0.0158489	1.73181e-06							0.0158489	1.75071e-06							0.0158489	1.749e-06							0.0158489	8.84872e-07							0.0158489	1.8078e-06
		0.0179705	2.09486e-05							0.0179705	2.16477e-05							0.0179705	2.10086e-05							0.0179705	2.4486e-05							0.0179705	1.76974e-05							0.0179705	2.44053e-05
		0.0203741	0.000200916							0.0203741	0.000206952							0.0203741	0.000197831							0.0203741	0.000232617							0.0203741	0.000168126							0.0203741	0.000231399
		0.0231011	0.00141498							0.0231011	0.00146079							0.0231011	0.00138306							0.0231011	0.00162657							0.0231011	0.00117157							0.0231011	0.00161166
		0.0261924	0.00759482							0.0261924	0.00784252							0.0261924	0.00738276							0.0261924	0.00868466							0.0261924	0.00621888							0.0261924	0.00855633
		0.0296976	0.0322589							0.0296976	0.0333123							0.0296976	0.0312047							0.0296976	0.0367089							0.0296976	0.0261586							0.0296976	0.0359906
		0.0336719	0.110553							0.0336719	0.11416							0.0336719	0.106487							0.0336719	0.125268							0.0336719	0.0888942							0.0336719	0.122298
		0.0381786	0.319141							0.0381786	0.329535							0.0381786	0.306266							0.0381786	0.360257							0.0381786	0.254772							0.0381786	0.350469
		0.0432882	0.867729							0.0432882	0.895847							0.0432882	0.830051							0.0432882	0.928362							0.0432882	0.654883							0.0432882	0.900584
		0.0490806	2.08458							0.0490806	2.15136							0.0490806	1.98854							0.0490806	2.22648							0.0490806	1.56871							0.0490806	2.15575
		0.0556484	4.45649							0.0556484	4.59596							0.0556484	4.24108							0.0556484	4.75152							0.0556484	3.3503							0.0556484	4.5976
		0.0630959	8.61175							0.0630959	8.86977							0.0630959	8.17919							0.0630959	9.1629							0.0630959	6.48399							0.0630959	8.87587
		0.0715394	15.2489							0.0715394	15.6726							0.0715394	14.46							0.0715394	16.1823							0.0715394	11.5362							0.0715394	15.7292
		0.081113	25.0372							0.081113	25.6512							0.081113	23.716							0.081113	26.4798							0.081113	19.1074							0.081113	25.9018
		0.0919679	38.5093							0.0919679	39.2795							0.0919679	36.4611							0.0919679	40.5555							0.0919679	29.7794							0.0919679	40.0585
		0.104275	56.4473							0.104275	57.2459							0.104275	53.0174							0.104275	58.6469							0.104275	44.0644							0.104275	58.7154
		0.11823	78.0718							0.11823	78.6217							0.11823	74.0834							0.11823	80.6806							0.11823	62.3532							0.11823	82.1967
		0.134052	103.402							0.134052	103.29							0.134052	98.4519							0.134052	106.273							0.134052	84.8649							0.134052	110.617
		0.151991	131.79							0.151991	130.497							0.151991	126.16							0.151991	134.771							0.151991	111.604							0.151991	143.886
		0.172331	162.293							0.172331	159.269							0.172331	156.56							0.172331	165.313							0.172331	142.33							0.172331	181.727
		0.195393	193.723							0.195393	188.516							0.195393	188.788							0.195393	196.909							0.195393	176.555							0.195393	223.689
		0.221541	224.727							0.221541	217.125							0.221541	221.792							0.221541	228.508							0.221541	213.556							0.221541	269.161
		0.251188	253.868							0.251188	244.04							0.251188	254.365							0.251188	259.069							0.251188	252.41							0.251188	317.354
		0.284804	279.728							0.284804	268.322							0.284804	285.2							0.284804	287.605							0.284804	292.04							0.284804	367.281
		0.322917	303.112							0.322917	291.192							0.322917	315.143							0.322917	313.219							0.322917	331.253							0.322917	417.74
		0.366131	318.794							0.366131	308.019							0.366131	338.644							0.366131	335.124							0.366131	368.789							0.366131	467.316
		0.415128	327.994							0.415128	320.189							0.415128	356.589							0.415128	352.65							0.415128	403.35							0.415128	514.413
		0.470682	330.307							0.470682	327.279							0.470682	368.064							0.470682	365.242							0.470682	433.639							0.470682	557.306
		0.53367	325.724							0.53367	328.966							0.53367	372.465							0.53367	372.462							0.53367	458.397							0.53367	594.21
		0.605088	314.621							0.605088	325.019							0.605088	369.551							0.605088	373.993							0.605088	476.446							0.605088	623.347
		0.686062	297.688							0.686062	315.313							0.686062	359.453							0.686062	369.651							0.686062	486.745							0.686062	643.012
		0.777873	275.847							0.777873	299.861							0.777873	342.652							0.777873	359.415							0.777873	488.453							0.777873	651.649
		0.881971	250.146							0.881971	278.858							0.881971	319.921							0.881971	343.446							0.881971	480.994							0.881971	647.942
		1	222.979							1	254.24							1	293.977							1	322.115							1	464.119							1	630.916
		1.13382	192.572							1.13382	223.551							1.13382	262.277							1.13382	296.008							1.13382	437.965							1.13382	600.056
		1.28556	161.411							1.28556	189.543							1.28556	227.951							1.28556	265.911							1.28556	403.098							1.28556	555.419
		1.45759	130.403							1.45759	153.593							1.45759	192.229							1.45759	232.781							1.45759	360.538							1.45759	497.741
		1.65265	100.396							1.65265	117.303							1.65265	156.334							1.65265	197.702							1.65265	311.745							1.65265	428.519
		1.87382	72.2093							1.87382	82.365							1.87382	121.467							1.87382	161.842							1.87382	258.567							1.87382	350.045
		2.12458	46.6401							2.12458	50.4032							2.12458	88.783							2.12458	126.408							2.12458	203.153							2.12458	265.38
		2.4089	24.4333							2.4089	22.8164							2.4089	59.3367							2.4089	92.6043							2.4089	147.829							2.4089	178.225
		2.73126	6.2241							2.73126	0.651326							2.73126	34.0155							2.73126	61.8891							2.73126	95.4193							2.73126	93.1551
		3.09677	0							3.09677	0							3.09677	13.5241							3.09677	35.0571							3.09677	47.6493							3.09677	13.2256
		3.51119	3.22081							3.51119	0.185254							3.51119	0							3.51119	12.2148							3.51119	5.22595							3.51119	0
		3.98107	8.08308							3.98107	3.91511							3.98107	0							3.98107	1.83645e-05							3.98107	0							3.98107	0
		4.51383	12.9068							4.51383	9.81243							4.51383	0							4.51383	0.717412							4.51383	0							4.51383	0
		5.11789	16.7485							5.11789	15.4006							5.11789	11.0979							5.11789	2.49784							5.11789	0							5.11789	0
		5.80278	18.9778							5.80278	19.6533							5.80278	13.9148							5.80278	4.45466							5.80278	0							5.80278	0
		6.57933	19.2438							6.57933	25.8402							6.57933	15.2497							6.57933	6.13908							6.57933	0.00268411							6.57933	0
		7.4598	19.7227							7.4598	31.2642							7.4598	14.8923							7.4598	7.23069							7.4598	0.574262							7.4598	0
		8.4581	27.9215							8.4581	36.949							8.4581	12.8845							8.4581	7.48372							8.4581	1.91712							8.4581	0
		9.58999	35.4397							9.58999	43.9997							9.58999	18.8072							9.58999	8.83516							9.58999	3.73803							9.58999	0
		10.8734	42.3808							10.8734	52.5654							10.8734	29.1495							10.8734	11.8601							10.8734	5.88443							10.8734	0.112403
		12.3285	49.0084							12.3285	59.0254							12.3285	39.6203							12.3285	26.149							12.3285	9.34261							12.3285	2.91575
		13.9783	55.6679							13.9783	63.8888							13.9783	50.1153							13.9783	40.825							13.9783	26.1409							13.9783	12.0198
		15.8489	62.6958							15.8489	68.6836							15.8489	60.5432							15.8489	55.3513							15.8489	47.968							15.8489	29.6281
		17.9699	70.3296							17.9699	73.8477							17.9699	70.7737							17.9699	69.1657							17.9699	66.8599							17.9699	55.0495
		20.3747	78.6279							20.3747	79.6323							20.3747	80.5954							20.3747	81.6587							20.3747	82.0827							20.3747	80.2228
		23.1013	87.4139							23.1013	86.0319							23.1013	89.6897							23.1013	92.1876							23.1013	93.217							23.1013	97.7863
		26.1928	96.2496							26.1928	92.7526							26.1928	97.6271							26.1928	100.121							26.1928	100.129							26.1928	107.839
		29.698	104.451							29.698	99.2271							29.698	103.89							29.698	104.905							29.698	102.937							29.698	111.041
		33.6723	111.146							33.6723	104.681							33.6723	107.919							33.6723	106.137							33.6723	101.986							33.6723	108.489
		38.1784	115.382							38.1784	108.242							38.1784	109.187							38.1784	103.632							38.1784	97.8208							38.1784	101.581
		43.2876	116.263							43.2876	109.088							43.2876	107.29							43.2876	97.4952							43.2876	91.1734							43.2876	91.8769
		49.0805	113.121							49.0805	106.613							49.0805	102.047							49.0805	88.1734							49.0805	82.9408							49.0805	80.9652
		55.6486	105.696							55.6486	100.587							55.6486	93.6094							55.6486	76.5065							55.6486	74.1678							55.6486	70.361
		63.0957	94.3005							63.0957	91.3106							63.0957	82.5688							63.0957	63.7603							63.0957	66.0246							63.0957	61.425
		71.5394	79.9472							71.5394	79.7143							71.5394	70.0369							71.5394	51.6294							71.5394	68.9055							71.5394	55.3136
		81.1131	64.4118							81.1131	67.4092							81.1131	57.6917							81.1131	47.6699							81.1131	69.8976							81.1131	52.9502
		91.9679	50.1926							91.9679	65.1407							91.9679	54.9189							91.9679	49.4497							91.9679	76.8341							91.9679	55.0056
		104.275	48.4094							104.275	60.1777							104.275	58.1475							104.275	53.2522							104.275	86.2346							104.275	61.8718
		118.23	56.4454							118.23	76.7604							118.23	62.2741							118.23	69.3191							118.23	104.217							118.23	73.6201
		134.052	69.0048							134.052	92.6638							134.052	80.7995							134.052	99.3708							134.052	131.234							134.052	89.9443
		151.991	100.676							151.991	126.278							151.991	116.544							151.991	143.701							151.991	166.827							151.991	110.11
		172.331	152.707							172.331	178.491							172.331	170.778							172.331	200.834							172.331	209.467							172.331	132.941
		195.393	223.699							195.393	247.684							195.393	242.581							195.393	267.476							195.393	256.574							195.393	156.878
		221.541	309.447							221.541	329.625							221.541	328.459							221.541	338.822							221.541	304.749							221.541	180.116
		251.189	403.333							251.189	417.88							251.189	422.399							251.189	409.168							251.189	350.183							251.189	200.804
		284.804	497.223							284.804	504.697							284.804	516.412							284.804	472.696							284.804	389.158							284.804	217.271
		322.917	582.632							322.917	582.117							322.917	601.511							322.917	524.244							322.917	418.518							322.917	228.214
		366.131	651.897							366.131	643.08							366.131	668.898							366.131	559.896							366.131	436.015							366.131	232.821
		415.128	699.1							415.128	682.257							415.128	711.099							415.128	577.308							415.128	440.477							415.128	230.808
		470.682	720.586							470.682	696.503							470.682	722.819							470.682	575.754							470.682	431.798							470.682	222.385
		533.67	715.071							533.67	684.92							533.67	701.377							533.67	555.946							533.67	410.788							533.67	208.156
		605.088	683.407							605.088	648.595							605.088	646.711							605.088	519.718							605.088	378.943							605.088	189.001
		686.062	628.118							686.062	590.145							686.062	561.047							686.062	469.642							686.062	338.186							686.062	165.949
		777.874	552.851							777.874	513.192							777.874	448.339							777.874	408.672							777.874	290.627							777.874	140.067
		881.971	461.843							881.971	421.85							881.971	313.639							881.971	339.827							881.971	238.368							881.971	112.382
		1000	359.46							1000	320.306							1000	162.49							1000	265.968							1000	183.356							1000	83.812
		1133.82	249.855							1133.82	212.5							1133.82	0.414638							1133.82	189.642							1133.82	127.297							1133.82	55.1426
		1285.56	136.737							1285.56	101.926							1285.56	0							1285.56	113.004							1285.56	71.6064							1285.56	27.0087
		1457.59	23.2495							1457.59	0							1457.59	0							1457.59	37.7857							1457.59	17.4063							1457.59	0
		1652.65	0							1652.65	0							1652.65	0							1652.65	0							1652.65	0							1652.65	0
		1873.82	0							1873.82	0							1873.82	0							1873.82	0							1873.82	0							1873.82	0
		2124.58	0							2124.58	0							2124.58	0							2124.58	0							2124.58	0							2124.58	0
		2408.9	0							2408.9	0							2408.9	0							2408.9	0							2408.9	0							2408.9	0
		2731.26	0							2731.26	0							2731.26	0							2731.26	0							2731.26	0							2731.26	0
		3096.77	0							3096.77	0							3096.77	0							3096.77	0							3096.77	0							3096.77	0
		3511.19	0							3511.19	0							3511.19	0							3511.19	0							3511.19	0							3511.19	0
		3981.07	0							3981.07	0							3981.07	0							3981.07	0							3981.07	0							3981.07	0
		4328.76	0							4328.76	0							4328.76	0							4328.76	0							4328.76	0							4328.76	0
		4977.02	0							4977.02	0							4977.02	0							4977.02	0							4977.02	0							4977.02	0
		5722.37	0							5722.37	0							5722.37	0							5722.37	0							5722.37	0							5722.37	0
		6579.33	0							6579.33	0							6579.33	0							6579.33	0							6579.33	0							6579.33	0
		7564.63	0							7564.63	0							7564.63	0							7564.63	0							7564.63	0							7564.63	0
		8697.49	0							8697.49	0							8697.49	0							8697.49	0							8697.49	0							8697.49	0
		10000	0							10000	0							10000	0							10000	0							10000	0							10000	0
																																			15168.6
[truncated: 5 more columns]

## Sheet: DS2
Test remark	ds1-72								ds1-48								ds1-36								ds1-24								ds2-12								ds2-4								ds2-0
	Peak NO.	Peak starting time	Peak time	Peak ending time	Peak area	Proportion			Peak NO.	Peak starting time	Peak time	Peak ending time	Peak area	Proportion			Peak NO.	Peak starting time	Peak time	Peak ending time	Peak area	Proportion			Peak NO.	Peak starting time	Peak time	Peak ending time	Peak area	Proportion			Peak NO.	Peak starting time	Peak time	Peak ending time	Peak area	Proportion			Peak NO.	Peak starting time	Peak time	Peak ending time	Peak area	Proportion			Peak NO.
	1	0.013219	0.470682	10.8734	4310.81	0.269864			1	0.013219	0.53367	3.51119	4632.11	0.291571			1	0.013219	0.53367	4.51383	4835.5	0.309766			1	0.013219	0.605088	3.98107	6086.37	0.386388			1	0.013219	0.605088	3.09677	7169.7	0.455569			1	0.013219	0.777873	3.98107	10256.4	0.660491			1
	2	12.3285	49.0805	118.23	1441.35	0.0902307			2	3.98107	55.6486	118.23	1603.22	0.100916			2	5.11789	43.2876	104.275	1425.26	0.0913036			2	4.51383	43.2876	118.23	1825.72	0.115904			2	4.51383	29.698	81.1131	1234.27	0.0784267			2	8.4581	33.6723	81.1131	1145.8	0.0737867			2
	3	134.052	533.67	1457.59	10221.9	0.639906			3	134.052	533.67	1652.65	9651.42	0.607514			3	118.23	605.088	1873.82	9349.4	0.598931			3	134.052	533.67	1285.56	7839.89	0.497708			3	91.9679	415.128	1457.59	7333.93	0.466004			3	91.9679	415.128	1457.59	4126.26	0.265722			3
	Total area				15974				Total area				15886.7												Total area				15752				Total area				15737.9								15528.5				Total area
																	Total area				15610.2																				Total area
		Time(ms)	Proportion							Time(ms)	Proportion							Time(ms)	Proportion							Time(ms)	Proportion							Time(ms)	Proportion							Time(ms)	Proportion
		0.01	0							0.01	0							0.01	0							0.01	0							0.01	0							0.01	0
		0.011498	0							0.011498	0							0.011498	0							0.011498	0							0.011498	0							0.011498	0
		0.013219	0							0.013219	0							0.013219	0							0.013219	0							0.013219	0							0.013219	0
		0.0158489	1.23682e-06							0.0158489	1.49871e-06							0.0158489	1.41745e-06							0.0158489	1.4141e-06							0.0158489	1.42364e-06							0.0158489	1.31931e-06
		0.0179705	1.3605e-05							0.0179705	1.49871e-05							0.0179705	1.70094e-05							0.0179705	1.83833e-05							0.0179705	2.70492e-05							0.0179705	1.58317e-05
		0.0203741	0.000128629							0.0203741	0.000140878							0.0203741	0.000170094							0.0203741	0.000181005							0.0203741	0.000254832							0.0203741	0.00015304
		0.0231011	0.000907825							0.0231011	0.000989147							0.0231011	0.00119633							0.0231011	0.0012642							0.0231011	0.00178667							0.0231011	0.00106864
		0.0261924	0.00487431							0.0261924	0.00531442							0.0261924	0.00642248							0.0261924	0.00674666							0.0261924	0.00953841							0.0261924	0.00567039
		0.0296976	0.0207019							0.0296976	0.0225705							0.0296976	0.0272803							0.0296976	0.0285153							0.0296976	0.0403176							0.0296976	0.0238492
		0.0336719	0.0709489							0.0336719	0.0773528							0.0336719	0.0934895							0.0336719	0.0973112							0.0336719	0.13758							0.0336719	0.0810465
		0.0381786	0.204833							0.0381786	0.223315							0.0381786	0.26986							0.0381786	0.279887							0.0381786	0.395668							0.0381786	0.232309
		0.0432882	0.557063							0.0432882	0.607293							0.0432882	0.733597							0.0432882	0.758632							0.0432882	1.01963							0.0432882	0.597339
		0.0490806	1.33899							0.0490806	1.45954							0.0490806	1.76159							0.0490806	1.81786							0.0490806	2.44549							0.0490806	1.43193
		0.0556484	2.86571							0.0556484	3.12292							0.0556484	3.76276							0.0556484	3.87883							0.0556484	5.21938							0.0556484	3.06272
		0.0630959	5.54876							0.0630959	6.04411							0.0630959	7.25998							0.0630959	7.48646							0.0630959	10.0669							0.0630959	5.94316
		0.0715394	9.85738							0.0715394	10.7299							0.0715394	12.8233							0.0715394	13.2514							0.0715394	17.7839							0.0715394	10.6196
		0.081113	16.2646							0.081113	17.6874							0.081113	20.9769							0.081113	21.7695							0.081113	29.1143							0.081113	17.7026
		0.0919679	25.1889							0.0919679	27.3602							0.0919679	32.1027							0.0919679	33.5338							0.0919679	44.6221							0.0919679	27.8366
		0.104275	37.2557							0.104275	40.4178							0.104275	46.7607							0.104275	48.856							0.104275	64.5936							0.104275	41.668
		0.11823	52.103							0.11823	56.4683							0.11823	64.2023							0.11823	68.3716							0.11823	88.9862							0.11823	59.8049
		0.134052	69.9084							0.134052	75.7316							0.134052	84.3666							0.134052	90.9143							0.134052	117.427							0.134052	82.7645
		0.151991	90.3986							0.151991	97.9738							0.151991	106.703							0.151991	116.417							0.151991	149.247							0.151991	110.913
		0.172331	113.051							0.172331	122.724							0.172331	130.517							0.172331	144.156							0.172331	183.541							0.172331	144.406
		0.195393	137.1							0.195393	149.255							0.195393	155.028							0.195393	173.243							0.195393	219.233							0.195393	183.137
		0.221541	161.566							0.221541	176.586							0.221541	179.422							0.221541	202.722							0.221541	255.149							0.221541	226.709
		0.251188	185.332							0.251188	203.513							0.251188	202.875							0.251188	231.656							0.251188	290.089							0.251188	274.418
		0.284804	207.227							0.284804	228.697							0.284804	224.573							0.284804	259.186							0.284804	322.906							0.284804	325.252
		0.322917	227.718							0.322917	252.547							0.322917	245.421							0.322917	286.535							0.322917	352.557							0.322917	377.907
		0.366131	242.742							0.366131	270.441							0.366131	261.334							0.366131	309.126							0.366131	378.147							0.366131	430.807
		0.415128	253.014							0.415128	283.094							0.415128	273.247							0.415128	328.12							0.415128	398.944							0.415128	482.13
		0.470682	258.003							0.470682	289.951							0.470682	280.634							0.470682	342.814							0.470682	414.353							0.470682	529.864
		0.53367	257.415							0.53367	290.826							0.53367	283.147							0.53367	352.509							0.53367	423.885							0.53367	571.872
		0.605088	251.193							0.605088	285.846							0.605088	280.645							0.605088	356.561							0.605088	427.102							0.605088	605.997
		0.686062	239.516							0.686062	275.351							0.686062	273.185							0.686062	354.464							0.686062	423.574							0.686062	630.19
		0.777873	222.832							0.777873	259.811							0.777873	260.998							0.777873	345.934							0.777873	412.87							0.777873	642.663
		0.881971	201.89							0.881971	239.782							0.881971	244.457							0.881971	330.967							0.881971	394.602							0.881971	642.053
		1	178.806							1	217.19							1	225.385							1	311.708							1	368.538							1	627.572
		1.13382	152.662							1.13382	190.095							1.13382	201.602							1.13382	284.93							1.13382	334.779							1.13382	599.116
		1.28556	126.238							1.28556	160.928							1.28556	175.38							1.28556	253.564							1.28556	293.949							1.28556	557.319
		1.45759	101.138							1.45759	130.878							1.45759	147.726							1.45759	218.822							1.45759	247.336							1.45759	503.535
		1.65265	78.8101							1.65265	101.279							1.65265	119.849							1.65265	182.146							1.65265	196.917							1.65265	439.769
		1.87382	60.3468							1.87382	73.5102							1.87382	93.1098							1.87382	145.137							1.87382	145.238							1.87382	368.563
		2.12458	46.3285							2.12458	48.8492							2.12458	68.8807							2.12458	109.439							2.12458	95.1356							2.12458	292.854
		2.4089	36.7516							2.4089	28.3342							2.4089	48.3632							2.4089	76.5946							2.4089	49.3815							2.4089	215.818
		2.73126	31.0593							2.73126	12.6456							2.73126	32.4022							2.73126	47.8994							2.73126	10.3668							2.73126	141.387
		3.09677	28.4206							3.09677	2.04497							3.09677	21.4625							3.09677	24.3988							3.09677	0							3.09677	71.9561
		3.51119	27.353							3.51119	0							3.51119	15.1146							3.51119	6.22933							3.51119	0							3.51119	8.44356
		3.98107	26.9911							3.98107	1.29992							3.98107	7.26411							3.98107	0.0413333							3.98107	0							3.98107	0
		4.51383	26.5353							4.51383	6.15415							4.51383	1.62096							4.51383	2.4433							4.51383	0							4.51383	0
		5.11789	25.1455							5.11789	11.3434							5.11789	5.04523							5.11789	6.23591							5.11789	0.325876							5.11789	0
		5.80278	22.6721							5.80278	15.561							5.80278	7.94192							5.80278	9.81622							5.80278	2.0579							5.80278	0
		6.57933	21.1404							6.57933	18.0471							6.57933	10.058							6.57933	12.4317							6.57933	4.15658							6.57933	0
		7.4598	17.6478							7.4598	18.3987							7.4598	11.0092							7.4598	13.6074							7.4598	5.99052							7.4598	0
		8.4581	12.6031							8.4581	23.2431							8.4581	10.6491							8.4581	13.1623							8.4581	6.95201							8.4581	0
		9.58999	10.6066							9.58999	27.9138							9.58999	12.7953							9.58999	15.815							9.58999	9.25051							9.58999	0.394696
		10.8734	9.36506							10.8734	32.008							10.8734	22.5183							10.8734	27.8326							10.8734	25.5302							10.8734	2.09149
		12.3285	13.0325							12.3285	35.7531							12.3285	32.4922							12.3285	40.1604							12.3285	41.0443							12.3285	5.16314
		13.9783	17.797							13.9783	39.5003							13.9783	42.4099							13.9783	52.4186							13.9783	55.3535							13.9783	12.5874
		15.8489	25.1486							15.8489	43.6608							15.8489	52.0539							15.8489	64.3386							15.8489	68.1487							15.8489	28.7383
		17.9699	34.8442							17.9699	48.6343							17.9699	61.2853							17.9699	75.7486							17.9699	79.195							17.9699	50.6156
		20.3747	46.4425							20.3747	54.7315							20.3747	70.0144							20.3747	86.5378							20.3747	88.2757							20.3747	72.4831
		23.1013	59.3404							23.1013	62.0974							23.1013	78.1555							23.1013	96.6002							23.1013	95.1498							23.1013	89.7068
		26.1928	72.8081							26.1928	70.6447							26.1928	85.5702							26.1928	105.765							26.1928	99.5405							26.1928	101.088
		29.698	86.0209							29.698	80.011							29.698	92.0193							29.698	113.736							29.698	101.158							29.698	106.853
		33.6723	98.0919							33.6723	89.5539							33.6723	97.1381							33.6723	120.063							33.6723	99.7568							33.6723	107.584
		38.1784	108.112							38.1784	98.3936							38.1784	100.454							38.1784	124.162							38.1784	95.2134							38.1784	104.135
		43.2876	115.207							43.2876	105.507							43.2876	101.452							43.2876	125.395							43.2876	87.6197							43.2876	97.562
		49.0805	118.619							49.0805	109.866							49.0805	99.6838							49.0805	123.209							49.0805	77.378							49.0805	89.0576
		55.6486	117.807							55.6486	110.613							55.6486	94.9092							55.6486	117.308							55.6486	65.2901							55.6486	79.8961
		63.0957	112.572							63.0957	107.252							63.0957	87.2553							63.0957	107.848							63.0957	52.6267							63.0957	71.3919
		71.5394	103.191							71.5394	99.8381							71.5394	77.3592							71.5394	95.616							71.5394	41.1554							71.5394	64.8619
		81.1131	90.5355							81.1131	89.1372							81.1131	66.4758							81.1131	82.1641							81.1131	33.1019							81.1131	61.5853
		91.9679	81.3213							91.9679	76.7299							91.9679	56.5175							91.9679	69.8556							91.9679	35.1719							91.9679	62.743
		104.275	71.6114							104.275	65.0238							104.275	50.0011							104.275	61.8014							104.275	42.5448							104.275	69.3254
		118.23	68.8446							118.23	62.3043							118.23	57.6167							118.23	61.6476							118.23	62.2854							118.23	82.0022
		134.052	86.0274							134.052	69.5753							134.052	77.9224							134.052	73.2016							134.052	96.1599							134.052	100.966
		151.991	116.168							151.991	91.4432							151.991	106.995							151.991	99.8941							151.991	144.547							151.991	125.785
		172.331	169.933							172.331	125.011							172.331	130.506							172.331	144.118							172.331	206.048							172.331	155.316
		195.393	247.586							195.393	180.363							195.393	172.904							195.393	206.538							195.393	277.379							195.393	187.729
		221.541	346.514							221.541	257.616							221.541	234.977							221.541	285.513							221.541	353.627							221.541	220.659
		251.189	460.749							251.189	353.848							251.189	314.813							251.189	376.822							251.189	428.833							251.189	251.482
		284.804	581.463							284.804	463.026							284.804	407.656							284.804	473.831							284.804	496.801							284.804	277.646
		322.917	698.069							322.917	576.53							322.917	506.331							322.917	568.143							322.917	551.919							322.917	296.989
		366.131	799.675							366.131	684.235							366.131	602.186							366.131	650.629							366.131	589.819							366.131	307.966
		415.128	876.558							415.128	775.883							415.128	686.315							415.128	712.626							415.128	607.779							415.128	309.774
		470.682	921.331							470.682	842.452							470.682	750.785							470.682	747.027							470.682	604.824							470.682	302.343
		533.67	929.611							533.67	877.221							533.67	789.586							533.67	749.061							533.67	581.572							533.67	286.24
		605.088	900.158							605.088	876.363							605.088	799.172							605.088	716.641							605.088	539.913							605.088	262.512
		686.062	834.558							686.062	839.033							686.062	778.553							686.062	650.3							686.062	482.606							686.062	232.51
		777.874	736.615							777.874	767.049							777.874	729.02							777.874	552.79							777.874	412.882							777.874	197.72
		881.971	611.612							881.971	664.288							881.971	653.642							881.971	428.499							881.971	334.098							881.971	159.627
		1000	465.594							1000	535.988							1000	556.665							1000	282.801							1000	249.465							1000	119.608
		1133.82	304.743							1133.82	388.059							1133.82	442.927							1133.82	121.452							1133.82	161.872							1133.82	78.877
		1285.56	134.911							1285.56	226.495							1285.56	317.36							1285.56	0							1285.56	73.7816							1285.56	38.442
		1457.59	0							1457.59	56.939							1457.59	184.623							1457.59	0							1457.59	0							1457.59	0
		1652.65	0							1652.65	0							1652.65	48.8506							1652.65	0							1652.65	0							1652.65	0
		1873.82	0							1873.82	0							1873.82	0							1873.82	0							1873.82	0							1873.82	0
		2124.58	0							2124.58	0							2124.58	0							2124.58	0							2124.58	0							2124.58	0
		2408.9	0							2408.9	0							2408.9	0							2408.9	0							2408.9	0							2408.9	0
		2731.26	0							2731.26	0							2731.26	0							2731.26	0							2731.26	0							2731.26	0
		3096.77	0							3096.77	0							3096.77	0							3096.77	0							3096.77	0							3096.77	0
		3511.19	0							3511.19	0							3511.19	0							3511.19	0							3511.19	0							3511.19	0
		3981.07	0							3981.07	0							3981.07	0							3981.07	0							3981.07	0							3981.07	0
		4328.76	0							4328.76	0							4328.76	0							4328.76	0							4328.76	0							4328.76	0
		4977.02	0							4977.02	0							4977.02	0							4977.02	0							4977.02	0							4977.02	0
		5722.37	0							5722.37	0							5722.37	0							5722.37	0							5722.37	0							5722.37	0
		6579.33	0							6579.33	0							6579.33	0							6579.33	0							6579.33	0							6579.33	0
		7564.63	0							7564.63	0							7564.63	0							7564.63	0							7564.63	0							7564.63	0
		8697.49	0							8697.49	0							8697.49	0							8697.49	0							8697.49	0							8697.49	0
		10000	0							10000	0							10000	0							10000	0							10000	0							10000	0
[truncated: 5 more columns]
